# Supplementary material for: Crystal structure of N-[4-amino-5-cyano-6-(methyl­sulfan­yl)pyridin-2-yl]acetamide hemihydrate
Source: Acta Crystallogr E Crystallogr Commun. 2015 Feb 13;71(Pt 3):o171–2. doi: 10.1107/S205698901500256X (PMC4350750; doi:10.1107/S205698901500256X)
Supplement: Supplementary file 1 [file e-71-0o171-sup1.cif]

##############################################################################
#                                                                            #
# This CIF contains the data in a paper accepted for publication in          #
# Acta Crystallographica Section E. It conforms to the requirements of       #
# Notes for Authors for Acta Crystallographica Section E, and has been       #
# peer reviewed under the auspices of the IUCr Commission on Journals.       #
#                                                                            #
# Full details of the Crystallographic Information File format               #
# are given in the paper "The Crystallographic Information File (CIF):       #
# a New Standard Archive File for Crystallography" by S. R. Hall, F. H.      #
# Allen and I. D. Brown [Acta Cryst. (1991), A47, 655-685].                  #
#                                                                            #
# The current version of the core CIF dictionary is obtainable from          #
# ftp://ftp.iucr.org/pub/cif_core.dic.                                       #
#                                                                            #
# Software is freely available for graphical display of the structure(s)     #
# in this CIF. For information consult the CIF software page                 #
# http://www.iucr.org/resources/cif/software.                                #
#                                                                            #
# This file may be used for bona fide research purposes within the           #
# scientific community so long as proper attribution is given to the journal # 
# article from which it was obtained.                                        #
#                                                                            #
##############################################################################
data_global
_audit_creation_method     'PLATON <TABLE ACC> option'
_journal_date_recd_electronic     2015-02-04
_journal_date_accepted     2015-02-06
_journal_name_full     'Acta Crystallographica, Section E'
_journal_year     2015
_journal_volume     71
_journal_issue      3
_journal_page_first     o171
_journal_page_last     o172
_journal_paper_category     HO
_journal_paper_doi     10.1107/S205698901500256X
_journal_coeditor_code     SU5077
_publ_contact_author_name
;
Mustafa R. Albayati
;
_publ_contact_author_address
;
Kirkuk University,
College of Science,
Department of Chemistry,
Kirkuk,
Iraq
;
_publ_contact_author_email     'shaabankamel@yahoo.com'
_publ_contact_author_fax     ?
_publ_contact_author_phone     ?
_publ_section_title
;
Crystal structure of
<i>N</i>-[4-amino-5-cyano-6-(methylsulfanyl)pyridin-2-yl]acetamide
hemihydrate
;
loop_
    _publ_author_name
    _publ_author_address
    'Akkurt, Mehmet'
;
Department of Physics,
Faculty of Sciences,
Erciyes University,
38039 Kayseri,
Turkey
;
    'Kyle S. Knight'
;
Department of Chemistry,
The University of Tennessee at Chattanooga,
Chattanooga, TN 37403,
USA
;
    'Mohamed, Shaaban K.'
;
Chemistry and Environmental Division,
Manchester Metropolitan University,
Manchester M1 5GD,
England
Chemistry Department,
Faculty of Science,
Minia University,
61519 El-Minia,
Egypt
;
    'Bahgat R. M. Hussein'
;
Chemistry Department,
Faculty of Science,
Sohag University,
82524 Sohag,
Egypt
;
    'Mustafa R. Albayati'
;
Kirkuk University,
College of Science,
Department of Chemistry,
Kirkuk,
Iraq
;
data_I
_database_code_depnum_ccdc_archive 'CCDC 1048267'
_audit_creation_method     SHELXL-2014/6
_chemical_name_systematic
;
<i>N</i>-[4-Amino-5-cyano-6-(methylsulfanyl)pyridin-2-yl]acetamide
hemihydrate
;
_chemical_name_common     ?
_chemical_formula_moiety     'C9 H10 N4 O1 S, 0.5(H2 O)'
_chemical_formula_sum     'C9 H11 N4 O1.50 S'
_chemical_formula_iupac     'C9 H10 N4 O1 S, 0.5H2 O'
_chemical_formula_weight     231.28
_chemical_melting_point     ?
_shelx_space_group_comment
;
The symmetry employed for this shelxl refinement is uniquely defined
by the following loop, which should always be used as a source of
symmetry information in preference to the above space-group names.
They are only intended as comments.
;
_space_group_crystal_system     triclinic
_space_group_name_H-M_alt     'P -1'
_space_group_name_Hall     '-P 1'
loop_
    _space_group_symop_operation_xyz
    'x, y, z'
    '-x, -y, -z'
_cell_length_a     8.229(3)
_cell_length_b     10.181(4)
_cell_length_c     13.198(5)
_cell_angle_alpha     84.221(10)
_cell_angle_beta     80.036(10)
_cell_angle_gamma     82.136(11)
_cell_volume     1075.4(7)
_cell_formula_units_Z     4
_cell_measurement_reflns_used     4579
_cell_measurement_theta_min     2.46
_cell_measurement_theta_max     25.12
_cell_measurement_temperature     200(2)
_exptl_crystal_description     block
_exptl_crystal_colour     yellow
_exptl_crystal_size_max     0.40
_exptl_crystal_size_mid     0.40
_exptl_crystal_size_min     0.40
_exptl_crystal_density_diffrn     1.428
_exptl_crystal_density_meas     ?
_exptl_crystal_density_method     ?
_exptl_crystal_F_000     484
_exptl_absorpt_coefficient_mu     0.286
_exptl_absorpt_correction_type     multi-scan
_exptl_absorpt_process_details
;
(SADABS; Bruker, 2009)
;
_shelx_estimated_absorpt_T_min     ?
_shelx_estimated_absorpt_T_max     ?
_exptl_absorpt_correction_T_min     0.8130
_exptl_absorpt_correction_T_max     1.0000
_diffrn_ambient_temperature     200(2)
_diffrn_radiation_type     MoK\a
_diffrn_radiation_wavelength     0.71073
_diffrn_radiation_source     'XOS X-beam microfocus source'
_diffrn_radiation_monochromator     'doubly curved silicon crystal'
_diffrn_measurement_device_type     'Bruker SMART X2S benchtop'
_diffrn_measurement_method     '\w scans'
_diffrn_detector_area_resol_mean     ?
_diffrn_reflns_number     19554
_diffrn_reflns_av_R_equivalents     0.0658
_diffrn_reflns_theta_min     2.464
_diffrn_reflns_theta_max     25.212
_diffrn_reflns_theta_full     25.242
_diffrn_measured_fraction_theta_max     0.977
_diffrn_measured_fraction_theta_full     0.973
_diffrn_reflns_limit_h_min     -9
_diffrn_reflns_limit_h_max     9
_diffrn_reflns_limit_k_min     -12
_diffrn_reflns_limit_k_max     12
_diffrn_reflns_limit_l_min     -15
_diffrn_reflns_limit_l_max     15
_refine_special_details     ?
_reflns_number_total     3775
_reflns_number_gt     2517
_reflns_threshold_expression     I>2\s(I)
_refine_ls_structure_factor_coef     Fsqd
_refine_ls_matrix_type     full
_refine_ls_R_factor_all     0.0873
_refine_ls_R_factor_gt     0.0522
_refine_ls_wR_factor_gt     0.1323
_refine_ls_wR_factor_ref     0.1503
_refine_ls_goodness_of_fit_ref     1.031
_refine_ls_restrained_S_all     1.029
_refine_ls_number_reflns     3775
_refine_ls_number_parameters     305
_refine_ls_number_restraints     9
_refine_ls_hydrogen_treatment     mixed
_refine_ls_weighting_scheme     calc
_refine_ls_weighting_details
              'w=1/[\s^2^(Fo^2^)+(0.0859P)^2^+0.1759P] where P=(Fo^2^+2Fc^2^)/3'
_atom_sites_solution_hydrogens     mixed
_atom_sites_solution_primary     direct
_atom_sites_solution_secondary     difmap
_refine_ls_shift/su_max     0.001
_refine_ls_shift/su_mean     0.000
_refine_diff_density_max     0.633
_refine_diff_density_min     -0.309
_refine_ls_extinction_method     none
_refine_ls_extinction_coef     .
loop_
    _atom_type_symbol
    _atom_type_description
    _atom_type_scat_dispersion_real
    _atom_type_scat_dispersion_imag
    _atom_type_scat_source
    'C' 'C' 0.0033 0.0016
                         'International Tables Vol C Tables 4.2.6.8 and 6.1.1.4'
    'H' 'H' 0.0000 0.0000
                         'International Tables Vol C Tables 4.2.6.8 and 6.1.1.4'
    'N' 'N' 0.0061 0.0033
                         'International Tables Vol C Tables 4.2.6.8 and 6.1.1.4'
    'O' 'O' 0.0106 0.0060
                         'International Tables Vol C Tables 4.2.6.8 and 6.1.1.4'
    'S' 'S' 0.1246 0.1234
                         'International Tables Vol C Tables 4.2.6.8 and 6.1.1.4'
_computing_data_collection
;
APEX2 (Bruker, 2009)
;
_computing_cell_refinement
;
SAINT (Bruker, 2009)
;
_computing_data_reduction
;
SAINT (Bruker, 2009)
;
_computing_structure_solution
;
SHELXS2014 (Sheldrick, 2008)
;
_computing_structure_refinement
;
SHELXL2014 (Sheldrick, 2015)
;
_computing_molecular_graphics
;
PLATON (Spek, 2009)
;
_computing_publication_material
;
SHELXL2014 (Sheldrick, 2015) and PLATON (Spek, 2009)
;
loop_
    _atom_site_type_symbol
    _atom_site_label
    _atom_site_fract_x
    _atom_site_fract_y
    _atom_site_fract_z
    _atom_site_U_iso_or_equiv
    _atom_site_adp_type
    _atom_site_calc_flag
    _atom_site_occupancy
    _atom_site_disorder_assembly
    _atom_site_disorder_group
    S S1 0.84898(9) -0.09268(8) -0.11814(5) 0.0324(2) Uani d 1 . .
    O O1 0.3621(3) 0.3985(2) 0.14350(16) 0.0444(6) Uani d 1 . .
    N N1 0.6422(3) 0.1137(2) -0.04595(17) 0.0243(5) Uani d 1 . .
    N N2 0.4586(3) 0.2943(2) -0.00302(17) 0.0263(6) Uani d 1 . .
    H H2N 0.4539 0.3015 -0.0695 0.032 Uiso calc 1 . .
    N N3 0.7191(3) 0.0201(3) 0.25778(18) 0.0369(7) Uani d 1 . .
    H H3AN 0.6676 0.0723 0.3056 0.044 Uiso calc 1 . .
    H H3BN 0.7858 -0.0510 0.2744 0.044 Uiso calc 1 . .
    N N4 0.9584(4) -0.2438(3) 0.1290(2) 0.0453(7) Uani d 1 . .
    C C1 0.5671(3) 0.1876(3) 0.0309(2) 0.0234(6) Uani d 1 . .
    C C2 0.5899(3) 0.1621(3) 0.1320(2) 0.0267(7) Uani d 1 . .
    H H2 0.5348 0.2200 0.1827 0.032 Uiso calc 1 . .
    C C3 0.6957(3) 0.0492(3) 0.1588(2) 0.0263(7) Uani d 1 . .
    C C4 0.7727(3) -0.0312(3) 0.0799(2) 0.0224(6) Uani d 1 . .
    C C5 0.7434(3) 0.0062(3) -0.0213(2) 0.0229(6) Uani d 1 . .
    C C6 0.7793(4) -0.0068(3) -0.2309(2) 0.0440(9) Uani d 1 . .
    H H6A 0.8123 0.0831 -0.2403 0.066 Uiso calc 1 . .
    H H6B 0.6579 -0.0013 -0.2227 0.066 Uiso calc 1 . .
    H H6C 0.8295 -0.0553 -0.2914 0.066 Uiso calc 1 . .
    C C7 0.3596(3) 0.3882(3) 0.0525(2) 0.0286(7) Uani d 1 . .
    C C8 0.2446(4) 0.4802(3) -0.0064(2) 0.0359(8) Uani d 1 . .
    H H8A 0.1873 0.5507 0.0368 0.054 Uiso calc 1 . .
    H H8B 0.1626 0.4302 -0.0258 0.054 Uiso calc 1 . .
    H H8C 0.3088 0.5199 -0.0688 0.054 Uiso calc 1 . .
    C C9 0.8785(4) -0.1495(3) 0.1042(2) 0.0290(7) Uani d 1 . .
    S S2 0.05057(10) 0.70420(8) 0.65341(6) 0.0356(3) Uani d 1 . .
    O O2 0.5272(3) 0.2080(2) 0.39329(15) 0.0378(5) Uani d 1 . .
    N N5 0.2537(3) 0.4955(2) 0.58226(16) 0.0215(5) Uani d 1 . .
    N N6 0.4339(3) 0.3125(2) 0.53944(17) 0.0255(5) Uani d 1 . .
    H H6N 0.4420 0.3077 0.6053 0.031 Uiso calc 1 . .
    N N7 0.1738(3) 0.5867(3) 0.27873(18) 0.0362(7) Uani d 1 . .
    H H7AN 0.1079 0.6583 0.2620 0.043 Uiso calc 1 . .
    H H7BN 0.2260 0.5349 0.2308 0.043 Uiso calc 1 . .
    N N8 -0.0881(3) 0.8386(3) 0.4093(2) 0.0424(7) Uani d 1 . .
    C C10 0.3278(3) 0.4203(3) 0.5052(2) 0.0236(6) Uani d 1 . .
    C C11 0.3036(3) 0.4451(3) 0.4037(2) 0.0256(6) Uani d 1 . .
    H H11 0.3597 0.3881 0.3526 0.031 Uiso calc 1 . .
    C C12 0.1947(3) 0.5562(3) 0.3782(2) 0.0240(6) Uani d 1 . .
    C C13 0.1145(3) 0.6354(3) 0.4567(2) 0.0251(7) Uani d 1 . .
    C C14 0.1495(3) 0.6013(3) 0.5577(2) 0.0251(6) Uani d 1 . .
    C C15 0.1416(4) 0.6296(3) 0.7623(2) 0.0427(9) Uani d 1 . .
    H H15C 0.0914 0.6770 0.8233 0.064 Uiso calc 1 . .
    H H15B 0.2615 0.6348 0.7486 0.064 Uiso calc 1 . .
    H H15A 0.1216 0.5362 0.7747 0.064 Uiso calc 1 . .
    C C16 0.5260(3) 0.2144(3) 0.4854(2) 0.0262(7) Uani d 1 . .
    C C17 0.6252(4) 0.1123(3) 0.5476(2) 0.0337(7) Uani d 1 . .
    H H17A 0.5529 0.0487 0.5854 0.051 Uiso calc 1 . .
    H H17B 0.6719 0.1564 0.5967 0.051 Uiso calc 1 . .
    H H17C 0.7157 0.0652 0.5014 0.051 Uiso calc 1 . .
    C C18 0.0001(4) 0.7485(3) 0.4338(2) 0.0298(7) Uani d 1 . .
    O O3A 0.4983(13) 0.2878(10) -0.2316(7) 0.066(3) Uani d 0.5 A 1
    H H3A1 0.541(6) 0.223(3) -0.2637(16) 0.099 Uiso d 0.5 B 1
    H H3A2 0.555(10) 0.352(5) -0.254(6) 0.099 Uiso d 0.5 C 1
    O O3B 0.4470(11) 0.3490(9) -0.2356(7) 0.052(2) Uani d 0.5 D 2
    H H3B1 0.383(8) 0.416(5) -0.255(7) 0.077 Uiso d 0.5 E 2
    H H3B2 0.386(8) 0.289(6) -0.214(2) 0.077 Uiso d 0.5 F 2
loop_
    _atom_site_aniso_label
    _atom_site_aniso_U_11
    _atom_site_aniso_U_22
    _atom_site_aniso_U_33
    _atom_site_aniso_U_12
    _atom_site_aniso_U_13
    _atom_site_aniso_U_23
    S1 0.0361(5) 0.0342(5) 0.0234(4) 0.0139(4) -0.0053(3) -0.0092(3)
    O1 0.0625(15) 0.0445(15) 0.0215(12) 0.0279(12) -0.0163(10) -0.0105(10)
    N1 0.0268(12) 0.0269(14) 0.0176(12) 0.0047(11) -0.0036(10) -0.0051(10)
    N2 0.0342(13) 0.0255(14) 0.0165(12) 0.0124(11) -0.0094(10) -0.0014(10)
    N3 0.0503(16) 0.0343(16) 0.0206(13) 0.0244(13) -0.0121(11) -0.0046(11)
    N4 0.0523(17) 0.0385(18) 0.0426(17) 0.0174(15) -0.0188(14) -0.0031(14)
    C1 0.0246(14) 0.0214(15) 0.0222(14) 0.0048(12) -0.0043(11) -0.0014(12)
    C2 0.0325(15) 0.0264(17) 0.0194(14) 0.0093(13) -0.0059(12) -0.0069(12)
    C3 0.0306(15) 0.0257(17) 0.0226(15) 0.0035(13) -0.0098(12) -0.0014(12)
    C4 0.0235(14) 0.0223(15) 0.0199(14) 0.0059(12) -0.0051(11) -0.0040(11)
    C5 0.0217(14) 0.0245(16) 0.0226(15) 0.0017(12) -0.0060(11) -0.0042(12)
    C6 0.054(2) 0.049(2) 0.0224(16) 0.0151(17) -0.0047(15) -0.0050(15)
    C7 0.0321(16) 0.0274(17) 0.0244(16) 0.0072(13) -0.0079(13) -0.0014(13)
    C8 0.0411(18) 0.0340(19) 0.0298(17) 0.0164(15) -0.0111(14) -0.0085(14)
    C9 0.0347(16) 0.0286(18) 0.0233(15) 0.0044(15) -0.0085(13) -0.0046(13)
    S2 0.0450(5) 0.0339(5) 0.0249(4) 0.0171(4) -0.0098(3) -0.0110(3)
    O2 0.0507(13) 0.0362(13) 0.0234(11) 0.0194(10) -0.0134(10) -0.0081(9)
    N5 0.0245(12) 0.0211(13) 0.0185(12) 0.0055(10) -0.0059(9) -0.0061(10)
    N6 0.0319(13) 0.0292(14) 0.0139(11) 0.0102(11) -0.0090(10) -0.0042(10)
    N7 0.0516(16) 0.0314(15) 0.0213(13) 0.0178(13) -0.0114(12) -0.0028(11)
    N8 0.0465(16) 0.0372(17) 0.0392(16) 0.0147(14) -0.0137(13) 0.0030(13)
    C10 0.0263(15) 0.0249(16) 0.0189(14) 0.0021(13) -0.0042(11) -0.0042(12)
    C11 0.0324(15) 0.0262(16) 0.0174(14) 0.0078(13) -0.0071(12) -0.0072(12)
    C12 0.0286(15) 0.0252(16) 0.0184(14) 0.0013(13) -0.0078(11) -0.0016(12)
    C13 0.0284(15) 0.0213(16) 0.0241(15) 0.0080(13) -0.0084(12) -0.0030(12)
    C14 0.0279(15) 0.0246(16) 0.0222(15) 0.0042(13) -0.0072(12) -0.0041(12)
    C15 0.056(2) 0.046(2) 0.0249(16) 0.0141(17) -0.0152(15) -0.0120(15)
    C16 0.0281(15) 0.0284(17) 0.0219(15) 0.0018(13) -0.0066(12) -0.0028(13)
    C17 0.0413(18) 0.0279(17) 0.0300(17) 0.0108(14) -0.0107(14) -0.0044(13)
    C18 0.0358(17) 0.0283(18) 0.0238(15) 0.0029(15) -0.0052(13) -0.0039(13)
    O3A 0.077(7) 0.086(8) 0.031(3) -0.003(5) 0.002(4) -0.017(5)
    O3B 0.050(5) 0.072(6) 0.029(3) 0.004(4) -0.006(3) -0.005(4)
_geom_special_details
;
 All esds (except the esd in the dihedral angle between two l.s. planes)
 are estimated using the full covariance matrix.  The cell esds are taken
 into account individually in the estimation of esds in distances, angles
 and torsion angles; correlations between esds in cell parameters are only
 used when they are defined by crystal symmetry.  An approximate (isotropic)
 treatment of cell esds is used for estimating esds involving l.s. planes.
;
loop_
    _geom_bond_atom_site_label_1
    _geom_bond_atom_site_label_2
    _geom_bond_site_symmetry_2
    _geom_bond_distance
    _geom_bond_publ_flag
    S1 C5 . 1.743(3) ?
    S1 C6 . 1.790(3) ?
    O1 C7 . 1.219(3) ?
    N1 C5 . 1.330(4) ?
    N1 C1 . 1.336(4) ?
    N2 C7 . 1.356(4) ?
    N2 C1 . 1.398(3) ?
    N2 H2N . 0.8800 ?
    N3 C3 . 1.350(3) ?
    N3 H3AN . 0.8800 ?
    N3 H3BN . 0.8800 ?
    N4 C9 . 1.140(4) ?
    C1 C2 . 1.374(4) ?
    C2 C3 . 1.399(4) ?
    C2 H2 . 0.9500 ?
    C3 C4 . 1.399(4) ?
    C4 C5 . 1.403(4) ?
    C4 C9 . 1.430(4) ?
    C6 H6A . 0.9800 ?
    C6 H6B . 0.9800 ?
    C6 H6C . 0.9800 ?
    C7 C8 . 1.497(4) ?
    C8 H8A . 0.9800 ?
    C8 H8B . 0.9800 ?
    C8 H8C . 0.9800 ?
    S2 C14 . 1.742(3) ?
    S2 C15 . 1.789(3) ?
    O2 C16 . 1.222(3) ?
    N5 C14 . 1.332(3) ?
    N5 C10 . 1.345(3) ?
    N6 C16 . 1.353(3) ?
    N6 C10 . 1.394(3) ?
    N6 H6N . 0.8800 ?
    N7 C12 . 1.353(3) ?
    N7 H7AN . 0.8800 ?
    N7 H7BN . 0.8800 ?
    N8 C18 . 1.145(4) ?
    C10 C11 . 1.381(4) ?
    C11 C12 . 1.395(4) ?
    C11 H11 . 0.9500 ?
    C12 C13 . 1.395(4) ?
    C13 C14 . 1.411(4) ?
    C13 C18 . 1.427(4) ?
    C15 H15C . 0.9800 ?
    C15 H15B . 0.9800 ?
    C15 H15A . 0.9800 ?
    C16 C17 . 1.500(4) ?
    C17 H17A . 0.9800 ?
    C17 H17B . 0.9800 ?
    C17 H17C . 0.9800 ?
    O3A H3A1 . 0.823(18) ?
    O3A H3A2 . 0.85(2) ?
    O3B H3B1 . 0.85(2) ?
    O3B H3B2 . 0.84(2) ?
loop_
    _geom_angle_atom_site_label_1
    _geom_angle_atom_site_label_2
    _geom_angle_atom_site_label_3
    _geom_angle_site_symmetry_1
    _geom_angle_site_symmetry_3
    _geom_angle
    _geom_angle_publ_flag
    C5 S1 C6 . . 102.00(14) ?
    C5 N1 C1 . . 116.9(2) ?
    C7 N2 C1 . . 128.8(2) ?
    C7 N2 H2N . . 115.6 ?
    C1 N2 H2N . . 115.6 ?
    C3 N3 H3AN . . 120.0 ?
    C3 N3 H3BN . . 120.0 ?
    H3AN N3 H3BN . . 120.0 ?
    N1 C1 C2 . . 124.8(3) ?
    N1 C1 N2 . . 112.0(2) ?
    C2 C1 N2 . . 123.2(3) ?
    C1 C2 C3 . . 118.7(3) ?
    C1 C2 H2 . . 120.6 ?
    C3 C2 H2 . . 120.6 ?
    N3 C3 C2 . . 120.2(3) ?
    N3 C3 C4 . . 122.4(3) ?
    C2 C3 C4 . . 117.3(2) ?
    C3 C4 C5 . . 119.1(2) ?
    C3 C4 C9 . . 119.3(2) ?
    C5 C4 C9 . . 121.6(2) ?
    N1 C5 C4 . . 123.1(2) ?
    N1 C5 S1 . . 119.3(2) ?
    C4 C5 S1 . . 117.6(2) ?
    S1 C6 H6A . . 109.5 ?
    S1 C6 H6B . . 109.5 ?
    H6A C6 H6B . . 109.5 ?
    S1 C6 H6C . . 109.5 ?
    H6A C6 H6C . . 109.5 ?
    H6B C6 H6C . . 109.5 ?
    O1 C7 N2 . . 123.4(2) ?
    O1 C7 C8 . . 121.8(3) ?
    N2 C7 C8 . . 114.8(2) ?
    C7 C8 H8A . . 109.5 ?
    C7 C8 H8B . . 109.5 ?
    H8A C8 H8B . . 109.5 ?
    C7 C8 H8C . . 109.5 ?
    H8A C8 H8C . . 109.5 ?
    H8B C8 H8C . . 109.5 ?
    N4 C9 C4 . . 176.3(3) ?
    C14 S2 C15 . . 101.47(14) ?
    C14 N5 C10 . . 116.8(2) ?
    C16 N6 C10 . . 129.0(2) ?
    C16 N6 H6N . . 115.5 ?
    C10 N6 H6N . . 115.5 ?
    C12 N7 H7AN . . 120.0 ?
    C12 N7 H7BN . . 120.0 ?
    H7AN N7 H7BN . . 120.0 ?
    N5 C10 C11 . . 124.8(3) ?
    N5 C10 N6 . . 111.9(2) ?
    C11 C10 N6 . . 123.2(2) ?
    C10 C11 C12 . . 118.2(2) ?
    C10 C11 H11 . . 120.9 ?
    C12 C11 H11 . . 120.9 ?
    N7 C12 C13 . . 122.0(3) ?
    N7 C12 C11 . . 119.7(3) ?
    C13 C12 C11 . . 118.3(2) ?
    C12 C13 C14 . . 118.7(2) ?
    C12 C13 C18 . . 119.8(2) ?
    C14 C13 C18 . . 121.5(2) ?
    N5 C14 C13 . . 123.2(2) ?
    N5 C14 S2 . . 119.3(2) ?
    C13 C14 S2 . . 117.6(2) ?
    S2 C15 H15C . . 109.5 ?
    S2 C15 H15B . . 109.5 ?
    H15C C15 H15B . . 109.5 ?
    S2 C15 H15A . . 109.5 ?
    H15C C15 H15A . . 109.5 ?
    H15B C15 H15A . . 109.5 ?
    O2 C16 N6 . . 122.9(2) ?
    O2 C16 C17 . . 122.4(3) ?
    N6 C16 C17 . . 114.8(2) ?
    C16 C17 H17A . . 109.5 ?
    C16 C17 H17B . . 109.5 ?
    H17A C17 H17B . . 109.5 ?
    C16 C17 H17C . . 109.5 ?
    H17A C17 H17C . . 109.5 ?
    H17B C17 H17C . . 109.5 ?
    N8 C18 C13 . . 176.0(3) ?
    H3A1 O3A H3A2 . . 108(3) ?
    H3B1 O3B H3B2 . . 106(3) ?
loop_
    _geom_torsion_atom_site_label_1
    _geom_torsion_atom_site_label_2
    _geom_torsion_atom_site_label_3
    _geom_torsion_atom_site_label_4
    _geom_torsion_site_symmetry_1
    _geom_torsion_site_symmetry_2
    _geom_torsion_site_symmetry_3
    _geom_torsion_site_symmetry_4
    _geom_torsion
    _geom_torsion_publ_flag
    C5 N1 C1 C2 . . . . 1.5(4) ?
    C5 N1 C1 N2 . . . . -177.4(2) ?
    C7 N2 C1 N1 . . . . 178.7(3) ?
    C7 N2 C1 C2 . . . . -0.2(5) ?
    N1 C1 C2 C3 . . . . -1.7(4) ?
    N2 C1 C2 C3 . . . . 177.1(3) ?
    C1 C2 C3 N3 . . . . -179.1(3) ?
    C1 C2 C3 C4 . . . . 0.1(4) ?
    N3 C3 C4 C5 . . . . -179.5(3) ?
    C2 C3 C4 C5 . . . . 1.4(4) ?
    N3 C3 C4 C9 . . . . 0.8(4) ?
    C2 C3 C4 C9 . . . . -178.4(2) ?
    C1 N1 C5 C4 . . . . 0.1(4) ?
    C1 N1 C5 S1 . . . . -178.62(19) ?
    C3 C4 C5 N1 . . . . -1.6(4) ?
    C9 C4 C5 N1 . . . . 178.2(3) ?
    C3 C4 C5 S1 . . . . 177.2(2) ?
    C9 C4 C5 S1 . . . . -3.1(4) ?
    C6 S1 C5 N1 . . . . 0.3(3) ?
    C6 S1 C5 C4 . . . . -178.5(2) ?
    C1 N2 C7 O1 . . . . 6.3(5) ?
    C1 N2 C7 C8 . . . . -173.6(3) ?
    C14 N5 C10 C11 . . . . 0.1(4) ?
    C14 N5 C10 N6 . . . . -180.0(2) ?
    C16 N6 C10 N5 . . . . 178.3(3) ?
    C16 N6 C10 C11 . . . . -1.7(4) ?
    N5 C10 C11 C12 . . . . 0.0(4) ?
    N6 C10 C11 C12 . . . . -179.9(2) ?
    C10 C11 C12 N7 . . . . 177.1(3) ?
    C10 C11 C12 C13 . . . . -0.8(4) ?
    N7 C12 C13 C14 . . . . -176.5(3) ?
    C11 C12 C13 C14 . . . . 1.3(4) ?
    N7 C12 C13 C18 . . . . 3.2(4) ?
    C11 C12 C13 C18 . . . . -179.0(3) ?
    C10 N5 C14 C13 . . . . 0.5(4) ?
    C10 N5 C14 S2 . . . . -179.4(2) ?
    C12 C13 C14 N5 . . . . -1.2(4) ?
    C18 C13 C14 N5 . . . . 179.1(3) ?
    C12 C13 C14 S2 . . . . 178.7(2) ?
    C18 C13 C14 S2 . . . . -1.1(4) ?
    C15 S2 C14 N5 . . . . 3.4(3) ?
    C15 S2 C14 C13 . . . . -176.4(2) ?
    C10 N6 C16 O2 . . . . 0.0(5) ?
    C10 N6 C16 C17 . . . . -179.2(3) ?
loop_
    _geom_hbond_atom_site_label_D
    _geom_hbond_atom_site_label_H
    _geom_hbond_atom_site_label_A
    _geom_hbond_site_symmetry_A
    _geom_hbond_distance_DH
    _geom_hbond_distance_HA
    _geom_hbond_distance_DA
    _geom_hbond_angle_DHA
    N3 H3AN O2 . 0.88 2.00 2.870(3) 169
    N7 H7BN O1 . 0.88 1.99 2.860(3) 170
    N3 H3BN N8 1_645 0.88 2.33 3.080(4) 143
    N7 H7AN N4 1_465 0.88 2.38 3.116(4) 142
    N2 H2N O3A . 0.88 2.12 2.984(10) 166
    N2 H2N O3B . 0.88 2.21 3.079(9) 172
    N6 H6N O3A 1_556 0.88 2.26 3.138(10) 173
    N6 H6N O3B 1_556 0.88 2.19 3.051(9) 166
    O3A H3A2 N7 2_665 0.85(2) 2.36(6) 3.083(12) 143(9)
    O3B H3B1 N5 1_554 0.85(2) 2.57(6) 3.239(8) 137(8)
_shelx_hkl_file
;
  -1   0   0    1.62    0.10
  -1   0   0    1.99    0.15
  -1   0   0    1.96    0.10
  -1   0   0    2.11    0.11
   1   0   0    1.84    0.10
   1   0   0    2.20    0.10
  -2   0   0    0.68    0.06
  -2   0   0    0.66    0.08
  -2   0   0    0.79    0.07
  -2   0   0    0.75    0.06
  -2   0   0    0.78    0.11
   2   0   0    0.79    0.08
   2   0   0    0.63    0.06
   2   0   0    0.68    0.08
   2   0   0    0.77    0.12
   2   0   0    0.70    0.07
  -3   0   0    4.17    0.33
  -3   0   0    3.98    0.21
  -3   0   0    3.91    0.22
  -3   0   0    4.37    0.24
  -3   0   0    4.27    0.24
   3   0   0    3.84    0.22
   3   0   0    3.61    0.22
   3   0   0    3.98    0.25
   3   0   0    4.03    0.36
   3   0   0    4.45    0.25
  -4   0   0    0.19    0.06
  -4   0   0    0.32    0.11
  -4   0   0    0.30    0.14
  -4   0   0    0.24    0.07
   4   0   0    0.18    0.07
   4   0   0    0.28    0.11
   4   0   0    0.28    0.09
  -5   0   0    0.15    0.14
  -5   0   0    0.15    0.07
  -5   0   0    0.11    0.11
   5   0   0    0.10    0.11
   5   0   0   -0.02    0.09
  -6   0   0    0.11    0.15
  -6   0   0    0.31    0.08
  -6   0   0    0.31    0.12
   6   0   0    0.38    0.11
   6   0   0    0.23    0.13
  -7   0   0    0.42    0.18
  -7   0   0    0.54    0.10
  -7   0   0    0.64    0.15
   7   0   0    0.41    0.16
   7   0   0    0.42    0.13
  -8   0   0    0.01    0.09
  -8   0   0    0.09    0.14
   8   0   0   -0.04    0.14
   8   0   0    0.08    0.16
  -9   0   0   -0.10    0.15
   9   0   0   -0.07    0.18
   9  -1   0    0.21    0.20
   9  -1   0   -0.24    0.41
  -9   1   0   -0.08    0.14
   8  -1   0    0.17    0.39
   8  -1   0    0.23    0.17
  -8   1   0   -0.13    0.14
  -8   1   0    0.13    0.09
   7  -1   0    0.08    0.15
   7  -1   0    0.21    0.12
  -7   1   0    0.22    0.14
  -7   1   0    0.21    0.08
   6  -1   0    1.19    0.18
   6  -1   0    1.32    0.14
  -6   1   0    1.44    0.21
  -6   1   0    1.22    0.13
  -6   1   0    1.39    0.16
   5  -1   0    1.39    0.16
   5  -1   0    1.34    0.13
  -5   1   0    1.52    0.10
  -5   1   0    1.37    0.12
  -5   1   0    1.55    0.17
  -5   1   0    1.32    0.19
   4  -1   0   -0.07    0.07
   4  -1   0    0.13    0.11
   4  -1   0   -0.03    0.06
  -4   1   0    0.12    0.13
  -4   1   0    0.07    0.10
  -4   1   0    0.05    0.06
  -4   1   0    0.00    0.05
   3  -1   0    1.29    0.13
   3  -1   0    0.95    0.09
   3  -1   0    1.21    0.12
   3  -1   0    1.20    0.12
  -3   1   0    1.15    0.15
  -3   1   0    1.02    0.08
  -3   1   0    1.39    0.11
  -3   1   0    1.11    0.12
  -3   1   0    1.04    0.11
   2  -1   0    1.61    0.18
   2  -1   0    1.51    0.08
   2  -1   0    1.15    0.12
   2  -1   0    1.47    0.12
   2  -1   0    1.09    0.09
  -2   1   0    1.10    0.11
  -2   1   0    1.57    0.11
  -2   1   0    1.51    0.17
  -2   1   0    1.37    0.08
   1  -1   0    0.94    0.12
   1  -1   0    0.87    0.04
   1  -1   0    0.86    0.13
   1  -1   0    0.77    0.08
   1  -1   0    0.58    0.05
  -1   1   0    0.67    0.06
  -1   1   0    0.72    0.07
   0  -1   0   -0.01    0.01
   0  -1   0    0.09    0.04
   0  -1   0    0.05    0.04
   0  -1   0    0.01    0.01
   0  -1   0    0.00    0.01
   0   1   0    0.00    0.01
   0   1   0   -0.03    0.02
   0   1   0    0.06    0.03
   0   1   0   -0.01    0.03
   0   1   0   -0.01    0.01
  -1  -1   0   -3.33    0.06
  -1  -1   0   -3.45    0.04
  -1  -1   0   -3.45    0.03
  -1  -1   0   -3.39    0.04
  -1  -1   0   -3.43    0.04
  -1  -1   0   -3.23    0.08
   1   1   0   -3.22    0.08
   1   1   0   -3.43    0.04
   1   1   0   -3.45    0.04
   1   1   0   -3.45    0.03
   1   1   0   -3.44    0.04
   1   1   0   -3.43    0.06
  -2  -1   0    0.07    0.04
  -2  -1   0   -0.02    0.04
  -2  -1   0    0.16    0.06
  -2  -1   0    0.02    0.09
  -2  -1   0    0.02    0.05
  -2  -1   0    0.00    0.04
   2   1   0    0.06    0.11
   2   1   0    0.00    0.04
   2   1   0   -0.08    0.05
   2   1   0    0.04    0.07
   2   1   0   -0.04    0.05
   2   1   0    0.02    0.05
  -3  -1   0    0.08    0.04
  -3  -1   0    0.16    0.05
  -3  -1   0    0.12    0.05
  -3  -1   0    0.15    0.08
  -3  -1   0    0.23    0.11
  -3  -1   0    0.12    0.06
   3   1   0   -0.01    0.07
   3   1   0    0.15    0.07
   3   1   0    0.01    0.08
   3   1   0    0.00    0.13
   3   1   0    0.14    0.07
   3   1   0    0.03    0.05
  -4  -1   0    0.12    0.05
  -4  -1   0    0.13    0.07
  -4  -1   0    0.16    0.11
  -4  -1   0    0.27    0.14
   4   1   0   -0.07    0.10
   4   1   0    0.05    0.10
   4   1   0    0.01    0.06
   4   1   0   -0.02    0.09
  -5  -1   0    0.59    0.09
  -5  -1   0    0.68    0.13
  -5  -1   0    0.65    0.16
  -5  -1   0    0.66    0.06
   5   1   0    0.33    0.12
   5   1   0    0.62    0.11
   5   1   0    0.25    0.12
  -6  -1   0    0.45    0.13
  -6  -1   0    0.32    0.09
  -6  -1   0    0.21    0.15
  -6  -1   0    0.36    0.05
  -6  -1   0    0.24    0.04
   6   1   0    0.27    0.13
   6   1   0    0.37    0.12
  -7  -1   0    0.63    0.16
  -7  -1   0    0.58    0.20
  -7  -1   0    0.64    0.11
   7   1   0    0.39    0.14
   7   1   0    0.88    0.18
  -8  -1   0    0.63    0.16
  -8  -1   0    0.63    0.22
  -8  -1   0    0.68    0.11
   8   1   0    0.53    0.16
   8   1   0    0.66    0.18
  -9  -1   0   -0.09    0.15
   9   1   0    0.15    0.16
   9   1   0   -0.04    0.17
   9  -2   0    0.00    0.20
   9  -2   0   -0.40    0.46
  -9   2   0    0.08    0.15
   8  -2   0    4.89    0.38
   8  -2   0    4.41    0.63
  -8   2   0    4.98    0.34
   7  -2   0    0.17    0.11
   7  -2   0    0.10    0.38
   7  -2   0    0.08    0.16
  -7   2   0    0.08    0.08
  -7   2   0    0.14    0.13
   6  -2   0   -0.01    0.13
   6  -2   0    0.01    0.34
   6  -2   0    0.07    0.09
  -6   2   0    0.02    0.07
  -6   2   0    0.07    0.12
   5  -2   0    1.17    0.12
   5  -2   0    1.52    0.16
  -5   2   0    1.51    0.16
  -5   2   0    1.27    0.09
  -5   2   0    1.14    0.12
   4  -2   0    0.50    0.07
   4  -2   0    0.23    0.07
   4  -2   0    0.42    0.12
  -4   2   0    0.47    0.07
  -4   2   0    0.46    0.11
  -4   2   0    0.34    0.05
   3  -2   0   -0.10    0.25
   3  -2   0   -0.05    0.05
   3  -2   0   -0.20    0.09
   3  -2   0    0.01    0.07
  -3   2   0    0.04    0.10
  -3   2   0   -0.03    0.06
  -3   2   0   -0.01    0.06
   2  -2   0    0.05    0.04
   2  -2   0    0.13    0.08
   2  -2   0    0.20    0.07
   2  -2   0    0.04    0.02
   2  -2   0    0.15    0.05
   2  -2   0   -0.01    0.15
  -2   2   0    0.05    0.04
  -2   2   0    0.12    0.03
  -2   2   0    0.09    0.04
  -2   2   0   -0.01    0.06
   1  -2   0    0.67    0.16
   1  -2   0    0.73    0.08
   1  -2   0    1.08    0.06
   1  -2   0    0.89    0.08
   1  -2   0    0.91    0.07
  -1   2   0    0.84    0.06
  -1   2   0    0.77    0.07
  -1   2   0    1.01    0.08
  -1   2   0    0.84    0.08
  -1   2   0    0.62    0.13
   0  -2   0    1.20    0.15
   0  -2   0    1.61    0.10
   0  -2   0    0.77    0.18
   0  -2   0    1.20    0.12
   0  -2   0    1.43    0.10
   0   2   0    1.47    0.10
   0   2   0    0.80    0.18
   0   2   0    1.20    0.12
   0   2   0    1.18    0.16
   0   2   0    1.51    0.10
  -1  -2   0    0.62    0.06
  -1  -2   0    0.64    0.07
  -1  -2   0    0.49    0.12
  -1  -2   0    0.62    0.07
  -1  -2   0    0.63    0.10
  -1  -2   0    0.70    0.06
   1   2   0    0.57    0.14
   1   2   0    0.42    0.07
   1   2   0    0.59    0.12
   1   2   0    0.68    0.08
   1   2   0    0.61    0.06
   1   2   0    0.64    0.07
  -2  -2   0  931.38   43.43
  -2  -2   0  930.70   45.23
  -2  -2   0  781.32   42.09
  -2  -2   0  958.27   42.83
  -2  -2   0  913.67   40.33
  -2  -2   0  924.42   54.63
   2   2   0  956.57   54.64
   2   2   0  975.26   42.09
   2   2   0 1000.00   42.84
   2   2   0  813.28   45.23
   2   2   0  844.05   40.33
   2   2   0  758.98   43.43
  -3  -2   0    1.50    0.19
  -3  -2   0    1.15    0.12
  -3  -2   0    1.26    0.13
  -3  -2   0    1.11    0.12
  -3  -2   0    1.29    0.10
   3   2   0    1.22    0.13
   3   2   0    1.16    0.12
   3   2   0    1.18    0.21
   3   2   0    1.34    0.12
   3   2   0    1.37    0.13
  -4  -2   0    0.13    0.15
  -4  -2   0    0.15    0.07
  -4  -2   0    0.11    0.06
  -4  -2   0    0.08    0.10
   4   2   0    0.09    0.10
   4   2   0   -0.02    0.10
   4   2   0    0.03    0.10
  -5  -2   0    2.20    0.16
  -5  -2   0    2.15    0.20
  -5  -2   0    2.07    0.28
  -5  -2   0    1.91    0.13
   5   2   0    1.96    0.17
   5   2   0    2.00    0.19
   5   2   0    1.77    0.18
  -6  -2   0    0.19    0.09
  -6  -2   0    0.28    0.16
  -6  -2   0    0.22    0.13
   6   2   0    0.35    0.12
   6   2   0    0.30    0.12
   6   2   0    0.08    0.12
  -7  -2   0    0.00    0.18
  -7  -2   0   -0.03    0.14
  -7  -2   0    0.08    0.10
   7   2   0   -0.25    0.13
   7   2   0    0.02    0.14
  -8  -2   0    0.11    0.11
  -8  -2   0    0.06    0.19
  -8  -2   0    0.17    0.15
   8   2   0    0.37    0.16
   8   2   0    0.36    0.17
  -9  -2   0    0.11    0.21
  -9  -2   0    0.02    0.16
   9   2   0    0.10    0.16
   9   2   0    0.22    0.18
   8  -3   0    0.24    0.44
   8  -3   0    0.33    0.18
  -8   3   0    0.40    0.15
   7  -3   0    0.18    0.17
   7  -3   0    0.42    0.41
  -7   3   0    0.18    0.09
  -7   3   0    0.25    0.13
   6  -3   0    0.02    0.36
   6  -3   0   -0.09    0.14
   6  -3   0    0.17    0.09
  -6   3   0    0.05    0.12
  -6   3   0    0.14    0.08
   5  -3   0   -0.13    0.30
   5  -3   0    0.01    0.12
  -5   3   0   -0.02    0.06
  -5   3   0    0.00    0.11
   4  -3   0    3.04    0.39
   4  -3   0    3.08    0.24
  -4   3   0    3.13    0.23
  -4   3   0    3.42    0.20
   3  -3   0    2.06    0.34
   3  -3   0    2.03    0.15
   3  -3   0    1.87    0.10
   3  -3   0    1.90    0.19
  -3   3   0    1.96    0.15
  -3   3   0    2.24    0.19
  -3   3   0    1.71    0.13
  -3   3   0    2.03    0.15
   2  -3   0    0.01    0.07
   2  -3   0    0.06    0.09
   2  -3   0    0.27    0.23
   2  -3   0    0.12    0.10
   2  -3   0    0.00    0.06
   2  -3   0    0.04    0.04
  -2   3   0    0.00    0.09
  -2   3   0    0.09    0.06
  -2   3   0    0.04    0.06
   1  -3   0    3.65    0.19
   1  -3   0    3.73    0.39
   1  -3   0    3.96    0.33
   1  -3   0    3.64    0.17
   1  -3   0    3.66    0.21
   1  -3   0    3.25    0.18
  -1   3   0    3.25    0.20
  -1   3   0    3.12    0.31
  -1   3   0    3.15    0.19
  -1   3   0    3.49    0.18
   0  -3   0    3.64    0.38
   0  -3   0    4.84    0.22
   0  -3   0    4.21    0.24
   0  -3   0    4.59    0.23
   0  -3   0    4.24    0.30
   0   3   0    4.13    0.24
   0   3   0    4.30    0.22
   0   3   0    4.32    0.23
   0   3   0    3.67    0.38
   0   3   0    4.25    0.32
  -1  -3   0    0.29    0.07
  -1  -3   0    0.22    0.04
  -1  -3   0    0.21    0.05
  -1  -3   0    0.14    0.10
  -1  -3   0    0.29    0.06
  -1  -3   0    0.14    0.07
  -1  -3   0    0.18    0.12
   1   3   0    0.18    0.13
   1   3   0    0.22    0.05
   1   3   0    0.19    0.06
   1   3   0    0.25    0.07
   1   3   0    0.09    0.14
  -2  -3   0    0.26    0.13
  -2  -3   0    0.28    0.06
  -2  -3   0    0.29    0.06
  -2  -3   0    0.35    0.07
  -2  -3   0    0.15    0.10
  -2  -3   0    0.28    0.06
   2   3   0    0.17    0.12
   2   3   0    0.23    0.07
   2   3   0    0.27    0.07
   2   3   0    0.19    0.15
   2   3   0    0.22    0.07
   2   3   0    0.30    0.08
  -3  -3   0   -0.08    0.08
  -3  -3   0    0.00    0.17
  -3  -3   0   -0.03    0.12
  -3  -3   0    0.01    0.07
   3   3   0   -0.10    0.11
   3   3   0   -0.11    0.11
   3   3   0   -0.08    0.10
  -4  -3   0    0.04    0.07
  -4  -3   0    0.19    0.11
  -4  -3   0    0.07    0.16
   4   3   0   -0.08    0.11
   4   3   0    0.07    0.11
   4   3   0    0.10    0.11
  -5  -3   0    0.01    0.10
  -5  -3   0   -0.04    0.15
  -5  -3   0    0.02    0.07
   5   3   0    0.02    0.11
   5   3   0   -0.10    0.11
   5   3   0    0.01    0.11
  -6  -3   0   -0.07    0.09
  -6  -3   0    0.02    0.17
  -6  -3   0    0.01    0.13
   6   3   0    0.19    0.13
   6   3   0    0.08    0.13
   6   3   0    0.19    0.13
  -7  -3   0    0.40    0.16
  -7  -3   0    0.22    0.19
  -7  -3   0    0.19    0.11
   7   3   0    0.21    0.15
   7   3   0    0.10    0.14
   7   3   0    0.34    0.15
  -8  -3   0   -0.08    0.16
  -8  -3   0    0.12    0.11
  -8  -3   0    0.11    0.21
   8   3   0    0.23    0.16
   8   3   0    0.15    0.16
  -9  -3   0    0.19    0.12
  -9  -3   0    0.07    0.22
  -9  -3   0    0.17    0.17
   9   3   0    0.32    0.19
   9   3   0    0.09    0.17
   8  -4   0    0.05    0.43
   8  -4   0    0.21    0.19
  -8   4   0    0.18    0.14
   7  -4   0   -0.39    0.42
   7  -4   0   -0.09    0.16
  -7   4   0   -0.09    0.12
  -7   4   0   -0.01    0.08
   6  -4   0   11.52    1.01
   6  -4   0   11.02    0.68
  -6   4   0   12.33    0.60
  -6   4   0   12.38    0.64
   5  -4   0    0.02    0.13
   5  -4   0   -0.25    0.34
  -5   4   0    0.16    0.12
  -5   4   0    0.11    0.07
   4  -4   0    0.04    0.10
   4  -4   0   -0.43    0.28
  -4   4   0    0.14    0.07
  -4   4   0    0.10    0.10
   3  -4   0    4.11    0.25
   3  -4   0    4.03    0.55
  -3   4   0    3.52    0.22
  -3   4   0    3.64    0.25
  -3   4   0    3.83    0.21
   2  -4   0    0.51    0.08
   2  -4   0    0.35    0.29
   2  -4   0    0.39    0.09
   2  -4   0    0.44    0.06
  -2   4   0    0.50    0.09
  -2   4   0    0.28    0.09
   1  -4   0   -0.12    0.06
   1  -4   0   -0.47    0.25
   1  -4   0   -0.03    0.10
   1  -4   0   -0.13    0.06
   1  -4   0   -0.01    0.19
  -1   4   0   -0.06    0.10
  -1   4   0   -0.09    0.08
  -1   4   0   -0.23    0.07
  -1   4   0   -0.40    0.16
   0  -4   0    0.14    0.07
   0  -4   0    0.12    0.07
   0  -4   0    0.30    0.19
   0  -4   0    0.30    0.16
   0   4   0    0.05    0.08
   0   4   0    0.13    0.08
   0   4   0    0.05    0.18
   0   4   0    0.01    0.19
   0   4   0    0.00    0.09
  -1  -4   0    0.06    0.09
  -1  -4   0    0.21    0.08
  -1  -4   0    0.23    0.14
  -1  -4   0    0.19    0.16
  -1  -4   0    0.18    0.05
   1   4   0    0.07    0.08
   1   4   0    0.08    0.18
   1   4   0    0.11    0.09
   1   4   0    0.20    0.06
   1   4   0    0.11    0.17
  -2  -4   0    0.22    0.08
  -2  -4   0    0.01    0.08
  -2  -4   0    0.35    0.18
  -2  -4   0    0.26    0.14
   2   4   0    0.17    0.08
   2   4   0    0.05    0.20
   2   4   0    0.09    0.10
   2   4   0    0.08    0.11
  -3  -4   0    0.06    0.17
  -3  -4   0    0.05    0.07
  -3  -4   0    0.19    0.13
   3   4   0    0.04    0.11
   3   4   0   -0.11    0.09
   3   4   0   -0.03    0.11
  -4  -4   0  196.27    9.17
  -4  -4   0  190.75    8.99
  -4  -4   0  189.59   11.68
   4   4   0  191.49    9.66
   4   4   0  192.90    8.62
   4   4   0  188.00    9.28
  -5  -4   0    0.07    0.17
  -5  -4   0    0.15    0.11
  -5  -4   0    0.09    0.08
   5   4   0    0.21    0.11
   5   4   0    0.04    0.12
   5   4   0    0.22    0.12
  -6  -4   0    0.00    0.13
  -6  -4   0    0.18    0.19
  -6  -4   0    0.06    0.09
   6   4   0    0.13    0.14
   6   4   0    0.24    0.15
   6   4   0    0.13    0.13
  -7  -4   0    0.70    0.22
  -7  -4   0    0.50    0.16
  -7  -4   0    0.58    0.12
   7   4   0    0.41    0.16
   7   4   0    0.80    0.17
   7   4   0    0.57    0.16
  -8  -4   0   -0.01    0.20
  -8  -4   0    0.02    0.11
  -8  -4   0   -0.04    0.16
   8   4   0    0.06    0.15
   8   4   0    0.14    0.16
  -9  -4   0    0.02    0.22
  -9  -4   0   -0.27    0.18
  -9  -4   0    0.03    0.12
   9   4   0   -0.19    0.16
   9   4   0    0.19    0.18
   8  -5   0    0.31    0.49
  -8   5   0    0.33    0.15
   7  -5   0    0.85    0.46
   7  -5   0    0.52    0.19
  -7   5   0    0.73    0.16
   6  -5   0    0.21    0.45
   6  -5   0    0.50    0.17
  -6   5   0    0.36    0.15
  -6   5   0    0.46    0.10
   5  -5   0    1.05    0.41
   5  -5   0    0.83    0.15
  -5   5   0    0.68    0.14
  -5   5   0    0.47    0.10
   4  -5   0    0.01    0.10
   4  -5   0   -0.16    0.32
   4  -5   0    0.01    0.04
  -4   5   0   -0.13    0.10
  -4   5   0    0.16    0.08
  -4   5   0    0.05    0.08
   3  -5   0   -0.04    0.08
   3  -5   0   -0.03    0.04
   3  -5   0    0.00    0.08
   3  -5   0   -0.35    0.29
  -3   5   0   -0.05    0.08
  -3   5   0    0.13    0.08
   2  -5   0    4.23    0.44
   2  -5   0    4.00    0.22
   2  -5   0    3.70    0.41
  -2   5   0    3.69    0.24
  -2   5   0    3.56    0.22
   1  -5   0    1.47    0.25
   1  -5   0    1.27    0.13
   1  -5   0    1.70    0.31
  -1   5   0    1.61    0.13
  -1   5   0    1.66    0.15
  -1   5   0    1.62    0.23
  -1   5   0    1.68    0.15
   0  -5   0    0.25    0.22
   0  -5   0    0.20    0.08
   0  -5   0    0.11    0.18
   0   5   0    0.25    0.12
   0   5   0   -0.09    0.23
   0   5   0    0.15    0.10
  -1  -5   0    6.36    0.54
  -1  -5   0    7.18    0.44
  -1  -5   0    5.82    0.37
   1   5   0    5.26    0.59
   1   5   0    6.37    0.34
   1   5   0    6.93    0.36
   1   5   0    6.32    0.36
  -2  -5   0    1.82    0.18
  -2  -5   0    1.85    0.20
  -2  -5   0    1.74    0.24
  -2  -5   0    1.73    0.14
   2   5   0    1.45    0.17
   2   5   0    1.62    0.15
   2   5   0    1.54    0.27
   2   5   0    1.72    0.18
  -3  -5   0    0.25    0.13
  -3  -5   0    0.12    0.08
  -3  -5   0    0.32    0.18
   3   5   0    0.05    0.11
   3   5   0    0.06    0.11
  -4  -5   0   -0.18    0.16
  -4  -5   0    0.08    0.13
  -4  -5   0    0.07    0.08
   4   5   0    0.09    0.10
   4   5   0   -0.01    0.11
   4   5   0    0.13    0.11
  -5  -5   0    0.01    0.12
  -5  -5   0    0.06    0.08
  -5  -5   0    0.05    0.18
   5   5   0   -0.01    0.12
   5   5   0   -0.16    0.11
   5   5   0    0.14    0.13
  -6  -5   0    0.04    0.14
  -6  -5   0    0.01    0.10
  -6  -5   0    0.08    0.20
   6   5   0   -0.01    0.13
   6   5   0    0.03    0.14
   6   5   0   -0.01    0.15
  -7  -5   0    0.04    0.11
  -7  -5   0    0.16    0.22
  -7  -5   0    0.12    0.15
   7   5   0    0.10    0.14
   7   5   0    0.03    0.15
   7   5   0    0.21    0.17
  -8  -5   0   -0.25    0.20
  -8  -5   0   -0.02    0.11
  -8  -5   0   -0.13    0.17
   8   5   0   -0.14    0.16
   8   5   0    0.04    0.16
   8   5   0    0.36    0.18
  -9  -5   0   -0.19    0.13
  -9  -5   0   -0.06    0.19
  -9  -5   0    0.01    0.23
   9   5   0    0.27    0.18
   9   5   0    0.00    0.18
   7  -6   0    0.52    0.46
  -7   6   0    0.05    0.14
   6  -6   0    0.52    0.44
  -6   6   0    0.17    0.10
  -6   6   0    0.37    0.15
   5  -6   0   -0.05    0.42
   5  -6   0    0.49    0.16
  -5   6   0    0.44    0.14
  -5   6   0    0.42    0.11
   4  -6   0   15.55    1.20
   4  -6   0   15.76    0.81
  -4   6   0   14.12    0.72
  -4   6   0   15.35    0.76
   3  -6   0   -0.04    0.09
   3  -6   0    0.31    0.24
   3  -6   0    0.26    0.32
  -3   6   0    0.02    0.09
  -3   6   0    0.08    0.09
   2  -6   0    0.02    0.27
   2  -6   0    0.33    0.21
  -2   6   0    0.00    0.09
  -2   6   0    0.12    0.09
   1  -6   0    4.46    0.53
   1  -6   0    3.80    0.37
   1  -6   0    3.63    0.22
  -1   6   0    4.04    0.39
  -1   6   0    4.26    0.24
  -1   6   0    3.84    0.25
  -1   6   0    3.97    0.28
   0  -6   0   -0.07    0.17
   0  -6   0    0.12    0.21
   0   6   0    0.15    0.10
   0   6   0    0.25    0.21
   0   6   0    0.03    0.11
  -1  -6   0    0.14    0.17
  -1  -6   0   -0.03    0.10
  -1  -6   0    0.11    0.19
   1   6   0    0.08    0.06
   1   6   0    0.29    0.21
   1   6   0    0.00    0.11
   1   6   0    0.11    0.10
   1   6   0    0.00    0.08
  -2  -6   0    0.03    0.14
  -2  -6   0    0.18    0.10
  -2  -6   0    0.08    0.18
  -2  -6   0    0.14    0.06
   2   6   0    0.22    0.12
   2   6   0    0.09    0.09
   2   6   0    0.02    0.10
   2   6   0    0.11    0.20
  -3  -6   0    0.14    0.18
  -3  -6   0    0.12    0.09
  -3  -6   0    0.11    0.13
   3   6   0    0.12    0.12
   3   6   0    0.24    0.10
   3   6   0    0.08    0.11
  -4  -6   0    0.13    0.09
  -4  -6   0    0.11    0.14
  -4  -6   0    0.05    0.18
   4   6   0   -0.07    0.10
   4   6   0    0.01    0.12
   4   6   0    0.02    0.12
  -5  -6   0    0.06    0.20
  -5  -6   0    0.09    0.09
  -5  -6   0    0.03    0.14
   5   6   0    0.00    0.12
   5   6   0    0.04    0.14
   5   6   0   -0.05    0.14
  -6  -6   0   39.06    1.84
  -6  -6   0   35.64    2.34
  -6  -6   0   37.94    1.78
   6   6   0   37.78    1.73
   6   6   0   33.59    1.91
  -7  -6   0   -0.09    0.15
  -7  -6   0   -0.20    0.21
  -7  -6   0   -0.01    0.11
   7   6   0    0.00    0.15
   7   6   0    0.32    0.18
   7   6   0   -0.14    0.16
  -8  -6   0   -0.29    0.17
  -8  -6   0    0.11    0.23
  -8  -6   0   -0.07    0.12
   8   6   0    0.59    0.19
   8   6   0    0.16    0.17
   8   6   0    0.30    0.18
   7  -7   0    3.51    0.66
   6  -7   0    0.58    0.47
  -6   7   0    0.70    0.13
   5  -7   0    0.86    0.45
   5  -7   0    0.38    0.30
  -5   7   0    0.28    0.12
   4  -7   0    0.04    0.42
   4  -7   0    0.40    0.28
  -4   7   0    0.38    0.12
  -4   7   0    0.41    0.12
   3  -7   0    1.50    0.40
   3  -7   0    1.15    0.29
  -3   7   0    0.88    0.14
  -3   7   0    0.58    0.14
   2  -7   0    0.03    0.22
   2  -7   0   -0.01    0.29
  -2   7   0   -0.14    0.11
  -2   7   0    0.09    0.10
  -2   7   0    0.01    0.13
   1  -7   0    0.18    0.20
   1  -7   0    0.48    0.26
  -1   7   0    0.25    0.13
  -1   7   0   -0.03    0.10
  -1   7   0    0.03    0.12
   0  -7   0    2.89    0.34
   0  -7   0    2.32    0.29
   0  -7   0    2.43    0.24
   0   7   0    2.82    0.21
   0   7   0    2.65    0.31
   0   7   0    2.42    0.21
  -1  -7   0    0.83    0.23
  -1  -7   0    0.92    0.14
  -1  -7   0    0.89    0.21
   1   7   0    1.52    0.26
   1   7   0    0.91    0.15
   1   7   0    0.98    0.14
  -2  -7   0    0.06    0.19
  -2  -7   0    0.04    0.10
  -2  -7   0    0.06    0.16
   2   7   0    0.00    0.10
   2   7   0    0.00    0.12
   2   7   0   -0.16    0.09
   2   7   0   -0.03    0.11
  -3  -7   0    3.82    0.32
  -3  -7   0    3.79    0.26
  -3  -7   0    3.17    0.41
   3   7   0    3.20    0.26
   3   7   0    3.44    0.26
   3   7   0    3.19    0.26
  -4  -7   0    0.62    0.12
  -4  -7   0    0.53    0.17
  -4  -7   0    0.36    0.22
   4   7   0    0.34    0.13
   4   7   0    0.56    0.15
   4   7   0    0.43    0.15
  -5  -7   0    0.01    0.15
  -5  -7   0   -0.12    0.21
  -5  -7   0    0.07    0.10
   5   7   0    0.21    0.16
   5   7   0    0.10    0.15
   5   7   0    0.09    0.14
  -6  -7   0   -0.19    0.22
  -6  -7   0    0.06    0.11
  -6  -7   0    0.04    0.15
   6   7   0    0.03    0.16
   6   7   0    0.14    0.15
   6   7   0    0.14    0.17
  -7  -7   0   -0.15    0.12
  -7  -7   0   -0.06    0.16
  -7  -7   0   -0.19    0.22
   7   7   0    0.21    0.19
   7   7   0    0.03    0.17
   7   7   0    0.06    0.16
  -8  -7   0   -0.07    0.13
  -8  -7   0   -0.21    0.17
  -8  -7   0    0.10    0.25
   8   7   0    0.23    0.18
   8   7   0    0.72    0.20
   8   7   0    0.21    0.19
   6  -8   0   -0.10    0.29
   5  -8   0    0.25    0.30
   5  -8   0    0.00    0.44
  -5   8   0    0.06    0.12
   4  -8   0    0.10    0.39
   4  -8   0    0.29    0.27
  -4   8   0    0.25    0.12
  -4   8   0    0.31    0.13
   3  -8   0    1.15    0.30
   3  -8   0    1.38    0.40
  -3   8   0    0.88    0.16
  -3   8   0    1.35    0.16
   2  -8   0   11.61    0.94
   2  -8   0   11.70    0.73
  -2   8   0   10.55    0.57
  -2   8   0   10.55    0.61
  -2   8   0   11.29    0.60
   1  -8   0    0.05    0.26
   1  -8   0    0.17    0.21
  -1   8   0    0.14    0.15
  -1   8   0    0.07    0.12
   0  -8   0    0.07    0.13
   0  -8   0    0.06    0.20
   0  -8   0    0.09    0.24
   0   8   0    0.14    0.13
   0   8   0    0.04    0.15
  -1  -8   0    2.16    0.23
  -1  -8   0    1.68    0.27
  -1  -8   0    2.00    0.30
   1   8   0    2.03    0.20
   1   8   0    1.95    0.22
  -2  -8   0   -0.24    0.21
  -2  -8   0   -0.07    0.17
  -2  -8   0    0.05    0.12
   2   8   0    0.00    0.15
   2   8   0    0.09    0.13
   2   8   0   -0.06    0.11
  -3  -8   0   -0.08    0.21
  -3  -8   0    0.12    0.11
  -3  -8   0   -0.13    0.17
   3   8   0    0.00    0.13
   3   8   0   -0.05    0.14
   3   8   0   -0.04    0.15
  -4  -8   0    0.09    0.22
  -4  -8   0    0.02    0.17
  -4  -8   0   -0.04    0.10
   4   8   0    0.11    0.14
   4   8   0    0.10    0.16
   4   8   0   -0.10    0.14
  -5  -8   0   -0.14    0.22
  -5  -8   0   -0.10    0.16
  -5  -8   0   -0.03    0.12
   5   8   0    0.20    0.17
   5   8   0    0.05    0.15
   5   8   0    0.17    0.16
  -6  -8   0    0.04    0.11
  -6  -8   0   -0.06    0.23
  -6  -8   0   -0.07    0.16
   6   8   0    0.45    0.18
   6   8   0    0.03    0.16
   6   8   0   -0.15    0.15
  -7  -8   0   -0.21    0.16
  -7  -8   0   -0.02    0.13
  -7  -8   0    0.00    0.24
   7   8   0    0.16    0.17
   7   8   0    0.04    0.18
   7   8   0    0.32    0.19
   8   8   0    7.06    0.48
   5  -9   0    3.64    0.48
  -5   9   0    4.24    0.32
   4  -9   0    0.83    0.30
  -4   9   0    0.89    0.17
   3  -9   0    0.09    0.25
  -3   9   0    0.32    0.16
  -3   9   0    0.36    0.14
   2  -9   0    0.01    0.23
  -2   9   0    0.17    0.14
   1  -9   0    1.03    0.18
   1  -9   0    1.29    0.28
  -1   9   0    0.94    0.17
  -1   9   0    1.33    0.20
   0  -9   0   -0.02    0.14
   0  -9   0   -0.01    0.21
   0   9   0    0.11    0.17
   0   9   0    0.16    0.14
  -1  -9   0   -0.04    0.13
  -1  -9   0    0.00    0.21
   1   9   0    0.17    0.17
   1   9   0    0.13    0.15
  -2  -9   0    1.19    0.24
  -2  -9   0    0.56    0.25
  -2  -9   0    1.22    0.17
   2   9   0    1.11    0.20
   2   9   0    0.85    0.18
  -3  -9   0    0.02    0.18
  -3  -9   0    0.04    0.22
  -3  -9   0    0.13    0.13
   3   9   0    0.32    0.16
   3   9   0    0.21    0.14
   3   9   0    0.15    0.17
  -4  -9   0    0.12    0.18
  -4  -9   0   -0.04    0.11
  -4  -9   0   -0.16    0.21
   4   9   0   -0.25    0.15
   4   9   0   -0.15    0.14
   4   9   0    0.12    0.17
  -5  -9   0    0.51    0.25
  -5  -9   0    0.79    0.21
  -5  -9   0    0.91    0.16
   5   9   0    1.01    0.20
   5   9   0    1.10    0.20
   5   9   0    0.78    0.19
  -6  -9   0   -0.10    0.12
  -6  -9   0   -0.12    0.17
  -6  -9   0   -0.48    0.22
   6   9   0    0.26    0.19
   6   9   0    0.24    0.18
   6   9   0    0.18    0.17
  -7  -9   0   -0.20    0.12
  -7  -9   0   -0.21    0.18
  -7  -9   0   -0.18    0.24
   7   9   0    0.15    0.20
   7   9   0    0.14    0.18
   7   9   0    0.65    0.21
   4 -10   0    0.28    0.27
   3 -10   0    0.13    0.25
  -3  10   0    0.21    0.14
   2 -10   0    0.12    0.24
   2 -10   0    0.26    0.15
  -2  10   0    0.20    0.15
   1 -10   0    1.11    0.19
   1 -10   0    0.89    0.28
  -1  10   0    0.83    0.18
   0 -10   0    5.61    0.50
   0 -10   0    5.14    0.37
   0  10   0    4.64    0.36
   0  10   0    4.64    0.34
  -1 -10   0   -0.43    0.20
  -1 -10   0   -0.17    0.13
   1  10   0    0.21    0.18
   1  10   0    0.06    0.15
  -2 -10   0    0.03    0.14
  -2 -10   0    0.01    0.21
   2  10   0    0.02    0.18
   2  10   0   -0.07    0.15
  -3 -10   0    0.67    0.22
  -3 -10   0    0.98    0.17
   3  10   0    0.69    0.20
   3  10   0    0.73    0.18
  -4 -10   0    0.04    0.20
  -4 -10   0    0.36    0.15
   4  10   0    0.21    0.17
   4  10   0    0.11    0.18
  -5 -10   0    0.01    0.19
  -5 -10   0    0.09    0.14
   5  10   0    0.26    0.20
   5  10   0    0.32    0.18
  -6 -10   0   -0.24    0.18
  -6 -10   0   -0.05    0.13
   6  10   0    0.29    0.20
   6  10   0    0.29    0.19
   2 -11   0    0.12    0.25
   2 -11   0    0.63    0.18
  -2  11   0    0.76    0.17
   1 -11   0    0.33    0.17
   1 -11   0    0.22    0.26
  -1  11   0    0.24    0.16
   0 -11   0   -0.11    0.15
   0 -11   0   -0.02    0.24
   0  11   0    0.01    0.16
  -1 -11   0    0.45    0.25
  -1 -11   0    0.65    0.17
   1  11   0    0.60    0.18
   1  11   0    0.87    0.22
  -2 -11   0   -0.16    0.14
  -2 -11   0   -0.06    0.22
   2  11   0    0.21    0.17
   2  11   0    0.42    0.21
  -3 -11   0    0.04    0.14
  -3 -11   0   -0.13    0.21
   3  11   0    0.16    0.16
   3  11   0    0.05    0.19
  -4 -11   0    0.10    0.14
  -4 -11   0    0.04    0.22
   4  11   0    0.56    0.19
   4  11   0    0.38    0.21
   5  11   0   -0.07    0.20
  -1 -12   0    0.39    0.18
  -1 -12   0    0.32    0.26
   1  12   0    0.70    0.20
  -2 -12   0    1.43    0.22
   2  12   0    1.37    0.26
   4  11  -1    0.35    0.19
   4  11  -1    0.13    0.21
  -4 -11   1   -0.16    0.14
  -4 -11   1   -0.17    0.20
   3  11  -1    1.15    0.23
   3  11  -1    0.69    0.23
  -3 -11   1    0.91    0.18
  -3 -11   1    0.91    0.25
   2  11  -1    1.17    0.24
   2  11  -1    0.96    0.21
  -2 -11   1    0.77    0.17
  -2 -11   1    0.62    0.24
   1  11  -1    0.47    0.21
   1  11  -1    0.32    0.19
  -1 -11   1   -0.06    0.22
  -1 -11   1   -0.20    0.14
   0  11  -1    3.46    0.32
   0 -11   1    3.55    0.31
   0 -11   1    3.31    0.39
  -1  11  -1    0.49    0.18
   1 -11   1    0.19    0.26
   1 -11   1    0.23    0.15
  -2  11  -1    0.27    0.16
   2 -11   1    0.12    0.24
   2 -11   1    0.00    0.15
   6  10  -1    0.15    0.21
   6  10  -1    0.00    0.20
  -6 -10   1   -0.03    0.14
   5  10  -1    1.44    0.25
   5  10  -1    1.50    0.24
  -5 -10   1    1.17    0.24
  -5 -10   1    1.35    0.19
   4  10  -1    0.39    0.21
   4  10  -1    0.35    0.19
  -4 -10   1   -0.10    0.13
  -4 -10   1   -0.29    0.18
   3  10  -1    0.00    0.19
   3  10  -1    0.11    0.17
  -3 -10   1   -0.20    0.18
  -3 -10   1   -0.07    0.13
   2  10  -1    0.02    0.17
   2  10  -1    0.04    0.19
  -2 -10   1   -0.06    0.20
  -2 -10   1    0.03    0.13
   1  10  -1    0.59    0.20
   1  10  -1    0.52    0.18
  -1 -10   1    0.28    0.14
  -1 -10   1    0.30    0.22
   0  10  -1    0.49    0.21
   0  10  -1    0.41    0.17
   0 -10   1   -0.01    0.22
   0 -10   1    0.31    0.15
  -1  10  -1    2.03    0.23
   1 -10   1    1.77    0.30
   1 -10   1    2.00    0.22
  -2  10  -1    0.92    0.18
   2 -10   1    0.32    0.24
   2 -10   1    0.50    0.16
  -3  10  -1    0.42    0.15
   3 -10   1   -0.21    0.23
   4 -10   1    0.88    0.16
   4 -10   1   -0.05    0.24
   7   9  -1    0.17    0.21
   7   9  -1    0.34    0.21
   7   9  -1    0.38    0.21
  -7  -9   1   -0.10    0.14
   6   9  -1    0.26    0.19
   6   9  -1    0.00    0.18
   6   9  -1    0.11    0.19
  -6  -9   1   -0.14    0.12
  -6  -9   1   -0.32    0.16
   5   9  -1    0.19    0.19
   5   9  -1   -0.03    0.18
   5   9  -1    0.04    0.17
  -5  -9   1   -0.27    0.16
  -5  -9   1   -0.01    0.12
   4   9  -1   -0.12    0.16
   4   9  -1    0.22    0.17
   4   9  -1    0.19    0.18
  -4  -9   1    0.09    0.18
  -4  -9   1    0.03    0.12
   3   9  -1    0.23    0.16
   3   9  -1    0.15    0.15
   3   9  -1    0.19    0.18
  -3  -9   1    0.00    0.12
  -3  -9   1    0.03    0.18
   2   9  -1    0.12    0.16
   2   9  -1    0.10    0.18
  -2  -9   1    0.11    0.12
  -2  -9   1   -0.06    0.18
   1   9  -1    3.08    0.30
   1   9  -1    3.05    0.28
  -1  -9   1    3.66    0.38
  -1  -9   1    3.65    0.28
   0   9  -1    2.85    0.28
   0   9  -1    2.49    0.26
   0  -9   1    2.50    0.25
   0  -9   1    2.57    0.32
  -1   9  -1    0.29    0.15
  -1   9  -1    0.31    0.19
   1  -9   1    0.27    0.22
   1  -9   1    0.05    0.14
  -2   9  -1    8.72    0.49
   2  -9   1    9.13    0.64
   2  -9   1    8.31    0.51
  -3   9  -1    0.84    0.16
   3  -9   1    0.77    0.26
   4  -9   1    0.21    0.25
  -5   9  -1    0.22    0.14
   5  -9   1    0.03    0.28
   7   8  -1    0.66    0.22
   7   8  -1    0.46    0.20
   7   8  -1    0.53    0.20
  -7  -8   1    0.39    0.15
  -7  -8   1    0.13    0.22
  -7  -8   1    0.40    0.18
   6   8  -1    0.22    0.18
   6   8  -1    0.22    0.19
   6   8  -1    0.33    0.18
  -6  -8   1   -0.04    0.20
  -6  -8   1    0.35    0.17
  -6  -8   1    0.34    0.12
   5   8  -1    0.07    0.18
   5   8  -1   -0.10    0.16
   5   8  -1   -0.10    0.17
  -5  -8   1   -0.07    0.19
  -5  -8   1   -0.03    0.11
  -5  -8   1   -0.11    0.15
   4   8  -1    0.21    0.17
   4   8  -1    0.09    0.16
   4   8  -1    0.26    0.16
  -4  -8   1    0.05    0.19
  -4  -8   1    0.08    0.12
  -4  -8   1    0.15    0.17
   3   8  -1    7.81    0.47
   3   8  -1    7.87    0.49
   3   8  -1    8.00    0.50
  -3  -8   1    8.22    0.46
  -3  -8   1    8.75    0.53
   2   8  -1    0.19    0.14
   2   8  -1    0.16    0.14
   2   8  -1    0.28    0.16
  -2  -8   1    0.09    0.11
  -2  -8   1    0.23    0.17
  -2  -8   1   -0.12    0.16
   1   8  -1   -0.19    0.13
   1   8  -1    0.17    0.16
  -1  -8   1    0.05    0.18
  -1  -8   1   -0.01    0.17
  -1  -8   1   -0.03    0.11
   0   8  -1    1.59    0.20
   0   8  -1    1.38    0.18
   0  -8   1    1.53    0.25
   0  -8   1    1.31    0.18
   0  -8   1    1.31    0.24
  -1   8  -1    0.27    0.14
  -1   8  -1    0.59    0.17
   1  -8   1    0.45    0.14
   1  -8   1    0.23    0.23
   1  -8   1    0.67    0.22
  -2   8  -1    0.16    0.14
  -2   8  -1    0.51    0.17
   2  -8   1    0.73    0.30
   2  -8   1    0.25    0.22
  -3   8  -1    2.99    0.26
   3  -8   1    3.98    0.48
   3  -8   1    2.62    0.36
  -4   8  -1    0.61    0.14
  -4   8  -1    0.70    0.15
   4  -8   1    0.49    0.27
   4  -8   1    1.58    0.43
  -5   8  -1    0.16    0.12
   5  -8   1   -0.07    0.27
   6  -8   1    0.01    0.29
   8   7  -1    0.70    0.22
   8   7  -1    0.87    0.22
   8   7  -1    0.53    0.21
  -8  -7   1    0.37    0.15
  -8  -7   1    0.61    0.26
  -8  -7   1    0.56    0.21
   7   7  -1    0.30    0.19
   7   7  -1    0.00    0.17
   7   7  -1    0.26    0.18
  -7  -7   1   -0.01    0.21
  -7  -7   1   -0.05    0.12
  -7  -7   1   -0.07    0.15
   6   7  -1    2.40    0.27
   6   7  -1    2.34    0.27
   6   7  -1    2.34    0.26
  -6  -7   1    2.34    0.22
  -6  -7   1    2.03    0.30
   5   7  -1    1.27    0.21
   5   7  -1    1.28    0.21
   5   7  -1    1.25    0.20
  -5  -7   1    0.93    0.19
  -5  -7   1    1.23    0.24
  -5  -7   1    1.20    0.15
   4   7  -1    0.04    0.16
   4   7  -1    0.05    0.16
   4   7  -1    0.34    0.15
  -4  -7   1    0.18    0.11
  -4  -7   1    0.18    0.18
  -4  -7   1    0.51    0.16
   3   7  -1    0.17    0.15
   3   7  -1    0.10    0.13
   3   7  -1    0.07    0.14
  -3  -7   1    0.33    0.16
  -3  -7   1    0.00    0.16
  -3  -7   1    0.18    0.10
   2   7  -1    0.15    0.11
   2   7  -1   -0.02    0.13
   2   7  -1    0.78    0.22
   2   7  -1   -0.03    0.13
  -2  -7   1   -0.09    0.15
  -2  -7   1   -0.02    0.06
  -2  -7   1    0.16    0.15
  -2  -7   1   -0.10    0.09
   1   7  -1   -0.13    0.13
   1   7  -1   -0.08    0.11
   1   7  -1   -0.03    0.10
  -1  -7   1   -0.08    0.15
  -1  -7   1   -0.04    0.05
  -1  -7   1   -0.23    0.14
  -1  -7   1    0.05    0.10
   0   7  -1   -0.03    0.11
   0   7  -1    0.17    0.13
   0   7  -1    0.16    0.14
   0  -7   1    0.24    0.18
   0  -7   1    0.05    0.17
   0  -7   1   -0.09    0.10
  -1   7  -1    9.13    0.52
  -1   7  -1    8.97    0.49
   1  -7   1   10.29    0.74
   1  -7   1    9.42    0.60
   1  -7   1    9.29    0.52
  -2   7  -1    4.68    0.31
  -2   7  -1    4.19    0.29
   2  -7   1    5.73    0.58
   2  -7   1    4.70    0.42
   2  -7   1    3.82    0.25
  -3   7  -1    0.00    0.11
  -3   7  -1    0.05    0.12
   3  -7   1    0.48    0.35
   3  -7   1    0.07    0.23
  -4   7  -1   11.28    0.59
  -4   7  -1   11.61    0.62
   4  -7   1   12.29    0.80
   4  -7   1   12.31    1.06
  -5   7  -1    0.57    0.13
   5  -7   1    0.41    0.43
   5  -7   1    0.65    0.31
   6  -7   1   -0.18    0.42
   7  -7   1   -0.05    0.47
   8   6  -1    0.35    0.19
   8   6  -1    0.07    0.19
   8   6  -1    0.45    0.19
  -8  -6   1   -0.18    0.17
  -8  -6   1   -0.19    0.12
  -8  -6   1   -0.10    0.22
   7   6  -1    0.12    0.17
   7   6  -1    0.50    0.19
   7   6  -1    0.25    0.18
  -7  -6   1    0.09    0.16
  -7  -6   1    0.14    0.21
  -7  -6   1    0.16    0.12
   6   6  -1    0.84    0.19
   6   6  -1    0.68    0.19
   6   6  -1    0.88    0.20
  -6  -6   1    0.99    0.18
  -6  -6   1    0.74    0.23
  -6  -6   1    0.92    0.14
   5   6  -1    1.10    0.18
   5   6  -1    1.26    0.19
   5   6  -1    0.90    0.19
  -5  -6   1    1.04    0.13
  -5  -6   1    1.21    0.23
  -5  -6   1    1.11    0.17
   4   6  -1    1.58    0.19
   4   6  -1    1.67    0.20
   4   6  -1    1.60    0.18
  -4  -6   1    1.65    0.17
  -4  -6   1    1.49    0.19
  -4  -6   1    1.50    0.23
   3   6  -1    0.80    0.14
   3   6  -1    0.80    0.15
   3   6  -1    0.64    0.13
  -3  -6   1    0.69    0.11
  -3  -6   1    0.55    0.16
  -3  -6   1    0.61    0.15
   2   6  -1    0.36    0.12
   2   6  -1    0.41    0.13
   2   6  -1    0.36    0.11
   2   6  -1    0.72    0.23
  -2  -6   1    0.28    0.09
  -2  -6   1    0.25    0.14
  -2  -6   1    0.28    0.07
  -2  -6   1    0.18    0.15
   1   6  -1   30.93    2.01
   1   6  -1   32.38    1.58
   1   6  -1   32.72    1.63
   1   6  -1   31.91    1.48
  -1  -6   1   31.86    1.54
  -1  -6   1   32.90    1.61
  -1  -6   1   32.96    1.60
  -1  -6   1   28.82    1.98
   0   6  -1    0.90    0.18
   0   6  -1    1.11    0.14
   0   6  -1    0.95    0.16
   0  -6   1    1.05    0.14
   0  -6   1    1.18    0.20
   0  -6   1    1.04    0.20
  -1   6  -1   -0.01    0.10
  -1   6  -1   -0.08    0.12
   1  -6   1   -0.01    0.17
   1  -6   1    0.14    0.21
   1  -6   1    0.05    0.08
  -2   6  -1    4.34    0.29
  -2   6  -1    4.90    0.28
  -2   6  -1    5.46    0.31
   2  -6   1    3.99    0.25
   2  -6   1    4.37    0.34
   2  -6   1    5.12    0.56
   2  -6   1    4.43    0.42
  -3   6  -1    0.39    0.10
  -3   6  -1    0.30    0.11
   3  -6   1    0.38    0.24
   3  -6   1    0.80    0.32
   3  -6   1    0.37    0.08
   3  -6   1    0.32    0.11
  -4   6  -1   -0.07    0.09
  -4   6  -1   -0.09    0.11
   4  -6   1    0.02    0.10
   4  -6   1    0.01    0.34
   4  -6   1   -0.12    0.24
  -5   6  -1    2.23    0.25
  -5   6  -1    2.51    0.22
   5  -6   1    3.14    0.25
   5  -6   1    2.47    0.50
  -6   6  -1    0.29    0.14
  -6   6  -1    0.28    0.10
   6  -6   1    0.11    0.41
  -7   6  -1   -0.06    0.14
   7  -6   1    0.05    0.45
   9   5  -1    0.02    0.19
   9   5  -1   -0.14    0.20
  -9  -5   1   -0.26    0.23
  -9  -5   1   -0.19    0.14
   8   5  -1    0.17    0.18
   8   5  -1    0.26    0.18
  -8  -5   1    0.08    0.22
  -8  -5   1   -0.08    0.17
  -8  -5   1   -0.05    0.12
   7   5  -1   -0.28    0.15
   7   5  -1    0.11    0.17
   7   5  -1    0.07    0.16
  -7  -5   1   -0.17    0.20
  -7  -5   1   -0.20    0.11
  -7  -5   1   -0.04    0.14
   6   5  -1    1.97    0.24
   6   5  -1    2.21    0.24
   6   5  -1    2.09    0.23
  -6  -5   1    2.58    0.21
  -6  -5   1    2.27    0.29
  -6  -5   1    2.16    0.23
   5   5  -1    0.09    0.15
   5   5  -1    0.02    0.13
   5   5  -1    0.08    0.14
  -5  -5   1    0.03    0.09
  -5  -5   1    0.17    0.17
  -5  -5   1    0.00    0.12
   4   5  -1    7.97    0.46
   4   5  -1    8.43    0.45
   4   5  -1    8.11    0.48
  -4  -5   1    8.30    0.60
  -4  -5   1    7.81    0.43
  -4  -5   1    8.30    0.47
   3   5  -1    5.12    0.34
   3   5  -1    4.67    0.36
   3   5  -1    5.89    0.34
  -3  -5   1    5.52    0.45
  -3  -5   1    6.47    0.37
  -3  -5   1    5.82    0.32
   2   5  -1    1.07    0.15
   2   5  -1    1.23    0.14
   2   5  -1    1.24    0.16
   2   5  -1    1.02    0.23
  -2  -5   1    1.29    0.14
  -2  -5   1    1.14    0.12
  -2  -5   1    1.05    0.18
  -2  -5   1    1.39    0.17
   1   5  -1    0.35    0.20
   1   5  -1    0.51    0.12
   1   5  -1    0.66    0.13
   1   5  -1    0.50    0.14
  -1  -5   1    0.68    0.08
  -1  -5   1    0.65    0.11
  -1  -5   1    0.71    0.16
  -1  -5   1    0.71    0.16
   0   5  -1   -0.04    0.11
   0   5  -1   -0.04    0.13
   0   5  -1    0.06    0.16
   0  -5   1    0.14    0.17
   0  -5   1    0.10    0.10
   0  -5   1    0.12    0.10
   0  -5   1   -0.03    0.16
  -1   5  -1    0.04    0.13
  -1   5  -1    0.18    0.11
   1  -5   1    0.19    0.18
   1  -5   1    0.06    0.09
   1  -5   1    0.02    0.23
  -2   5  -1    0.17    0.09
  -2   5  -1    0.12    0.10
  -2   5  -1    0.17    0.13
   2  -5   1   -0.03    0.19
   2  -5   1    0.10    0.09
   2  -5   1    0.14    0.05
   2  -5   1    0.18    0.08
   2  -5   1    0.38    0.25
  -3   5  -1   14.35    0.75
  -3   5  -1   16.18    0.79
   3  -5   1   17.88    1.15
   3  -5   1   16.08    0.83
   3  -5   1   16.88    0.86
   3  -5   1   15.51    0.73
   3  -5   1   16.05    0.92
  -4   5  -1    4.23    0.26
  -4   5  -1    4.55    0.27
  -4   5  -1    4.85    0.30
   4  -5   1    4.82    0.29
   4  -5   1    4.57    0.62
  -5   5  -1    0.00    0.08
  -5   5  -1   -0.13    0.11
   5  -5   1   -0.05    0.35
   5  -5   1    0.00    0.11
  -6   5  -1   11.45    0.61
  -6   5  -1   11.29    0.57
   6  -5   1   11.09    1.00
   6  -5   1   10.43    0.63
  -7   5  -1    0.09    0.14
   7  -5   1    0.27    0.17
   7  -5   1    0.09    0.40
  -8   5  -1    0.05    0.13
   8  -5   1    0.26    0.47
   9   4  -1    0.00    0.20
   9   4  -1    0.41    0.19
  -9  -4   1   -0.08    0.18
  -9  -4   1   -0.02    0.13
  -9  -4   1    0.08    0.22
   8   4  -1    1.09    0.20
   8   4  -1    1.32    0.22
  -8  -4   1    1.15    0.16
  -8  -4   1    0.89    0.20
  -8  -4   1    0.91    0.25
   7   4  -1    0.45    0.17
   7   4  -1    0.45    0.17
   7   4  -1    0.49    0.17
  -7  -4   1    0.36    0.16
  -7  -4   1    0.27    0.20
  -7  -4   1    0.32    0.12
   6   4  -1    0.96    0.18
   6   4  -1    0.65    0.17
   6   4  -1    1.19    0.19
  -6  -4   1    1.08    0.17
  -6  -4   1    1.01    0.12
  -6  -4   1    0.70    0.20
   5   4  -1    0.78    0.15
   5   4  -1    0.48    0.13
   5   4  -1    0.53    0.14
  -5  -4   1    0.60    0.10
  -5  -4   1    0.66    0.13
  -5  -4   1    0.48    0.17
   4   4  -1    2.25    0.21
   4   4  -1    2.21    0.23
   4   4  -1    2.11    0.21
  -4  -4   1    2.20    0.22
  -4  -4   1    2.26    0.30
  -4  -4   1    2.66    0.19
   3   4  -1    2.01    0.21
   3   4  -1    2.58    0.24
   3   4  -1    2.20    0.22
  -3  -4   1    3.35    0.33
  -3  -4   1    2.66    0.18
  -3  -4   1    2.65    0.24
   2   4  -1    6.90    0.55
   2   4  -1    6.30    0.38
   2   4  -1    6.28    0.39
   2   4  -1    6.58    0.40
  -2  -4   1    7.31    0.41
  -2  -4   1    6.58    0.36
  -2  -4   1    7.18    0.51
  -2  -4   1    7.25    0.39
   1   4  -1    6.86    0.38
   1   4  -1    6.30    0.39
   1   4  -1    6.76    0.37
   1   4  -1    6.50    0.53
   1   4  -1    7.28    0.46
  -1  -4   1    7.01    0.37
  -1  -4   1    6.97    0.37
  -1  -4   1    6.53    0.41
  -1  -4   1    7.10    0.49
  -1  -4   1    6.69    0.37
   0   4  -1    0.96    0.20
   0   4  -1    1.19    0.13
   0   4  -1    1.13    0.14
   0   4  -1    0.74    0.11
   0  -4   1    1.14    0.12
   0  -4   1    0.80    0.17
   0  -4   1    0.83    0.12
   0  -4   1    1.06    0.10
   0  -4   1    1.03    0.17
  -1   4  -1   89.89    4.48
  -1   4  -1   91.36    4.16
  -1   4  -1   85.05    4.34
   1  -4   1   91.21    4.46
   1  -4   1   93.94    4.33
   1  -4   1   99.66    4.41
   1  -4   1   97.26    4.15
   1  -4   1   91.28    5.65
   1  -4   1   89.85    4.47
  -2   4  -1    4.44    0.31
  -2   4  -1    4.55    0.28
  -2   4  -1    4.68    0.28
   2  -4   1    4.74    0.30
   2  -4   1    4.83    0.41
   2  -4   1    5.11    0.29
   2  -4   1    4.88    0.35
   2  -4   1    4.62    0.26
   2  -4   1    5.09    0.54
   2  -4   1    4.81    0.24
   2  -4   1    4.60    0.26
   2  -4   1    4.38    0.28
  -3   4  -1    0.53    0.09
  -3   4  -1    0.65    0.11
  -3   4  -1    0.58    0.10
   3  -4   1    0.41    0.05
   3  -4   1    0.56    0.11
   3  -4   1    0.53    0.08
   3  -4   1    0.56    0.26
  -4   4  -1    6.88    0.37
  -4   4  -1    6.08    0.34
   4  -4   1    6.94    0.38
   4  -4   1    5.95    0.64
  -5   4  -1    0.25    0.07
  -5   4  -1    0.11    0.12
   5  -4   1   -0.05    0.32
   5  -4   1    0.15    0.12
  -6   4  -1    0.14    0.13
  -6   4  -1    0.06    0.08
   6  -4   1    0.20    0.14
   6  -4   1    0.51    0.38
  -7   4  -1    0.84    0.15
   7  -4   1    0.24    0.43
   7  -4   1    0.60    0.18
  -8   4  -1    0.11    0.14
   8  -4   1    0.23    0.42
   8  -4   1    0.24    0.18
   9   3  -1    0.09    0.18
   9   3  -1    0.08    0.19
  -9  -3   1    0.09    0.18
  -9  -3   1    0.10    0.21
  -9  -3   1    0.18    0.13
   8   3  -1    0.06    0.16
   8   3  -1    0.00    0.17
  -8  -3   1    0.03    0.11
  -8  -3   1   -0.04    0.19
  -8  -3   1   -0.11    0.15
   7   3  -1    0.09    0.15
   7   3  -1    0.24    0.16
  -7  -3   1    0.33    0.19
  -7  -3   1    0.06    0.10
  -7  -3   1    0.05    0.14
   6   3  -1    0.82    0.16
   6   3  -1    0.79    0.17
   6   3  -1    0.78    0.16
  -6  -3   1    0.74    0.20
  -6  -3   1    0.93    0.16
  -6  -3   1    0.91    0.12
   5   3  -1    0.29    0.12
   5   3  -1    0.05    0.12
   5   3  -1    0.08    0.13
  -5  -3   1    0.02    0.10
  -5  -3   1    0.09    0.08
  -5  -3   1    0.17    0.15
   4   3  -1    8.39    0.49
   4   3  -1    8.02    0.46
   4   3  -1    7.78    0.45
  -4  -3   1    8.63    0.47
  -4  -3   1    8.85    0.61
  -4  -3   1    8.90    0.44
   3   3  -1    0.89    0.16
   3   3  -1    1.17    0.15
   3   3  -1    1.12    0.15
  -3  -3   1    1.06    0.10
  -3  -3   1    1.05    0.14
  -3  -3   1    1.30    0.19
   2   3  -1   29.88    1.51
   2   3  -1   29.55    1.45
   2   3  -1   30.31    1.45
   2   3  -1   27.22    1.84
   2   3  -1   28.65    1.35
  -2  -3   1   28.75    1.44
  -2  -3   1   28.75    1.40
  -2  -3   1   31.10    1.51
  -2  -3   1   29.34    1.83
  -2  -3   1   30.99    1.35
   1   3  -1   23.98    1.16
   1   3  -1   25.33    1.09
   1   3  -1   24.30    1.18
   1   3  -1   22.18    1.14
   1   3  -1   21.84    1.47
   1   3  -1   23.75    1.21
  -1  -3   1   24.72    1.09
  -1  -3   1   25.22    1.16
  -1  -3   1   22.42    1.46
  -1  -3   1   22.61    1.16
  -1  -3   1   23.08    1.13
  -1  -3   1   24.20    1.20
   0   3  -1    4.79    0.26
   0   3  -1    4.34    0.30
   0   3  -1    4.17    0.27
   0   3  -1    5.46    0.26
   0  -3   1    5.34    0.25
   0  -3   1    5.05    0.25
   0  -3   1    4.47    0.26
   0  -3   1    4.60    0.30
   0  -3   1    4.51    0.26
   0  -3   1    3.81    0.25
  -1   3  -1    0.61    0.08
  -1   3  -1    0.71    0.08
  -1   3  -1    0.62    0.07
  -1   3  -1    0.49    0.11
   1  -3   1    0.40    0.15
   1  -3   1    0.60    0.07
   1  -3   1    0.64    0.09
   1  -3   1    0.74    0.07
   1  -3   1    0.63    0.08
   1  -3   1    0.65    0.08
   1  -3   1    0.60    0.14
   1  -3   1    0.54    0.08
  -2   3  -1    0.10    0.08
  -2   3  -1    0.01    0.08
  -2   3  -1    0.07    0.07
   2  -3   1    0.06    0.05
   2  -3   1    0.00    0.08
   2  -3   1    0.10    0.10
   2  -3   1    0.04    0.09
   2  -3   1    0.06    0.05
   2  -3   1   -0.01    0.05
   2  -3   1    0.10    0.11
   2  -3   1    0.10    0.20
  -3   3  -1    0.35    0.09
  -3   3  -1    0.45    0.07
  -3   3  -1    0.37    0.11
   3  -3   1    0.71    0.06
   3  -3   1    0.41    0.07
   3  -3   1    0.54    0.12
   3  -3   1    0.74    0.09
   3  -3   1    0.39    0.14
   3  -3   1    0.44    0.05
   3  -3   1    1.01    0.27
  -4   3  -1    0.30    0.10
  -4   3  -1    0.37    0.06
   4  -3   1    0.52    0.12
   4  -3   1    0.39    0.26
   4  -3   1    0.32    0.05
   4  -3   1    0.31    0.07
   4  -3   1    0.39    0.09
  -5   3  -1   12.76    0.60
  -5   3  -1   12.59    0.64
   5  -3   1   12.36    0.67
   5  -3   1   12.91    0.94
   5  -3   1   10.91    0.60
  -6   3  -1    1.95    0.15
  -6   3  -1    1.93    0.20
   6  -3   1    2.19    0.24
   6  -3   1    1.80    0.15
   6  -3   1    2.11    0.42
  -7   3  -1    0.09    0.13
  -7   3  -1    0.04    0.08
   7  -3   1    0.42    0.16
   7  -3   1    0.25    0.38
  -8   3  -1    5.75    0.36
   8  -3   1    5.20    0.40
   8  -3   1    5.37    0.67
   9  -3   1    0.52    0.47
   9  -3   1    0.14    0.19
   9   2  -1   -0.07    0.18
   9   2  -1    0.27    0.18
  -9  -2   1   -0.16    0.11
  -9  -2   1   -0.21    0.17
   8   2  -1   -0.13    0.16
   8   2  -1    0.33    0.18
  -8  -2   1    0.00    0.19
  -8  -2   1   -0.03    0.14
  -8  -2   1   -0.04    0.10
   7   2  -1    1.51    0.20
   7   2  -1    1.54    0.22
  -7  -2   1    1.79    0.12
  -7  -2   1    1.93    0.18
  -7  -2   1    1.23    0.24
  -7  -2   1    1.84    0.20
   6   2  -1    4.92    0.32
   6   2  -1    4.60    0.35
  -6  -2   1    5.91    0.35
  -6  -2   1    5.61    0.30
  -6  -2   1    4.79    0.44
   5   2  -1    1.87    0.18
   5   2  -1    2.13    0.21
   5   2  -1    1.88    0.17
  -5  -2   1    1.94    0.23
  -5  -2   1    1.74    0.19
  -5  -2   1    1.99    0.16
   4   2  -1    3.72    0.29
   4   2  -1    4.09    0.25
   4   2  -1    3.53    0.27
  -4  -2   1    3.61    0.35
  -4  -2   1    3.98    0.23
  -4  -2   1    3.72    0.26
   3   2  -1    2.40    0.21
   3   2  -1    2.72    0.35
   3   2  -1    1.88    0.18
   3   2  -1    2.05    0.18
  -3  -2   1    2.73    0.28
  -3  -2   1    2.31    0.19
  -3  -2   1    2.36    0.17
  -3  -2   1    2.01    0.17
   2   2  -1    3.76    0.25
   2   2  -1    3.80    0.26
   2   2  -1    4.13    0.24
   2   2  -1    4.17    0.34
   2   2  -1    3.95    0.23
   2   2  -1    4.54    0.27
  -2  -2   1    4.21    0.23
  -2  -2   1    4.24    0.24
  -2  -2   1    4.44    0.23
  -2  -2   1    3.71    0.25
  -2  -2   1    4.66    0.32
  -2  -2   1    4.05    0.24
   1   2  -1    4.95    0.30
   1   2  -1    5.20    0.27
   1   2  -1    5.26    0.27
   1   2  -1    4.79    0.28
   1   2  -1    5.43    0.36
   1   2  -1    4.71    0.29
  -1  -2   1    5.77    0.35
  -1  -2   1    5.19    0.27
  -1  -2   1    4.43    0.28
  -1  -2   1    5.38    0.26
  -1  -2   1    5.04    0.27
  -1  -2   1    5.16    0.29
   0   2  -1   12.02    0.62
   0   2  -1   11.50    0.65
   0   2  -1   14.46    0.61
   0   2  -1   13.38    0.65
   0  -2   1   11.41    0.67
   0  -2   1   14.74    0.64
   0  -2   1   11.81    0.65
   0  -2   1   13.22    0.62
  -1   2  -1   16.26    0.67
  -1   2  -1   12.92    0.72
  -1   2  -1   14.18    0.69
  -1   2  -1   14.86    0.74
   1  -2   1   12.56    0.70
   1  -2   1   15.31    0.90
   1  -2   1   16.86    0.89
   1  -2   1   13.56    0.71
   1  -2   1   14.24    0.68
   1  -2   1   12.61    0.74
  -2   2  -1    2.29    0.14
  -2   2  -1    2.27    0.15
  -2   2  -1    2.28    0.15
  -2   2  -1    2.53    0.21
   2  -2   1    2.28    0.18
   2  -2   1    2.79    0.15
   2  -2   1    2.21    0.13
   2  -2   1    1.96    0.13
   2  -2   1    2.61    0.16
   2  -2   1    2.87    0.13
   2  -2   1    2.47    0.18
   2  -2   1    2.51    0.23
  -3   2  -1   92.31    4.37
  -3   2  -1   93.36    4.45
  -3   2  -1   90.00    5.68
   3  -2   1   92.95    4.37
   3  -2   1   92.38    5.70
   3  -2   1   90.33    4.50
   3  -2   1   94.12    4.72
   3  -2   1   94.50    4.70
   3  -2   1   98.16    4.46
  -4   2  -1    3.76    0.24
  -4   2  -1    3.65    0.19
  -4   2  -1    3.69    0.33
  -4   2  -1    3.74    0.20
   4  -2   1    3.44    0.20
   4  -2   1    3.62    0.21
   4  -2   1    3.53    0.24
  -5   2  -1    0.57    0.11
  -5   2  -1    0.56    0.07
  -5   2  -1    0.51    0.15
  -5   2  -1    0.48    0.06
   5  -2   1    0.64    0.07
   5  -2   1    0.50    0.08
   5  -2   1    0.53    0.11
  -6   2  -1    3.44    0.19
  -6   2  -1    3.24    0.24
  -6   2  -1    2.58    0.33
   6  -2   1    2.85    0.19
   6  -2   1    2.86    0.26
  -7   2  -1   -0.10    0.07
  -7   2  -1    0.14    0.13
   7  -2   1   -0.16    0.14
   7  -2   1    0.08    0.10
  -8   2  -1    0.33    0.14
   8  -2   1    0.02    0.40
   8  -2   1    0.40    0.17
  -9   2  -1    0.14    0.14
   9  -2   1    0.08    0.19
   9  -2   1    0.37    0.44
   9   1  -1    0.58    0.21
   9   1  -1    0.86    0.47
   9   1  -1    1.05    0.20
  -9  -1   1    0.89    0.13
  -9  -1   1    0.80    0.19
   8   1  -1    0.07    0.15
   8   1  -1    0.11    0.17
  -8  -1   1    0.05    0.10
  -8  -1   1    0.09    0.14
   7   1  -1    0.06    0.14
   7   1  -1    0.07    0.15
  -7  -1   1    0.16    0.18
  -7  -1   1    0.11    0.13
  -7  -1   1    0.12    0.10
   6   1  -1    0.14    0.12
   6   1  -1    0.27    0.14
  -6  -1   1    0.31    0.13
  -6  -1   1    0.22    0.16
  -6  -1   1    0.25    0.05
  -6  -1   1    0.24    0.05
  -6  -1   1    0.17    0.09
   5   1  -1    0.34    0.12
   5   1  -1    0.29    0.11
  -5  -1   1    0.20    0.11
  -5  -1   1    0.25    0.14
  -5  -1   1    0.39    0.05
  -5  -1   1    0.29    0.09
  -5  -1   1    0.38    0.06
   4   1  -1    2.86    0.22
   4   1  -1    2.94    0.24
  -4  -1   1    3.32    0.32
  -4  -1   1    2.72    0.22
  -4  -1   1    2.92    0.19
  -4  -1   1    3.10    0.20
   3   1  -1    1.11    0.13
   3   1  -1    1.45    0.13
   3   1  -1    1.64    0.18
   3   1  -1    1.51    0.14
  -3  -1   1    1.59    0.12
  -3  -1   1    1.83    0.22
  -3  -1   1    1.44    0.14
  -3  -1   1    1.32    0.13
  -3  -1   1    1.46    0.13
   2   1  -1   25.78    1.24
   2   1  -1   27.13    1.57
   2   1  -1   24.73    1.29
   2   1  -1   23.46    1.16
   2   1  -1   25.54    1.23
   2   1  -1   24.37    1.20
  -2  -1   1   25.44    1.15
  -2  -1   1   24.87    1.29
  -2  -1   1   24.11    1.20
  -2  -1   1   27.06    1.24
  -2  -1   1   25.21    1.23
  -2  -1   1   25.93    1.56
   1   1  -1    1.21    0.11
   1   1  -1    1.43    0.14
   1   1  -1    1.32    0.12
   1   1  -1    1.33    0.10
   1   1  -1    1.47    0.13
   1   1  -1    1.51    0.16
  -1  -1   1    1.62    0.15
  -1  -1   1    1.14    0.13
  -1  -1   1    1.13    0.11
  -1  -1   1    1.45    0.11
  -1  -1   1    1.33    0.10
  -1  -1   1    1.23    0.13
   0   1  -1   95.26    4.62
   0   1  -1   91.81    4.12
   0   1  -1   97.37    4.43
   0  -1   1   85.16    4.37
   0  -1   1   98.08    4.62
   0  -1   1   92.01    4.12
   0  -1   1   88.21    4.29
   0  -1   1   85.25    4.43
  -1   1  -1   46.76    2.27
  -1   1  -1   43.56    2.11
  -1   1  -1   48.51    2.74
  -1   1  -1   43.36    2.14
   1  -1   1   48.76    2.74
   1  -1   1   43.94    2.28
   1  -1   1   40.30    2.18
   1  -1   1   41.94    2.14
   1  -1   1   46.95    2.02
   1  -1   1   44.95    2.10
  -2   1  -1    8.19    0.54
  -2   1  -1    8.34    0.41
  -2   1  -1    8.41    0.41
  -2   1  -1    7.60    0.39
   2  -1   1    7.53    0.42
   2  -1   1    8.57    0.41
   2  -1   1    8.72    0.45
   2  -1   1    8.53    0.55
   2  -1   1    8.46    0.43
  -3   1  -1    0.10    0.08
  -3   1  -1    0.02    0.04
  -3   1  -1    0.09    0.11
  -3   1  -1    0.02    0.04
   3  -1   1    0.00    0.04
   3  -1   1    0.05    0.08
   3  -1   1    0.05    0.14
   3  -1   1   -0.03    0.06
   3  -1   1    0.03    0.05
  -4   1  -1   -0.01    0.06
  -4   1  -1   -0.03    0.05
  -4   1  -1    0.09    0.13
  -4   1  -1    0.20    0.11
   4  -1   1   -0.07    0.09
   4  -1   1   -0.04    0.06
   4  -1   1    0.10    0.06
  -5   1  -1    0.01    0.13
  -5   1  -1    0.25    0.10
  -5   1  -1    0.14    0.06
   5  -1   1    0.08    0.06
   5  -1   1    0.19    0.07
   5  -1   1    0.16    0.10
  -6   1  -1    0.15    0.15
  -6   1  -1    0.29    0.12
  -6   1  -1    0.17    0.07
   6  -1   1    0.26    0.09
   6  -1   1    0.12    0.12
  -7   1  -1    5.31    0.34
  -7   1  -1    4.51    0.45
  -7   1  -1    5.67    0.29
   7  -1   1    5.38    0.38
   7  -1   1    4.80    0.31
  -8   1  -1    0.87    0.16
   8  -1   1    0.59    0.14
   8  -1   1    0.55    0.18
  -9   1  -1    0.11    0.15
   9  -1   1   -0.01    0.17
   9   0  -1   -0.04    0.19
   9   0  -1   -0.08    0.43
  -9   0   1   -0.09    0.15
   8   0  -1    0.26    0.15
   8   0  -1    0.02    0.39
   8   0  -1    0.27    0.18
  -8   0   1    0.29    0.10
  -8   0   1    0.23    0.15
   7   0  -1   -0.10    0.15
   7   0  -1   -0.05    0.13
  -7   0   1    0.06    0.13
  -7   0   1    0.01    0.09
   6   0  -1    0.19    0.12
   6   0  -1    0.26    0.14
  -6   0   1    0.18    0.12
  -6   0   1    0.38    0.16
  -6   0   1    0.33    0.09
   5   0  -1    7.39    0.44
   5   0  -1    6.86    0.39
  -5   0   1    7.36    0.38
  -5   0   1    6.72    0.53
  -5   0   1    7.99    0.41
   4   0  -1   13.43    0.73
   4   0  -1   13.19    0.68
  -4   0   1   13.04    0.61
  -4   0   1   14.59    0.69
  -4   0   1   13.38    0.66
  -4   0   1   13.01    0.62
  -4   0   1   13.71    0.67
  -4   0   1   13.23    0.88
   3   0  -1    9.01    0.50
   3   0  -1    9.10    0.46
   3   0  -1    9.01    0.45
  -3   0   1    8.69    0.41
  -3   0   1    9.12    0.47
  -3   0   1    9.25    0.45
  -3   0   1    8.48    0.43
  -3   0   1    9.14    0.45
  -3   0   1    9.08    0.61
   2   0  -1   10.21    0.54
   2   0  -1   11.75    0.72
   2   0  -1   12.35    0.55
   2   0  -1   10.68    0.56
   2   0  -1   11.55    0.59
  -2   0   1   10.93    0.51
  -2   0   1   12.08    0.59
  -2   0   1   11.59    0.71
  -2   0   1    9.83    0.54
  -2   0   1    9.44    0.52
  -2   0   1   12.27    0.55
   1   0  -1    3.72    0.19
   1   0  -1    3.38    0.16
   1   0  -1    3.48    0.30
   1   0  -1    2.85    0.18
   1   0  -1    3.67    0.20
   1   0  -1    3.41    0.19
  -1   0   1    3.10    0.18
  -1   0   1    3.59    0.20
  -1   0   1    3.42    0.16
  -1   0   1    3.91    0.18
  -1   0   1    3.12    0.18
   0   0  -1   -0.24    0.01
   0   0  -1   -0.21    0.02
   0   0  -1   -0.19    0.03
   0   0  -1   -0.22    0.00
   0   0  -1   -0.22    0.02
   0   0  -1   -0.22    0.01
   0   0   1   -0.22    0.01
   0   0   1   -0.22    0.01
   0   0   1   -0.17    0.03
   0   0   1   -0.21    0.01
   0   0   1   -0.18    0.01
   0   0   1   -0.17    0.02
  -1   0  -1    2.50    0.13
  -1   0  -1    2.78    0.14
  -1   0  -1    2.61    0.17
  -1   0  -1    2.91    0.14
   1   0   1    2.79    0.17
   1   0   1    2.40    0.13
   1   0   1    2.75    0.14
   1   0   1    3.08    0.15
  -2   0  -1   10.79    0.54
  -2   0  -1   10.48    0.49
  -2   0  -1   12.10    0.70
  -2   0  -1   10.74    0.53
   2   0   1   10.19    0.53
   2   0   1   10.46    0.54
   2   0   1   11.60    0.56
   2   0   1   12.39    0.72
   2   0   1    9.06    0.51
  -3   0  -1    5.38    0.28
  -3   0  -1    5.22    0.28
  -3   0  -1    4.96    0.38
  -3   0  -1    4.42    0.25
  -3   0  -1    4.37    0.25
   3   0   1    5.24    0.28
   3   0   1    4.55    0.25
   3   0   1    4.81    0.28
   3   0   1    5.23    0.43
   3   0   1    4.94    0.25
  -4   0  -1    1.20    0.18
  -4   0  -1    0.98    0.10
  -4   0  -1    1.25    0.14
  -4   0  -1    1.09    0.09
   4   0   1    1.10    0.12
   4   0   1    1.16    0.13
   4   0   1    1.12    0.09
  -5   0  -1   31.11    1.48
  -5   0  -1   30.21    1.95
  -5   0  -1   33.86    1.53
   5   0   1   30.99    1.61
   5   0   1   30.60    1.48
   5   0   1   30.08    1.52
  -6   0  -1    0.80    0.14
  -6   0  -1    0.71    0.18
  -6   0  -1    0.93    0.09
   6   0   1    0.81    0.14
   6   0   1    0.91    0.12
  -7   0  -1    0.30    0.18
  -7   0  -1    0.12    0.13
  -7   0  -1    0.13    0.09
   7   0   1    0.10    0.15
   7   0   1    0.23    0.12
  -8   0  -1    0.94    0.11
  -8   0  -1    0.91    0.17
  -8   0  -1    0.66    0.21
   8   0   1    0.62    0.18
   8   0   1    0.90    0.16
  -9   0  -1   -0.04    0.19
  -9   0  -1    0.03    0.15
   9   0   1    0.05    0.17
   9  -1  -1    6.06    0.83
   9  -1  -1    6.20    0.51
  -9   1   1    8.15    0.46
   8  -1  -1    0.26    0.19
   8  -1  -1    0.12    0.41
  -8   1   1    0.40    0.15
  -8   1   1    0.38    0.10
   7  -1  -1    3.00    0.32
   7  -1  -1    3.52    0.52
   7  -1  -1    3.02    0.25
  -7   1   1    3.68    0.22
  -7   1   1    3.39    0.27
   6  -1  -1    0.03    0.33
   6  -1  -1    0.03    0.11
   6  -1  -1    0.02    0.14
  -6   1   1    0.10    0.12
  -6   1   1    0.03    0.08
   5  -1  -1   -0.04    0.11
   5  -1  -1    0.02    0.09
  -5   1   1   -0.02    0.05
  -5   1   1   -0.02    0.07
  -5   1   1    0.11    0.10
   4  -1  -1    0.89    0.14
   4  -1  -1    0.78    0.10
  -4   1   1    0.77    0.08
  -4   1   1    0.72    0.09
  -4   1   1    0.70    0.13
   3  -1  -1    0.19    0.07
   3  -1  -1    0.26    0.11
   3  -1  -1    0.23    0.08
   3  -1  -1    0.30    0.25
  -3   1   1    0.34    0.08
  -3   1   1    0.25    0.05
  -3   1   1    0.22    0.10
  -3   1   1    0.25    0.07
   2  -1  -1    5.68    0.40
   2  -1  -1    5.02    0.29
   2  -1  -1    5.53    0.29
   2  -1  -1    5.22    0.46
   2  -1  -1    6.21    0.31
   2  -1  -1    6.63    0.33
  -2   1   1    6.58    0.32
  -2   1   1    6.11    0.28
  -2   1   1    4.92    0.26
  -2   1   1    5.33    0.29
  -2   1   1    5.80    0.30
   1  -1  -1    9.76    0.47
   1  -1  -1    9.53    0.69
   1  -1  -1    8.68    0.44
   1  -1  -1   10.36    0.49
   1  -1  -1   10.29    0.52
  -1   1   1    9.24    0.67
  -1   1   1   10.12    0.49
  -1   1   1   10.98    0.51
  -1   1   1    9.32    0.44
  -1   1   1    9.68    0.47
   0  -1  -1   22.97    1.23
   0  -1  -1   26.51    1.57
   0  -1  -1   25.52    1.29
   0   1   1   22.05    1.23
   0   1   1   26.57    1.19
   0   1   1   26.99    1.14
   0   1   1   25.89    1.22
  -1  -1  -1    1.56    0.21
  -1  -1  -1    1.08    0.10
  -1  -1  -1    1.26    0.13
  -1  -1  -1    1.25    0.08
  -1  -1  -1    1.17    0.07
  -1  -1  -1    1.28    0.12
   1   1   1    1.20    0.13
   1   1   1    1.27    0.08
   1   1   1    1.37    0.17
   1   1   1    1.17    0.08
   1   1   1    1.28    0.13
  -2  -1  -1   94.52    4.74
  -2  -1  -1   97.42    4.83
  -2  -1  -1   98.88    6.17
  -2  -1  -1  104.57    4.89
  -2  -1  -1  109.96    5.09
  -2  -1  -1  104.02    4.54
   2   1   1  108.71    4.89
   2   1   1  101.59    4.54
   2   1   1  100.83    6.18
   2   1   1  101.45    5.09
   2   1   1   96.05    4.74
   2   1   1   95.19    4.83
  -3  -1  -1   21.27    1.06
  -3  -1  -1   20.93    1.01
  -3  -1  -1   21.17    0.93
  -3  -1  -1   20.34    0.98
  -3  -1  -1   20.45    1.01
  -3  -1  -1   20.30    1.31
   3   1   1   20.27    1.02
   3   1   1   20.88    1.01
   3   1   1   21.20    1.06
   3   1   1   19.45    1.33
   3   1   1   19.79    0.98
   3   1   1   21.08    0.94
  -4  -1  -1    2.87    0.14
  -4  -1  -1    3.00    0.18
  -4  -1  -1    3.22    0.23
  -4  -1  -1    2.70    0.34
   4   1   1    2.59    0.18
   4   1   1    2.53    0.18
   4   1   1    2.59    0.21
   4   1   1    2.77    0.18
  -5  -1  -1    0.08    0.07
  -5  -1  -1   -0.02    0.10
  -5  -1  -1    0.26    0.15
  -5  -1  -1    0.19    0.04
   5   1   1    0.10    0.08
   5   1   1    0.27    0.10
   5   1   1    0.03    0.06
   5   1   1    0.20    0.09
  -6  -1  -1   -0.09    0.15
  -6  -1  -1    0.01    0.07
  -6  -1  -1    0.14    0.12
   6   1   1    0.11    0.11
   6   1   1    0.11    0.10
  -7  -1  -1   -0.04    0.09
  -7  -1  -1   -0.02    0.17
  -7  -1  -1   -0.03    0.13
   7   1   1   -0.06    0.12
   7   1   1   -0.09    0.13
  -8  -1  -1    0.12    0.09
  -8  -1  -1   -0.05    0.19
  -8  -1  -1    0.14    0.14
   8   1   1    0.09    0.14
   8   1   1   -0.22    0.14
  -9  -1  -1    1.89    0.22
  -9  -1  -1    1.47    0.28
   9   1   1    1.60    0.20
   9   1   1    1.47    0.23
   9  -2  -1   -0.24    0.45
   9  -2  -1    0.16    0.22
  -9   2   1   -0.01    0.17
   8  -2  -1    1.83    0.51
   8  -2  -1    2.23    0.28
  -8   2   1    2.01    0.22
  -8   2   1    2.60    0.19
   7  -2  -1   -0.17    0.40
   7  -2  -1    0.03    0.17
  -7   2   1    0.11    0.08
  -7   2   1    0.10    0.13
   6  -2  -1    0.14    0.37
   6  -2  -1    0.34    0.16
   6  -2  -1    0.50    0.11
  -6   2   1    0.51    0.13
  -6   2   1    0.32    0.09
   5  -2  -1    0.10    0.08
   5  -2  -1    0.09    0.12
   5  -2  -1    0.32    0.29
  -5   2   1    0.05    0.04
  -5   2   1   -0.11    0.10
  -5   2   1    0.10    0.07
   4  -2  -1    1.18    0.12
   4  -2  -1    1.65    0.17
   4  -2  -1    1.58    0.32
  -4   2   1    1.43    0.09
  -4   2   1    1.51    0.13
  -4   2   1    1.77    0.17
   3  -2  -1   21.89    1.54
   3  -2  -1   24.33    1.11
   3  -2  -1   22.17    1.20
  -3   2   1   23.48    1.11
  -3   2   1   23.02    1.19
  -3   2   1   23.70    1.14
   2  -2  -1   13.41    0.61
   2  -2  -1   13.51    0.92
   2  -2  -1   13.82    0.70
   2  -2  -1   13.74    0.65
   2  -2  -1   13.70    0.67
  -2   2   1   13.49    0.67
  -2   2   1   13.09    0.61
  -2   2   1   12.47    0.64
  -2   2   1   13.46    0.69
   1  -2  -1   20.64    1.36
   1  -2  -1   21.86    1.08
   1  -2  -1   22.15    0.95
   1  -2  -1   19.06    1.03
   1  -2  -1   20.76    1.00
  -1   2   1   18.91    1.00
  -1   2   1   22.64    0.96
  -1   2   1   23.99    1.08
  -1   2   1   20.35    1.34
  -1   2   1   20.99    1.03
   0  -2  -1    7.67    0.47
   0  -2  -1    7.20    0.39
   0  -2  -1    9.07    0.36
   0   2   1    6.71    0.39
   0   2   1    8.85    0.37
   0   2   1    7.37    0.47
  -1  -2  -1    6.01    0.25
  -1  -2  -1    5.93    0.27
  -1  -2  -1    5.28    0.28
  -1  -2  -1    4.45    0.43
  -1  -2  -1    4.59    0.32
   1   2   1    5.40    0.46
   1   2   1    5.30    0.34
   1   2   1    5.46    0.25
   1   2   1    5.23    0.31
   1   2   1    4.54    0.29
   1   2   1    5.52    0.27
   1   2   1    4.98    0.28
  -2  -2  -1    2.26    0.15
  -2  -2  -1    2.38    0.28
  -2  -2  -1    1.64    0.15
  -2  -2  -1    2.32    0.19
  -2  -2  -1    2.57    0.12
  -2  -2  -1    2.36    0.14
   2   2   1    2.28    0.13
   2   2   1    2.84    0.31
   2   2   1    2.18    0.15
   2   2   1    2.33    0.20
   2   2   1    1.90    0.16
   2   2   1    1.98    0.13
  -3  -2  -1    1.37    0.11
  -3  -2  -1    1.22    0.20
  -3  -2  -1    1.18    0.11
  -3  -2  -1    1.18    0.13
  -3  -2  -1    1.35    0.10
   3   2   1    1.10    0.11
   3   2   1    1.27    0.12
   3   2   1    1.48    0.12
   3   2   1    1.41    0.13
  -4  -2  -1    3.80    0.21
  -4  -2  -1    3.50    0.18
  -4  -2  -1    3.50    0.25
  -4  -2  -1    3.74    0.39
   4   2   1    3.27    0.22
   4   2   1    3.22    0.24
   4   2   1    3.24    0.21
   4   2   1    3.30    0.21
  -5  -2  -1    0.79    0.07
  -5  -2  -1    0.53    0.08
  -5  -2  -1    0.42    0.18
  -5  -2  -1    0.57    0.12
   5   2   1    0.88    0.11
   5   2   1    0.67    0.10
   5   2   1    0.76    0.12
  -6  -2  -1    0.25    0.08
  -6  -2  -1    0.34    0.13
  -6  -2  -1    0.28    0.18
  -6  -2  -1    0.12    0.05
   6   2   1    0.17    0.10
   6   2   1    0.28    0.11
   6   2   1    0.17    0.11
  -7  -2  -1    6.52    0.55
  -7  -2  -1    7.73    0.43
   7   2   1    6.70    0.44
   7   2   1    6.82    0.40
   7   2   1    6.48    0.38
  -8  -2  -1    0.07    0.10
  -8  -2  -1   -0.17    0.19
  -8  -2  -1    0.18    0.16
   8   2   1    0.13    0.14
   8   2   1    0.25    0.16
  -9  -2  -1   -0.13    0.20
  -9  -2  -1   -0.11    0.15
   9   2   1    0.14    0.16
   9   2   1    0.14    0.17
   8  -3  -1   -0.16    0.19
   8  -3  -1   -0.10    0.44
  -8   3   1    0.01    0.14
   7  -3  -1   19.29    1.44
   7  -3  -1   18.26    1.06
  -7   3   1   20.20    0.94
  -7   3   1   18.66    0.99
   6  -3  -1    0.83    0.42
   6  -3  -1    1.03    0.19
  -6   3   1    0.66    0.10
  -6   3   1    0.62    0.15
   5  -3  -1    9.06    0.54
   5  -3  -1    9.95    0.84
  -5   3   1    9.30    0.47
  -5   3   1    9.24    0.51
   4  -3  -1    0.06    0.11
   4  -3  -1    0.24    0.29
  -4   3   1    0.26    0.11
  -4   3   1    0.26    0.07
   3  -3  -1    0.42    0.12
   3  -3  -1    0.39    0.30
   3  -3  -1    0.49    0.05
  -3   3   1    0.39    0.08
  -3   3   1    0.59    0.12
  -3   3   1    0.61    0.08
  -3   3   1    0.44    0.05
   2  -3  -1    1.32    0.14
   2  -3  -1    1.30    0.31
   2  -3  -1    1.47    0.09
  -2   3   1    1.25    0.13
  -2   3   1    1.70    0.10
  -2   3   1    1.65    0.23
  -2   3   1    1.35    0.14
   1  -3  -1   -0.15    0.16
   1  -3  -1    0.13    0.06
   1  -3  -1    0.05    0.05
   1  -3  -1    0.06    0.03
   1  -3  -1   -0.01    0.07
   1  -3  -1    0.07    0.20
  -1   3   1    0.09    0.04
  -1   3   1   -0.02    0.15
  -1   3   1    0.11    0.05
  -1   3   1    0.09    0.03
   0  -3  -1    1.36    0.11
   0  -3  -1    0.91    0.22
   0  -3  -1    1.47    0.09
   0  -3  -1    1.28    0.08
   0  -3  -1    1.16    0.18
   0   3   1    1.11    0.20
   0   3   1    1.26    0.09
   0   3   1    1.41    0.09
   0   3   1    1.10    0.21
   0   3   1    1.23    0.12
  -1  -3  -1    9.33    0.44
  -1  -3  -1    9.32    0.44
  -1  -3  -1    8.59    0.49
  -1  -3  -1    8.73    0.41
  -1  -3  -1    8.32    0.63
   1   3   1    8.69    0.47
   1   3   1    8.98    0.51
   1   3   1    8.51    0.45
   1   3   1    9.58    0.44
   1   3   1    8.33    0.41
   1   3   1    7.50    0.44
   1   3   1    8.34    0.64
  -2  -3  -1   10.94    0.79
  -2  -3  -1   11.82    0.57
  -2  -3  -1   10.91    0.60
  -2  -3  -1   11.73    0.58
  -2  -3  -1   11.47    0.53
  -2  -3  -1   11.45    0.57
   2   3   1   11.18    0.62
   2   3   1   11.12    0.59
   2   3   1   10.97    0.79
   2   3   1   11.22    0.53
   2   3   1   12.20    0.57
  -3  -3  -1    1.91    0.15
  -3  -3  -1    1.69    0.13
  -3  -3  -1    1.85    0.26
  -3  -3  -1    1.86    0.19
   3   3   1    1.69    0.15
   3   3   1    1.71    0.17
   3   3   1    1.48    0.14
   3   3   1    1.67    0.15
  -4  -3  -1   46.36    2.17
  -4  -3  -1   46.92    2.23
  -4  -3  -1   44.87    2.85
   4   3   1   44.58    2.34
   4   3   1   45.64    2.08
   4   3   1   46.48    2.24
  -5  -3  -1    4.76    0.47
  -5  -3  -1    5.39    0.34
  -5  -3  -1    5.80    0.30
   5   3   1    5.12    0.31
   5   3   1    5.17    0.33
   5   3   1    5.40    0.30
  -6  -3  -1    0.35    0.20
  -6  -3  -1    0.37    0.14
  -6  -3  -1    0.37    0.09
   6   3   1    0.43    0.12
   6   3   1    0.52    0.12
   6   3   1    0.39    0.13
  -7  -3  -1    0.05    0.19
  -7  -3  -1   -0.16    0.09
  -7  -3  -1    0.04    0.14
   7   3   1    0.17    0.14
   7   3   1   -0.07    0.13
   7   3   1    0.28    0.14
  -8  -3  -1    0.16    0.16
  -8  -3  -1   -0.06    0.10
  -8  -3  -1    0.21    0.20
   8   3   1   -0.03    0.14
   8   3   1    0.31    0.15
  -9  -3  -1   -0.07    0.21
  -9  -3  -1    0.24    0.17
   9   3   1    0.14    0.17
   9   3   1    0.32    0.17
   8  -4  -1    0.25    0.21
   8  -4  -1    0.12    0.46
  -8   4   1    0.04    0.15
   7  -4  -1    0.23    0.19
   7  -4  -1    0.11    0.45
  -7   4   1    0.19    0.14
  -7   4   1    0.19    0.10
   6  -4  -1    4.29    0.61
   6  -4  -1    4.09    0.35
  -6   4   1    4.04    0.26
  -6   4   1    4.30    0.31
   5  -4  -1    0.06    0.38
   5  -4  -1    0.18    0.15
  -5   4   1    0.00    0.08
  -5   4   1    0.08    0.12
   4  -4  -1    0.96    0.14
   4  -4  -1    1.22    0.35
  -4   4   1    0.92    0.08
  -4   4   1    1.04    0.14
  -4   4   1    0.94    0.10
   3  -4  -1    0.22    0.11
   3  -4  -1    0.01    0.30
   3  -4  -1    0.15    0.04
  -3   4   1    0.16    0.06
  -3   4   1    0.18    0.06
  -3   4   1    0.21    0.07
  -3   4   1    0.19    0.10
   2  -4  -1    1.84    0.37
   2  -4  -1    2.22    0.19
   2  -4  -1    2.15    0.12
  -2   4   1    1.87    0.14
  -2   4   1    1.95    0.17
  -2   4   1    2.13    0.14
   1  -4  -1   27.99    1.21
   1  -4  -1   25.29    1.76
   1  -4  -1   26.41    1.29
   1  -4  -1   26.52    1.39
  -1   4   1   25.78    1.71
  -1   4   1   27.18    1.28
  -1   4   1   26.85    1.21
   0  -4  -1    8.79    0.53
   0  -4  -1    8.35    0.39
   0  -4  -1    7.19    0.69
   0  -4  -1    8.25    0.41
   0   4   1    8.07    0.43
   0   4   1    8.66    0.42
   0   4   1    8.12    0.40
   0   4   1    8.81    0.55
   0   4   1    7.93    0.68
  -1  -4  -1    9.21    0.46
  -1  -4  -1    9.21    0.70
  -1  -4  -1    9.10    0.54
   1   4   1    9.06    0.47
   1   4   1    9.84    0.47
   1   4   1    8.92    0.71
   1   4   1    8.41    0.44
   1   4   1    9.11    0.49
  -2  -4  -1    0.88    0.17
  -2  -4  -1    1.34    0.24
  -2  -4  -1    0.80    0.12
   2   4   1    0.91    0.09
   2   4   1    0.95    0.25
   2   4   1    1.10    0.12
   2   4   1    0.74    0.10
  -3  -4  -1    1.94    0.27
  -3  -4  -1    1.79    0.16
  -3  -4  -1    1.75    0.20
   3   4   1    1.82    0.17
   3   4   1    1.79    0.17
   3   4   1    1.82    0.17
  -4  -4  -1    1.07    0.16
  -4  -4  -1    1.35    0.24
  -4  -4  -1    1.51    0.14
   4   4   1    1.12    0.14
   4   4   1    1.02    0.13
   4   4   1    0.94    0.13
  -5  -4  -1    0.24    0.19
  -5  -4  -1    0.23    0.12
  -5  -4  -1    0.37    0.08
   5   4   1    0.33    0.11
   5   4   1    0.26    0.11
   5   4   1    0.36    0.12
  -6  -4  -1    0.95    0.12
  -6  -4  -1    1.03    0.17
  -6  -4  -1    1.09    0.25
   6   4   1    0.83    0.15
   6   4   1    1.01    0.16
   6   4   1    0.99    0.16
  -7  -4  -1    0.06    0.21
  -7  -4  -1   -0.05    0.15
  -7  -4  -1   -0.12    0.09
   7   4   1    0.02    0.14
   7   4   1    0.12    0.14
   7   4   1   -0.01    0.14
  -8  -4  -1   -0.07    0.21
  -8  -4  -1   -0.14    0.15
  -8  -4  -1   -0.18    0.10
   8   4   1   -0.03    0.15
   8   4   1    0.20    0.16
  -9  -4  -1    0.91    0.28
  -9  -4  -1    1.52    0.22
   9   4   1    1.26    0.22
   9   4   1    1.29    0.21
   8  -5  -1    0.30    0.50
  -8   5   1    0.09    0.15
   7  -5  -1    0.04    0.46
   7  -5  -1    0.33    0.21
  -7   5   1    0.20    0.10
  -7   5   1    0.25    0.15
   6  -5  -1    0.35    0.19
   6  -5  -1    0.29    0.47
  -6   5   1    0.31    0.10
  -6   5   1    0.30    0.14
   5  -5  -1   29.82    1.63
   5  -5  -1   32.14    2.14
  -5   5   1   32.19    1.56
  -5   5   1   31.28    1.50
   4  -5  -1    1.22    0.40
   4  -5  -1    0.87    0.08
   4  -5  -1    1.04    0.15
  -4   5   1    1.03    0.10
  -4   5   1    1.12    0.12
  -4   5   1    1.14    0.15
   3  -5  -1   13.07    1.02
   3  -5  -1   13.10    0.69
  -3   5   1   13.02    0.67
  -3   5   1   12.10    0.60
  -3   5   1   13.33    0.65
   2  -5  -1    0.05    0.31
   2  -5  -1    0.15    0.23
   2  -5  -1    0.15    0.10
  -2   5   1    0.21    0.07
  -2   5   1    0.16    0.09
   1  -5  -1    1.03    0.09
   1  -5  -1    0.67    0.32
   1  -5  -1    0.92    0.24
  -1   5   1    0.92    0.25
  -1   5   1    1.21    0.11
  -1   5   1    1.25    0.11
  -1   5   1    0.91    0.12
   0  -5  -1    0.99    0.23
   0  -5  -1    0.72    0.28
   0  -5  -1    1.03    0.11
   0   5   1    1.13    0.11
   0   5   1    0.87    0.13
   0   5   1    0.97    0.12
   0   5   1    0.93    0.29
  -1  -5  -1   -0.07    0.22
  -1  -5  -1   -0.07    0.17
   1   5   1    0.03    0.25
   1   5   1   -0.06    0.06
   1   5   1    0.04    0.08
   1   5   1   -0.01    0.09
   1   5   1    0.05    0.10
  -2  -5  -1    0.00    0.10
  -2  -5  -1    0.12    0.16
  -2  -5  -1   -0.17    0.21
   2   5   1   -0.18    0.10
   2   5   1   -0.19    0.07
   2   5   1    0.00    0.24
   2   5   1   -0.05    0.11
   2   5   1   -0.05    0.09
  -3  -5  -1    2.09    0.19
  -3  -5  -1    2.39    0.25
  -3  -5  -1    1.96    0.29
   3   5   1    2.05    0.18
   3   5   1    2.05    0.18
   3   5   1    2.12    0.18
  -4  -5  -1    2.80    0.38
  -4  -5  -1    3.12    0.21
  -4  -5  -1    2.76    0.27
   4   5   1    2.93    0.21
   4   5   1    2.65    0.21
   4   5   1    2.97    0.21
  -5  -5  -1    0.17    0.13
  -5  -5  -1    0.02    0.08
  -5  -5  -1    0.24    0.21
   5   5   1    0.35    0.11
   5   5   1    0.31    0.12
   5   5   1    0.36    0.12
  -6  -5  -1   14.77    1.06
  -6  -5  -1   16.60    0.77
  -6  -5  -1   16.81    0.83
   6   5   1   14.92    0.75
   6   5   1   14.29    0.80
   6   5   1   14.38    0.84
  -7  -5  -1    0.87    0.19
  -7  -5  -1    0.94    0.14
  -7  -5  -1    1.29    0.27
   7   5   1    0.81    0.17
   7   5   1    0.78    0.18
   7   5   1    1.19    0.18
  -8  -5  -1    0.18    0.11
  -8  -5  -1   -0.10    0.17
  -8  -5  -1   -0.10    0.22
   8   5   1    0.60    0.17
   8   5   1   -0.03    0.16
   8   5   1    0.23    0.16
  -9  -5  -1   -0.04    0.12
  -9  -5  -1   -0.04    0.24
  -9  -5  -1   -0.25    0.19
   9   5   1    0.00    0.16
   9   5   1    0.04    0.17
   7  -6  -1    0.06    0.49
  -7   6   1    0.22    0.15
   6  -6  -1    0.43    0.46
  -6   6   1    0.42    0.15
  -6   6   1    0.37    0.11
   5  -6  -1    0.23    0.45
   5  -6  -1    0.12    0.16
  -5   6   1    0.27    0.10
  -5   6   1    0.49    0.15
   4  -6  -1    5.40    0.34
   4  -6  -1    5.02    0.62
  -4   6   1    4.19    0.26
  -4   6   1    4.33    0.29
   3  -6  -1   -0.02    0.08
   3  -6  -1   -0.31    0.33
   3  -6  -1    0.01    0.11
   3  -6  -1    0.30    0.25
  -3   6   1   -0.07    0.08
  -3   6   1   -0.07    0.08
   2  -6  -1    1.10    0.33
   2  -6  -1    1.06    0.27
  -2   6   1    1.19    0.11
  -2   6   1    1.05    0.13
   1  -6  -1    0.09    0.20
   1  -6  -1    0.46    0.28
   1  -6  -1    0.35    0.06
  -1   6   1    0.43    0.09
  -1   6   1    0.49    0.10
  -1   6   1    0.39    0.11
   0  -6  -1    1.27    0.29
   0  -6  -1    1.04    0.11
   0  -6  -1    1.07    0.23
   0   6   1    1.39    0.28
   0   6   1    1.08    0.12
   0   6   1    1.16    0.15
   0   6   1    1.08    0.13
  -1  -6  -1   12.17    0.90
  -1  -6  -1   12.88    0.72
   1   6   1   11.72    0.63
   1   6   1   13.69    0.92
   1   6   1   12.41    0.63
   1   6   1   12.12    0.65
   1   6   1   11.21    0.59
  -2  -6  -1    3.86    0.27
  -2  -6  -1    3.37    0.44
  -2  -6  -1    3.84    0.33
   2   6   1    3.40    0.26
   2   6   1    3.24    0.22
   2   6   1    3.85    0.24
   2   6   1    3.41    0.22
  -3  -6  -1    2.33    0.25
  -3  -6  -1    2.57    0.21
   3   6   1    2.16    0.19
   3   6   1    2.40    0.20
   3   6   1    2.42    0.19
  -4  -6  -1    0.15    0.21
  -4  -6  -1    0.14    0.15
  -4  -6  -1    0.14    0.09
   4   6   1    0.17    0.12
   4   6   1    0.15    0.10
   4   6   1    0.34    0.12
  -5  -6  -1    0.15    0.23
  -5  -6  -1    0.47    0.16
  -5  -6  -1    0.45    0.11
   5   6   1    0.42    0.12
   5   6   1    0.43    0.14
   5   6   1    0.32    0.14
  -6  -6  -1    0.30    0.11
  -6  -6  -1    0.34    0.25
  -6  -6  -1    0.48    0.16
   6   6   1    0.32    0.16
   6   6   1    0.21    0.15
   6   6   1    0.45    0.14
  -7  -6  -1   -0.04    0.23
  -7  -6  -1    0.00    0.11
  -7  -6  -1    0.22    0.16
   7   6   1   -0.11    0.14
   7   6   1    0.18    0.16
   7   6   1   -0.06    0.15
  -8  -6  -1   -0.10    0.17
  -8  -6  -1    0.10    0.12
  -8  -6  -1    0.03    0.25
   8   6   1    0.43    0.17
   8   6   1    0.36    0.17
   8   6   1    0.60    0.18
  -9  -6  -1   -0.17    0.25
   9   6   1    0.11    0.19
   9   6   1   -0.13    0.17
   7  -7  -1    0.96    0.55
   6  -7  -1    0.65    0.50
   5  -7  -1    0.71    0.47
   5  -7  -1   -0.07    0.30
  -5   7   1    0.16    0.11
   4  -7  -1    0.67    0.45
   4  -7  -1    0.97    0.32
  -4   7   1    0.77    0.12
  -4   7   1    1.11    0.14
   3  -7  -1   29.26    1.57
   3  -7  -1   29.42    1.99
  -3   7   1   28.36    1.33
  -3   7   1   28.56    1.41
   2  -7  -1    1.74    0.31
   2  -7  -1    1.47    0.38
  -2   7   1    1.54    0.16
  -2   7   1    1.26    0.14
   1  -7  -1    7.06    0.39
   1  -7  -1    9.98    0.77
   1  -7  -1    8.22    0.57
  -1   7   1    8.21    0.45
  -1   7   1    7.14    0.42
  -1   7   1    7.92    0.40
   0  -7  -1   -0.03    0.19
   0  -7  -1    0.71    0.27
   0   7   1    0.27    0.13
   0   7   1    0.39    0.11
   0   7   1    0.29    0.10
  -1  -7  -1    0.21    0.18
  -1  -7  -1    0.43    0.13
  -1  -7  -1    0.37    0.24
   1   7   1    0.43    0.10
   1   7   1    0.37    0.12
  -2  -7  -1    0.29    0.24
  -2  -7  -1    0.47    0.18
  -2  -7  -1    0.59    0.13
   2   7   1    0.30    0.11
   2   7   1    0.44    0.12
   2   7   1    0.32    0.09
   2   7   1    0.50    0.11
  -3  -7  -1    0.02    0.15
  -3  -7  -1    0.04    0.10
  -3  -7  -1    0.03    0.23
   3   7   1    0.02    0.11
   3   7   1    0.02    0.12
   3   7   1    0.00    0.09
  -4  -7  -1    0.08    0.16
  -4  -7  -1    0.20    0.25
  -4  -7  -1    0.11    0.11
   4   7   1    0.31    0.14
   4   7   1    0.04    0.13
   4   7   1   -0.05    0.11
  -5  -7  -1    0.62    0.18
  -5  -7  -1    0.56    0.26
  -5  -7  -1    0.61    0.13
   5   7   1    0.63    0.14
   5   7   1    0.89    0.17
   5   7   1    0.87    0.16
  -6  -7  -1    0.80    0.13
  -6  -7  -1    0.81    0.27
  -6  -7  -1    0.58    0.18
   6   7   1    0.88    0.18
   6   7   1    0.89    0.18
   6   7   1    0.77    0.16
  -7  -7  -1   -0.14    0.25
  -7  -7  -1   -0.19    0.11
  -7  -7  -1   -0.18    0.15
   7   7   1    0.52    0.17
   7   7   1    0.01    0.14
   7   7   1   -0.08    0.16
  -8  -7  -1    4.08    0.54
  -8  -7  -1    4.94    0.39
   8   7   1    4.46    0.38
   8   7   1    5.80    0.39
   6  -8  -1    8.20    1.03
   6  -8  -1    4.89    0.59
  -6   8   1    5.74    0.37
   5  -8  -1    0.26    0.31
   5  -8  -1    0.47    0.47
  -5   8   1    0.27    0.13
   4  -8  -1    0.78    0.44
   4  -8  -1    0.63    0.31
  -4   8   1    0.47    0.12
  -4   8   1    0.39    0.13
   3  -8  -1    0.64    0.28
   3  -8  -1    0.81    0.39
  -3   8   1    0.23    0.13
  -3   8   1    0.32    0.12
   2  -8  -1    2.18    0.34
   2  -8  -1    2.92    0.45
  -2   8   1    1.94    0.21
  -2   8   1    2.07    0.21
   1  -8  -1    0.48    0.31
   1  -8  -1   -0.02    0.22
  -1   8   1   -0.14    0.14
  -1   8   1    0.10    0.11
  -1   8   1   -0.10    0.14
   0  -8  -1    0.79    0.24
   0  -8  -1    0.82    0.31
   0   8   1    0.65    0.13
   0   8   1    0.60    0.15
  -1  -8  -1    0.04    0.19
  -1  -8  -1    0.36    0.14
  -1  -8  -1    0.09    0.26
   1   8   1    0.14    0.14
   1   8   1    0.27    0.12
  -2  -8  -1    0.12    0.19
  -2  -8  -1   -0.06    0.12
  -2  -8  -1    0.08    0.25
   2   8   1   -0.04    0.13
   2   8   1    0.10    0.10
   2   8   1    0.04    0.12
  -3  -8  -1    3.67    0.35
  -3  -8  -1    3.63    0.27
  -3  -8  -1    2.97    0.39
   3   8   1    2.90    0.25
   3   8   1    2.96    0.25
   3   8   1    3.18    0.26
  -4  -8  -1    1.06    0.15
  -4  -8  -1    0.65    0.28
  -4  -8  -1    0.80    0.20
   4   8   1    0.68    0.17
   4   8   1    0.85    0.15
   4   8   1    0.83    0.16
  -5  -8  -1    0.59    0.14
  -5  -8  -1    0.57    0.20
  -5  -8  -1    0.87    0.28
   5   8   1    0.73    0.17
   5   8   1    0.64    0.18
   5   8   1    0.97    0.17
  -6  -8  -1   -0.06    0.11
  -6  -8  -1   -0.28    0.25
  -6  -8  -1    0.12    0.17
   6   8   1    0.19    0.16
   6   8   1    0.19    0.15
   6   8   1   -0.04    0.16
  -7  -8  -1   -0.24    0.26
  -7  -8  -1    0.07    0.17
  -7  -8  -1   -0.10    0.12
   7   8   1    0.27    0.18
   7   8   1    0.39    0.18
   7   8   1    0.06    0.15
  -8  -8  -1    0.02    0.28
  -8  -8  -1   -0.06    0.14
   8   8   1    0.36    0.18
   8   8   1    0.15    0.19
   5  -9  -1    0.06    0.31
  -5   9   1    0.21    0.13
   4  -9  -1    0.30    0.27
  -4   9   1   -0.02    0.13
   3  -9  -1    0.89    0.36
   3  -9  -1    0.25    0.26
  -3   9   1    0.32    0.13
  -3   9   1    0.22    0.14
   2  -9  -1    0.97    0.37
   2  -9  -1    0.69    0.27
  -2   9   1    0.55    0.15
  -2   9   1    0.71    0.17
   1  -9  -1   17.10    0.98
   1  -9  -1   17.83    1.24
  -1   9   1   15.18    0.84
  -1   9   1   15.89    0.80
   0  -9  -1    0.97    0.18
   0  -9  -1    1.15    0.34
   0  -9  -1    0.91    0.27
   0   9   1    0.92    0.16
   0   9   1    1.16    0.18
  -1  -9  -1    2.17    0.39
  -1  -9  -1    2.78    0.27
  -1  -9  -1    2.85    0.34
   1   9   1    2.26    0.23
   1   9   1    2.32    0.24
  -2  -9  -1    0.19    0.21
  -2  -9  -1    0.25    0.27
  -2  -9  -1    0.16    0.14
   2   9   1   -0.04    0.15
   2   9   1   -0.08    0.13
  -3  -9  -1   -0.19    0.18
  -3  -9  -1   -0.16    0.26
  -3  -9  -1   -0.12    0.12
   3   9   1   -0.09    0.12
   3   9   1    0.16    0.16
   3   9   1   -0.06    0.13
  -4  -9  -1   -0.30    0.26
  -4  -9  -1    0.06    0.13
  -4  -9  -1   -0.19    0.18
   4   9   1    0.04    0.16
   4   9   1    0.18    0.15
   4   9   1    0.08    0.13
  -5  -9  -1    0.01    0.18
  -5  -9  -1    0.02    0.13
  -5  -9  -1   -0.35    0.25
   5   9   1    0.07    0.17
   5   9   1    0.16    0.15
   5   9   1    0.16    0.15
  -6  -9  -1   -0.50    0.25
  -6  -9  -1   -0.15    0.12
  -6  -9  -1   -0.13    0.17
   6   9   1    0.10    0.17
   6   9   1    0.14    0.18
   6   9   1   -0.01    0.15
  -7  -9  -1   -0.01    0.13
  -7  -9  -1   -0.18    0.17
  -7  -9  -1   -0.07    0.27
   7   9   1    0.16    0.18
   7   9   1    0.02    0.16
   7   9   1    0.67    0.20
   4 -10  -1    5.66    0.57
  -4  10   1    4.87    0.38
   3 -10  -1    0.39    0.26
  -3  10   1    0.25    0.16
  -3  10   1    0.31    0.14
   2 -10  -1    0.20    0.26
  -2  10   1    0.29    0.15
   1 -10  -1    0.21    0.25
  -1  10   1    0.36    0.15
   0 -10  -1    0.94    0.19
   0 -10  -1    0.54    0.26
   0  10   1    0.63    0.18
   0  10   1    0.72    0.17
  -1 -10  -1    0.17    0.15
  -1 -10  -1    0.09    0.23
   1  10   1    0.04    0.14
   1  10   1   -0.02    0.17
  -2 -10  -1    0.14    0.15
  -2 -10  -1    0.11    0.23
   2  10   1    0.35    0.18
   2  10   1    0.34    0.15
  -3 -10  -1    0.06    0.21
  -3 -10  -1    0.11    0.14
   3  10   1    0.22    0.17
   3  10   1    0.26    0.15
  -4 -10  -1   -0.11    0.13
  -4 -10  -1   -0.03    0.19
   4  10   1    0.13    0.17
   4  10   1    0.17    0.16
  -5 -10  -1    0.33    0.21
  -5 -10  -1    0.47    0.15
   5  10   1    0.73    0.18
   5  10   1    0.56    0.19
  -6 -10  -1   -0.18    0.13
  -6 -10  -1   -0.05    0.20
   6  10   1    0.41    0.18
   6  10   1    0.30    0.19
   2 -11  -1    0.36    0.28
  -2  11   1    0.37    0.15
   1 -11  -1   -0.24    0.26
   1 -11  -1    0.30    0.16
  -1  11   1    0.10    0.15
   0 -11  -1    0.19    0.17
   0 -11  -1    0.17    0.26
   0  11   1    0.38    0.17
  -1 -11  -1    7.04    0.46
  -1 -11  -1    6.80    0.57
   1  11   1    6.58    0.42
  -2 -11  -1    0.39    0.25
  -2 -11  -1    0.41    0.17
   2  11   1    0.46    0.17
   2  11   1    0.80    0.21
  -3 -11  -1    0.46    0.24
  -3 -11  -1    0.38    0.17
   3  11   1    0.81    0.18
   3  11   1    0.36    0.19
  -4 -11  -1   -0.25    0.14
  -4 -11  -1   -0.06    0.21
   4  11   1    0.21    0.17
   4  11   1   -0.01    0.18
  -5 -11  -1   -0.16    0.14
  -5 -11  -1   -0.33    0.20
   5  11   1    0.06    0.19
   5  11   1    0.45    0.19
   0 -12  -1    0.45    0.18
  -1 -12  -1   -0.05    0.26
  -1 -12  -1    0.02    0.17
   1  12   1   -0.09    0.16
  -2 -12  -1    0.23    0.17
  -2 -12  -1   -0.22    0.24
   2  12   1    0.56    0.18
   2  12   1    0.47    0.22
   4  11  -2    0.19    0.24
   4  11  -2    0.27    0.20
  -4 -11   2   -0.15    0.14
  -4 -11   2   -0.16    0.20
   3  11  -2    0.14    0.23
   3  11  -2    0.16    0.19
  -3 -11   2   -0.02    0.14
  -3 -11   2   -0.34    0.20
   2  11  -2    0.20    0.19
   2  11  -2    0.55    0.23
  -2 -11   2   -0.04    0.14
  -2 -11   2   -0.13    0.20
   1  11  -2    0.07    0.19
   1  11  -2    0.46    0.21
  -1 -11   2   -0.26    0.20
  -1 -11   2    0.06    0.14
   0  11  -2    0.56    0.20
   0 -11   2    0.65    0.25
   0 -11   2    0.69    0.16
  -1  11  -2    0.48    0.19
   1 -11   2    0.58    0.26
   1 -11   2    0.04    0.14
  -2  11  -2    1.56    0.22
   2 -11   2    1.30    0.20
   5  10  -2    0.25    0.22
   5  10  -2    0.38    0.20
  -5 -10   2   -0.01    0.13
  -5 -10   2   -0.19    0.17
   4  10  -2    0.05    0.18
   4  10  -2   -0.05    0.21
  -4 -10   2   -0.01    0.18
  -4 -10   2   -0.03    0.13
   3  10  -2    0.15    0.21
   3  10  -2    0.31    0.19
  -3 -10   2    0.00    0.13
  -3 -10   2   -0.03    0.19
   2  10  -2    0.45    0.19
   2  10  -2    0.54    0.21
  -2 -10   2    0.27    0.20
  -2 -10   2    0.51    0.15
   1  10  -2    0.45    0.19
   1  10  -2    0.63    0.21
  -1 -10   2    0.52    0.21
  -1 -10   2    0.15    0.14
   0  10  -2    0.35    0.21
   0  10  -2    0.06    0.18
   0 -10   2    0.03    0.20
   0 -10   2   -0.05    0.13
  -1  10  -2   11.11    0.64
   1 -10   2   11.32    0.64
   1 -10   2   13.04    0.76
  -2  10  -2    0.72    0.18
   2 -10   2    0.12    0.14
   2 -10   2    0.24    0.24
  -3  10  -2    1.10    0.19
   3 -10   2    0.83    0.17
   3 -10   2    0.62    0.26
   4 -10   2    0.30    0.14
   6   9  -2    0.37    0.21
   6   9  -2    0.10    0.20
   6   9  -2    0.01    0.20
  -6  -9   2   -0.08    0.16
  -6  -9   2   -0.04    0.12
   5   9  -2    0.71    0.21
   5   9  -2    0.92    0.22
   5   9  -2    0.39    0.20
  -5  -9   2    0.46    0.14
  -5  -9   2    0.09    0.17
   4   9  -2    0.17    0.19
   4   9  -2    0.30    0.19
   4   9  -2   -0.18    0.19
  -4  -9   2    0.03    0.12
  -4  -9   2   -0.12    0.17
   3   9  -2    2.74    0.29
   3   9  -2    2.88    0.31
   3   9  -2    3.58    0.34
  -3  -9   2    3.05    0.33
  -3  -9   2    3.13    0.25
   2   9  -2    0.63    0.19
   2   9  -2    0.61    0.21
  -2  -9   2    0.58    0.14
  -2  -9   2    0.44    0.19
   1   9  -2   -0.02    0.16
   1   9  -2    0.38    0.19
  -1  -9   2   -0.01    0.18
  -1  -9   2    0.09    0.12
   0   9  -2    0.17    0.16
   0   9  -2    0.11    0.20
   0  -9   2    0.09    0.19
   0  -9   2    0.08    0.13
  -1   9  -2   -0.08    0.15
  -1   9  -2    0.24    0.20
   1  -9   2    0.06    0.13
   1  -9   2   -0.33    0.19
  -2   9  -2    1.62    0.21
   2  -9   2    1.70    0.28
   2  -9   2    1.51    0.19
  -3   9  -2    0.53    0.16
   3  -9   2    0.51    0.15
   3  -9   2    0.42    0.24
   4  -9   2    2.67    0.37
   4  -9   2    3.14    0.28
   7   8  -2    0.60    0.23
   7   8  -2    0.68    0.22
   7   8  -2    0.91    0.24
  -7  -8   2    0.80    0.17
  -7  -8   2    0.87    0.25
  -7  -8   2    1.03    0.20
   6   8  -2   -0.11    0.18
   6   8  -2   -0.09    0.18
   6   8  -2   -0.09    0.19
  -6  -8   2   -0.17    0.15
  -6  -8   2   -0.06    0.12
  -6  -8   2    0.01    0.18
   5   8  -2    0.42    0.19
   5   8  -2    0.42    0.19
   5   8  -2    0.43    0.20
  -5  -8   2    0.32    0.16
  -5  -8   2    0.08    0.17
  -5  -8   2    0.18    0.11
   4   8  -2    0.14    0.19
   4   8  -2   -0.05    0.17
   4   8  -2   -0.03    0.17
  -4  -8   2    0.12    0.16
  -4  -8   2   -0.01    0.11
  -4  -8   2   -0.09    0.15
   3   8  -2    0.05    0.17
   3   8  -2    0.03    0.16
   3   8  -2    0.14    0.18
  -3  -8   2   -0.16    0.13
  -3  -8   2   -0.01    0.16
  -3  -8   2    0.11    0.11
   2   8  -2    0.12    0.18
   2   8  -2    0.27    0.15
   2   8  -2    0.40    0.17
  -2  -8   2    0.06    0.11
  -2  -8   2    0.28    0.16
  -2  -8   2    0.09    0.12
   1   8  -2    0.45    0.18
   1   8  -2    0.60    0.17
   1   8  -2    1.07    0.14
  -1  -8   2    0.78    0.14
  -1  -8   2    0.70    0.19
   0   8  -2    0.17    0.15
   0   8  -2    0.43    0.17
   0  -8   2    0.32    0.12
   0  -8   2    0.29    0.19
  -1   8  -2    1.14    0.18
  -1   8  -2    1.30    0.21
   1  -8   2    1.14    0.23
   1  -8   2    1.08    0.16
  -2   8  -2    0.16    0.15
  -2   8  -2    0.56    0.19
   2  -8   2    0.11    0.12
   2  -8   2    0.20    0.21
  -3   8  -2   17.70    0.90
   3  -8   2   18.40    0.94
   3  -8   2   19.28    1.06
  -4   8  -2    1.09    0.16
   4  -8   2    1.10    0.30
   5  -8   2    1.30    0.33
   8   7  -2    0.18    0.21
   8   7  -2    0.78    0.22
   8   7  -2    0.40    0.22
  -8  -7   2    0.10    0.15
  -8  -7   2    0.33    0.20
  -8  -7   2   -0.22    0.23
   7   7  -2    0.21    0.19
   7   7  -2    0.36    0.21
   7   7  -2    0.16    0.19
  -7  -7   2    0.18    0.21
  -7  -7   2    0.25    0.17
  -7  -7   2    0.23    0.14
   6   7  -2   -0.13    0.18
   6   7  -2    0.00    0.17
   6   7  -2    0.16    0.19
  -6  -7   2   -0.14    0.11
  -6  -7   2   -0.08    0.18
  -6  -7   2    0.02    0.15
   5   7  -2   -0.05    0.18
   5   7  -2    0.08    0.17
   5   7  -2    0.09    0.18
  -5  -7   2    0.13    0.11
  -5  -7   2   -0.06    0.17
  -5  -7   2    0.12    0.14
   4   7  -2    0.37    0.17
   4   7  -2    0.32    0.18
   4   7  -2    0.44    0.18
  -4  -7   2    0.54    0.17
  -4  -7   2    0.44    0.11
  -4  -7   2    0.49    0.16
   3   7  -2    1.35    0.21
   3   7  -2    1.49    0.20
   3   7  -2    1.32    0.20
  -3  -7   2    1.35    0.19
  -3  -7   2    1.49    0.16
  -3  -7   2    1.52    0.20
   2   7  -2    0.25    0.14
   2   7  -2    0.20    0.14
   2   7  -2    0.68    0.19
   2   7  -2    0.16    0.16
  -2  -7   2    0.02    0.11
  -2  -7   2   -0.01    0.14
  -2  -7   2    0.06    0.09
   1   7  -2    7.95    0.48
   1   7  -2    8.64    0.50
   1   7  -2    8.95    0.51
  -1  -7   2    8.65    0.53
  -1  -7   2    9.02    0.47
  -1  -7   2    8.83    0.48
   0   7  -2    2.23    0.22
   0   7  -2    2.11    0.21
   0  -7   2    1.89    0.24
   0  -7   2    2.11    0.21
  -1   7  -2    0.16    0.16
  -1   7  -2    0.12    0.13
   1  -7   2    0.40    0.11
   1  -7   2    0.34    0.18
  -2   7  -2    0.00    0.13
  -2   7  -2    0.40    0.18
   2  -7   2   -0.06    0.18
   2  -7   2    0.67    0.23
   2  -7   2    0.03    0.11
  -3   7  -2    0.16    0.15
  -3   7  -2    0.21    0.13
   3  -7   2    0.40    0.31
   3  -7   2   -0.23    0.21
  -4   7  -2    2.14    0.22
  -4   7  -2    2.18    0.23
   4  -7   2    1.73    0.33
   4  -7   2    3.44    0.46
  -5   7  -2    0.76    0.14
   5  -7   2    0.83    0.30
   5  -7   2    1.05    0.43
   6  -7   2    4.13    0.60
   6  -7   2    3.34    0.46
   8   6  -2    0.37    0.20
   8   6  -2   -0.06    0.19
  -8  -6   2    0.30    0.14
  -8  -6   2   -0.02    0.22
  -8  -6   2    0.07    0.18
   7   6  -2    0.39    0.19
   7   6  -2    0.36    0.19
   7   6  -2    0.11    0.18
  -7  -6   2    0.12    0.13
  -7  -6   2    0.05    0.16
  -7  -6   2    0.30    0.21
   6   6  -2    1.96    0.25
   6   6  -2    2.05    0.25
   6   6  -2    2.02    0.26
  -6  -6   2    1.76    0.22
  -6  -6   2    2.28    0.28
  -6  -6   2    2.30    0.22
   5   6  -2    4.56    0.34
   5   6  -2    4.98    0.36
   5   6  -2    4.60    0.37
  -5  -6   2    4.29    0.42
  -5  -6   2    4.97    0.34
  -5  -6   2    5.11    0.30
   4   6  -2   -0.14    0.13
   4   6  -2    0.11    0.16
   4   6  -2    0.07    0.15
  -4  -6   2    0.17    0.09
  -4  -6   2    0.06    0.13
  -4  -6   2    0.02    0.14
   3   6  -2    1.68    0.19
   3   6  -2    1.61    0.19
   3   6  -2    1.48    0.19
  -3  -6   2    1.57    0.16
  -3  -6   2    1.26    0.18
  -3  -6   2    1.39    0.18
   2   6  -2    0.37    0.14
   2   6  -2    0.24    0.13
   2   6  -2    0.48    0.14
   2   6  -2    0.32    0.19
  -2  -6   2    0.18    0.09
  -2  -6   2    0.32    0.13
  -2  -6   2    0.25    0.11
   1   6  -2    0.05    0.13
   1   6  -2    0.28    0.14
   1   6  -2   -0.02    0.11
  -1  -6   2    0.34    0.14
  -1  -6   2    0.26    0.07
  -1  -6   2    0.11    0.09
   0   6  -2    0.47    0.14
   0   6  -2    0.52    0.11
   0   6  -2    0.40    0.13
   0  -6   2    0.23    0.10
   0  -6   2    0.60    0.07
   0  -6   2    0.40    0.16
  -1   6  -2    1.60    0.18
  -1   6  -2    1.94    0.21
   1  -6   2    1.75    0.22
   1  -6   2    2.02    0.20
  -2   6  -2    0.18    0.12
  -2   6  -2    0.14    0.15
   2  -6   2   -0.17    0.09
   2  -6   2    0.09    0.09
   2  -6   2    0.47    0.23
   2  -6   2    0.09    0.17
  -3   6  -2    1.20    0.16
   3  -6   2    1.14    0.13
   3  -6   2    1.77    0.33
   3  -6   2    1.52    0.17
   3  -6   2    1.27    0.13
   3  -6   2    0.79    0.24
  -4   6  -2    0.48    0.12
  -4   6  -2    0.33    0.11
   4  -6   2    0.09    0.24
   4  -6   2    0.51    0.10
   4  -6   2    0.71    0.34
  -5   6  -2   19.37    0.98
   5  -6   2   18.79    1.04
   5  -6   2   22.00    1.46
  -6   6  -2    1.84    0.20
   6  -6   2    1.07    0.44
  -7   6  -2    1.13    0.18
   7  -6   2    1.19    0.48
   8   5  -2    0.37    0.19
   8   5  -2    0.55    0.20
  -8  -5   2   -0.01    0.21
  -8  -5   2    0.33    0.14
  -8  -5   2    0.65    0.09
  -8  -5   2    0.24    0.18
   7   5  -2    0.12    0.17
   7   5  -2    0.06    0.18
   7   5  -2    0.40    0.18
  -7  -5   2    0.17    0.20
  -7  -5   2    0.11    0.12
  -7  -5   2    0.27    0.16
   6   5  -2    0.95    0.19
   6   5  -2    0.71    0.19
   6   5  -2    0.66    0.20
  -6  -5   2    0.68    0.22
  -6  -5   2    0.83    0.13
  -6  -5   2    0.74    0.17
   5   5  -2    0.48    0.18
   5   5  -2    0.59    0.16
   5   5  -2    0.77    0.18
  -5  -5   2    0.69    0.15
  -5  -5   2    0.79    0.19
  -5  -5   2    0.92    0.12
   4   5  -2   -0.04    0.13
   4   5  -2    0.09    0.14
   4   5  -2    0.06    0.13
  -4  -5   2    0.03    0.11
  -4  -5   2    0.02    0.07
  -4  -5   2   -0.02    0.13
   3   5  -2    0.46    0.14
   3   5  -2    0.46    0.13
   3   5  -2    0.26    0.14
  -3  -5   2    0.30    0.08
  -3  -5   2    0.32    0.13
  -3  -5   2    0.42    0.12
   2   5  -2    1.32    0.17
   2   5  -2    1.44    0.17
   2   5  -2    1.46    0.18
   2   5  -2    1.32    0.22
  -2  -5   2    1.56    0.15
  -2  -5   2    1.28    0.16
  -2  -5   2    1.49    0.20
   1   5  -2    3.75    0.28
   1   5  -2    3.73    0.29
   1   5  -2    3.67    0.29
  -1  -5   2    4.06    0.30
  -1  -5   2    3.88    0.25
  -1  -5   2    3.87    0.25
   0   5  -2    3.61    0.32
   0   5  -2    3.56    0.27
   0   5  -2    3.11    0.26
   0   5  -2    3.63    0.27
   0  -5   2    3.73    0.24
   0  -5   2    3.56    0.30
   0  -5   2    3.41    0.23
  -1   5  -2   20.25    0.99
  -1   5  -2   20.84    1.07
  -1   5  -2   22.17    1.08
   1  -5   2   21.04    1.05
   1  -5   2   21.63    1.09
   1  -5   2   21.04    1.09
   1  -5   2   20.09    1.03
  -2   5  -2    5.26    0.34
  -2   5  -2    5.19    0.31
   2  -5   2    5.35    0.41
   2  -5   2    5.27    0.51
   2  -5   2    5.40    0.33
   2  -5   2    4.72    0.38
   2  -5   2    5.32    0.31
   2  -5   2    5.09    0.28
  -3   5  -2    0.08    0.09
  -3   5  -2    0.12    0.11
   3  -5   2    0.35    0.13
   3  -5   2    0.28    0.23
   3  -5   2    0.23    0.07
   3  -5   2    0.48    0.11
   3  -5   2    0.08    0.20
  -4   5  -2    0.20    0.09
  -4   5  -2    0.07    0.10
   4  -5   2    0.10    0.08
   4  -5   2    0.10    0.05
   4  -5   2    0.09    0.05
   4  -5   2    0.00    0.28
  -5   5  -2    0.12    0.08
  -5   5  -2   -0.08    0.11
   5  -5   2    0.14    0.11
   5  -5   2   -0.37    0.33
  -6   5  -2    1.79    0.18
  -6   5  -2    1.98    0.22
   6  -5   2    2.23    0.45
   6  -5   2    2.67    0.25
  -7   5  -2    0.93    0.16
   7  -5   2    1.04    0.43
   7  -5   2    0.98    0.18
  -8   5  -2    1.73    0.21
   8  -5   2    1.61    0.50
   9   4  -2    0.09    0.20
   9   4  -2   -0.20    0.21
  -9  -4   2   -0.24    0.18
  -9  -4   2   -0.15    0.13
   8   4  -2   -0.03    0.18
   8   4  -2    0.26    0.19
  -8  -4   2   -0.22    0.17
  -8  -4   2   -0.05    0.20
  -8  -4   2    0.19    0.13
   7   4  -2    0.69    0.19
   7   4  -2    0.49    0.18
  -7  -4   2    0.45    0.21
  -7  -4   2    0.57    0.13
  -7  -4   2    0.64    0.17
   6   4  -2    0.71    0.18
   6   4  -2    0.75    0.18
   6   4  -2    0.75    0.19
  -6  -4   2    1.07    0.22
  -6  -4   2    0.92    0.17
  -6  -4   2    0.95    0.13
   5   4  -2    0.39    0.15
   5   4  -2    0.56    0.15
   5   4  -2    0.39    0.16
  -5  -4   2    0.55    0.10
  -5  -4   2    0.43    0.13
  -5  -4   2    0.53    0.16
   4   4  -2    6.44    0.39
   4   4  -2    7.06    0.42
   4   4  -2    5.91    0.39
  -4  -4   2    6.51    0.38
  -4  -4   2    6.89    0.48
  -4  -4   2    6.35    0.36
   3   4  -2   18.67    0.95
   3   4  -2   19.21    1.00
   3   4  -2   18.52    0.91
  -3  -4   2   18.68    0.91
  -3  -4   2   17.63    1.18
  -3  -4   2   19.29    0.94
   2   4  -2   -0.18    0.13
   2   4  -2    0.12    0.17
   2   4  -2    0.08    0.15
   2   4  -2    0.09    0.13
  -2  -4   2    0.13    0.11
  -2  -4   2    0.13    0.10
  -2  -4   2    0.07    0.11
  -2  -4   2    0.13    0.08
   1   4  -2    3.80    0.33
   1   4  -2    3.59    0.29
   1   4  -2    3.58    0.30
   1   4  -2    3.51    0.28
  -1  -4   2    3.86    0.27
  -1  -4   2    3.92    0.28
  -1  -4   2    4.06    0.28
  -1  -4   2    3.98    0.24
   0   4  -2    0.62    0.18
   0   4  -2    0.49    0.14
   0   4  -2    0.68    0.15
   0   4  -2    0.48    0.13
   0  -4   2    0.51    0.11
   0  -4   2    0.74    0.10
   0  -4   2    0.74    0.14
   0  -4   2    0.70    0.13
  -1   4  -2    0.42    0.14
  -1   4  -2    0.30    0.10
  -1   4  -2    0.07    0.17
   1  -4   2    0.31    0.10
   1  -4   2    0.39    0.10
   1  -4   2    0.26    0.16
   1  -4   2   -0.22    0.12
   1  -4   2    0.08    0.13
  -2   4  -2    1.03    0.19
  -2   4  -2    1.06    0.14
   2  -4   2    1.13    0.16
   2  -4   2    1.25    0.16
   2  -4   2    1.17    0.12
   2  -4   2    0.76    0.21
   2  -4   2    1.47    0.24
   2  -4   2    1.13    0.10
   2  -4   2    1.31    0.11
   2  -4   2    1.44    0.16
  -3   4  -2    1.99    0.18
  -3   4  -2    1.88    0.19
  -3   4  -2    2.30    0.17
   3  -4   2    2.55    0.30
   3  -4   2    2.36    0.21
   3  -4   2    2.09    0.13
   3  -4   2    1.92    0.15
   3  -4   2    2.38    0.14
   3  -4   2    2.08    0.23
   3  -4   2    2.81    0.16
  -4   4  -2    0.59    0.11
  -4   4  -2    0.60    0.09
   4  -4   2    0.66    0.10
   4  -4   2    0.81    0.26
   4  -4   2    0.63    0.07
   4  -4   2    0.62    0.05
   4  -4   2    0.66    0.05
   4  -4   2    1.17    0.15
  -5   4  -2    1.05    0.10
  -5   4  -2    1.09    0.15
   5  -4   2    0.90    0.09
   5  -4   2    1.10    0.34
   5  -4   2    1.17    0.14
  -6   4  -2    0.46    0.13
  -6   4  -2    0.51    0.09
   6  -4   2    0.30    0.13
   6  -4   2    0.44    0.36
  -7   4  -2   13.71    0.70
   7  -4   2   12.51    1.09
   7  -4   2   12.40    0.73
  -8   4  -2    1.41    0.18
   8  -4   2    1.11    0.20
   8  -4   2    0.67    0.43
   9   3  -2    0.29    0.20
   9   3  -2    0.31    0.22
   9   3  -2   -0.11    0.42
  -9  -3   2    0.01    0.13
  -9  -3   2    0.03    0.18
   8   3  -2   -0.01    0.17
   8   3  -2    0.16    0.18
  -8  -3   2    0.33    0.18
  -8  -3   2    0.03    0.12
   7   3  -2   -0.21    0.16
   7   3  -2    0.16    0.16
  -7  -3   2   -0.17    0.11
  -7  -3   2    0.09    0.19
  -7  -3   2    0.08    0.06
  -7  -3   2   -0.01    0.14
   6   3  -2    3.53    0.27
   6   3  -2    3.10    0.30
  -6  -3   2    3.32    0.27
  -6  -3   2    3.46    0.24
  -6  -3   2    3.09    0.36
   5   3  -2    0.71    0.15
   5   3  -2    0.92    0.16
   5   3  -2    0.63    0.15
  -5  -3   2    0.56    0.13
  -5  -3   2    0.71    0.10
  -5  -3   2    0.73    0.17
   4   3  -2    2.04    0.20
   4   3  -2    2.21    0.20
   4   3  -2    1.74    0.19
  -4  -3   2    2.05    0.19
  -4  -3   2    1.80    0.22
  -4  -3   2    1.73    0.16
   3   3  -2    2.74    0.25
   3   3  -2    3.20    0.27
   3   3  -2    2.65    0.28
  -3  -3   2    3.34    0.30
  -3  -3   2    3.45    0.21
  -3  -3   2    2.77    0.23
   2   3  -2    0.05    0.12
   2   3  -2    0.28    0.13
   2   3  -2    0.23    0.12
   2   3  -2    0.01    0.12
   2   3  -2    0.26    0.14
  -2  -3   2    0.23    0.10
  -2  -3   2    0.14    0.06
  -2  -3   2    0.14    0.09
  -2  -3   2    0.19    0.09
   1   3  -2   -0.02    0.10
   1   3  -2    0.19    0.07
   1   3  -2    0.31    0.10
   1   3  -2    0.19    0.10
   1   3  -2    0.27    0.10
   1   3  -2    0.25    0.11
  -1  -3   2    0.26    0.08
  -1  -3   2    0.13    0.08
  -1  -3   2    0.13    0.09
  -1  -3   2    0.21    0.06
  -1  -3   2    0.32    0.09
  -1  -3   2    0.20    0.06
   0   3  -2    1.62    0.19
   0   3  -2    1.87    0.17
   0   3  -2    1.84    0.16
   0   3  -2    2.06    0.19
   0   3  -2    1.75    0.18
   0  -3   2    1.74    0.16
   0  -3   2    1.94    0.17
   0  -3   2    2.08    0.14
   0  -3   2    1.48    0.17
   0  -3   2    2.12    0.17
  -1   3  -2    6.51    0.35
  -1   3  -2    6.20    0.38
  -1   3  -2    6.41    0.38
   1  -3   2    6.34    0.38
   1  -3   2    7.39    0.34
   1  -3   2    6.13    0.34
   1  -3   2    6.97    0.37
   1  -3   2    5.99    0.35
   1  -3   2    7.14    0.43
   1  -3   2    7.07    0.35
  -2   3  -2   15.36    0.80
  -2   3  -2   15.01    0.74
  -2   3  -2   13.91    0.78
  -2   3  -2   15.38    0.74
   2  -3   2   13.76    0.77
   2  -3   2   15.85    0.96
   2  -3   2   14.61    0.72
   2  -3   2   15.31    0.81
   2  -3   2   15.66    0.70
   2  -3   2   15.43    0.74
  -3   3  -2   29.98    1.44
  -3   3  -2   31.76    1.47
  -3   3  -2   30.95    1.88
   3  -3   2   30.53    1.44
   3  -3   2   30.35    1.47
   3  -3   2   30.19    1.51
   3  -3   2   29.09    1.37
   3  -3   2   29.94    1.38
   3  -3   2   31.17    1.58
   3  -3   2   29.86    1.55
   3  -3   2   30.63    1.90
   3  -3   2   30.12    1.48
  -4   3  -2    4.68    0.25
  -4   3  -2    4.47    0.37
  -4   3  -2    4.93    0.28
   4  -3   2    4.77    0.29
   4  -3   2    4.78    0.25
   4  -3   2    4.62    0.25
   4  -3   2    4.97    0.32
  -5   3  -2    0.03    0.13
  -5   3  -2    0.02    0.05
  -5   3  -2    0.06    0.10
   5  -3   2    0.41    0.15
   5  -3   2    0.04    0.06
   5  -3   2    0.07    0.09
   5  -3   2    0.08    0.05
  -6   3  -2    0.43    0.07
  -6   3  -2    0.38    0.13
   6  -3   2    0.47    0.08
   6  -3   2    0.41    0.13
  -7   3  -2    0.09    0.13
   7  -3   2    0.24    0.15
  -8   3  -2    1.21    0.18
   8  -3   2    0.96    0.43
   8  -3   2    1.43    0.21
  -9   3  -2    0.29    0.15
   9  -3   2    0.37    0.19
   9  -3   2    0.39    0.45
   9   2  -2    0.40    0.20
   9   2  -2    0.20    0.21
   9   2  -2    0.14    0.44
  -9  -2   2   -0.02    0.17
  -9  -2   2   -0.14    0.11
   8   2  -2   -0.23    0.17
   8   2  -2    0.06    0.17
  -8  -2   2   -0.10    0.12
  -8  -2   2   -0.23    0.15
   7   2  -2    0.21    0.16
   7   2  -2    0.07    0.16
  -7  -2   2   -0.04    0.11
  -7  -2   2   -0.05    0.06
  -7  -2   2   -0.03    0.14
   6   2  -2   -0.01    0.14
   6   2  -2    0.05    0.14
  -6  -2   2    0.03    0.10
  -6  -2   2   -0.07    0.06
  -6  -2   2    0.02    0.16
  -6  -2   2    0.03    0.12
   5   2  -2    2.25    0.20
   5   2  -2    2.06    0.24
  -5  -2   2    2.59    0.19
  -5  -2   2    2.42    0.21
  -5  -2   2    2.49    0.14
  -5  -2   2    2.27    0.28
   4   2  -2    2.20    0.24
   4   2  -2    1.97    0.19
  -4  -2   2    1.97    0.19
  -4  -2   2    1.72    0.16
  -4  -2   2    1.90    0.26
   3   2  -2    2.03    0.20
   3   2  -2    1.27    0.19
   3   2  -2    1.92    0.19
  -3  -2   2    1.92    0.17
  -3  -2   2    2.19    0.26
  -3  -2   2    2.20    0.19
  -3  -2   2    1.96    0.16
   2   2  -2   18.62    0.99
   2   2  -2   21.41    1.05
   2   2  -2   20.96    1.10
   2   2  -2   20.00    1.01
   2   2  -2   22.91    1.33
   2   2  -2   21.12    1.05
  -2  -2   2   22.17    1.10
  -2  -2   2   20.54    1.01
  -2  -2   2   22.07    1.05
  -2  -2   2   20.58    1.04
  -2  -2   2   22.75    1.32
  -2  -2   2   21.03    0.99
   1   2  -2   45.52    2.21
   1   2  -2   47.18    2.86
   1   2  -2   47.05    2.25
   1   2  -2   44.31    2.13
   1   2  -2   47.18    2.38
   1   2  -2   46.66    2.28
  -1  -2   2   50.50    2.28
  -1  -2   2   48.66    2.38
  -1  -2   2   48.75    2.13
  -1  -2   2   45.06    2.24
  -1  -2   2   43.78    2.20
   0   2  -2    0.19    0.09
   0   2  -2    0.07    0.05
   0   2  -2    0.06    0.09
   0   2  -2    0.23    0.10
   0   2  -2    0.14    0.09
   0  -2   2    0.09    0.08
   0  -2   2    0.12    0.09
   0  -2   2    0.11    0.04
   0  -2   2    0.08    0.06
   0  -2   2    0.15    0.09
  -1   2  -2    2.93    0.22
  -1   2  -2    2.81    0.20
  -1   2  -2    2.89    0.22
  -1   2  -2    3.53    0.22
   1  -2   2    3.12    0.17
   1  -2   2    2.44    0.22
   1  -2   2    2.89    0.21
   1  -2   2    2.85    0.16
   1  -2   2    2.98    0.17
   1  -2   2    2.20    0.22
   1  -2   2    3.59    0.19
   1  -2   2    3.79    0.24
  -2   2  -2    1.16    0.10
  -2   2  -2    1.25    0.10
  -2   2  -2    1.12    0.12
  -2   2  -2    1.15    0.12
   2  -2   2    0.89    0.08
   2  -2   2    1.51    0.12
   2  -2   2    0.96    0.10
   2  -2   2    1.19    0.15
   2  -2   2    1.25    0.14
   2  -2   2    1.17    0.07
   2  -2   2    1.17    0.08
   2  -2   2    1.05    0.14
  -3   2  -2   -0.01    0.05
  -3   2  -2    0.06    0.12
  -3   2  -2    0.00    0.09
   3  -2   2    0.14    0.17
   3  -2   2    0.06    0.12
   3  -2   2    0.12    0.10
   3  -2   2   -0.08    0.08
   3  -2   2    0.12    0.06
   3  -2   2   -0.18    0.15
   3  -2   2   -0.07    0.05
  -4   2  -2    1.22    0.17
  -4   2  -2    1.03    0.09
  -4   2  -2    1.14    0.12
   4  -2   2    1.14    0.09
   4  -2   2    0.89    0.10
   4  -2   2    1.42    0.15
  -5   2  -2    0.66    0.07
  -5   2  -2    0.71    0.12
  -5   2  -2    0.78    0.16
   5  -2   2    0.70    0.08
   5  -2   2    0.94    0.12
   5  -2   2    0.84    0.09
  -6   2  -2    0.62    0.08
  -6   2  -2    0.55    0.13
  -6   2  -2    0.55    0.18
   6  -2   2    0.58    0.09
   6  -2   2    0.84    0.14
  -7   2  -2    0.83    0.09
  -7   2  -2    0.53    0.19
  -7   2  -2    0.78    0.15
   7  -2   2    0.88    0.12
   7  -2   2    0.55    0.16
  -8   2  -2    0.17    0.14
   8  -2   2    0.17    0.17
  -9   2  -2    5.42    0.35
   9  -2   2    4.57    0.39
   9  -2   2    4.17    0.64
   9   1  -2   -0.01    0.20
   9   1  -2   -0.09    0.43
  -9  -1   2    0.21    0.12
  -9  -1   2    0.08    0.17
   8   1  -2    0.39    0.20
   8   1  -2    0.74    0.18
   8   1  -2    0.33    0.43
  -8  -1   2    0.28    0.11
  -8  -1   2    0.49    0.16
   7   1  -2    0.99    0.18
   7   1  -2    1.01    0.21
   7   1  -2    0.83    0.42
  -7  -1   2    1.16    0.13
  -7  -1   2    0.87    0.17
   6   1  -2    0.31    0.14
   6   1  -2    0.52    0.17
  -6  -1   2    0.47    0.13
  -6  -1   2    0.47    0.10
  -6  -1   2    0.42    0.06
   5   1  -2   -0.02    0.12
   5   1  -2    0.15    0.11
  -5  -1   2   -0.01    0.08
  -5  -1   2    0.00    0.05
  -5  -1   2    0.11    0.07
  -5  -1   2    0.12    0.11
   4   1  -2   22.18    1.11
   4   1  -2   21.29    1.17
  -4  -1   2   22.39    1.10
  -4  -1   2   21.99    1.40
  -4  -1   2   22.82    1.03
  -4  -1   2   21.83    1.01
  -4  -1   2   22.57    1.07
   3   1  -2    3.78    0.24
   3   1  -2    3.78    0.29
  -3  -1   2    3.58    0.22
  -3  -1   2    4.02    0.33
  -3  -1   2    3.59    0.25
  -3  -1   2    3.32    0.22
  -3  -1   2    3.52    0.19
  -3  -1   2    3.39    0.24
   2   1  -2    4.34    0.32
   2   1  -2    4.58    0.28
   2   1  -2    4.63    0.25
   2   1  -2    4.01    0.23
   2   1  -2    4.28    0.25
  -2  -1   2    4.62    0.21
  -2  -1   2    4.04    0.23
  -2  -1   2    3.63    0.26
  -2  -1   2    4.12    0.24
  -2  -1   2    4.21    0.26
  -2  -1   2    4.65    0.24
   1   1  -2    5.29    0.29
   1   1  -2    4.23    0.26
   1   1  -2    5.35    0.27
   1   1  -2    5.03    0.31
   1   1  -2    4.51    0.40
  -1  -1   2    5.61    0.26
  -1  -1   2    5.40    0.27
  -1  -1   2    4.63    0.29
  -1  -1   2    4.86    0.31
  -1  -1   2    5.20    0.24
  -1  -1   2    5.18    0.28
   0   1  -2    0.41    0.05
   0   1  -2    0.29    0.11
   0   1  -2    0.39    0.12
   0   1  -2   -0.03    0.12
   0  -1   2    0.41    0.05
   0  -1   2    0.20    0.13
   0  -1   2    0.66    0.06
   0  -1   2    0.46    0.05
   0  -1   2    0.26    0.11
   0  -1   2    0.25    0.11
  -1   1  -2   -0.04    0.04
  -1   1  -2    0.09    0.10
  -1   1  -2   -0.14    0.09
  -1   1  -2   -0.14    0.03
  -1   1  -2   -0.31    0.11
   1  -1   2   -0.19    0.11
   1  -1   2   -0.10    0.10
   1  -1   2   -0.13    0.10
   1  -1   2    0.00    0.03
   1  -1   2    0.00    0.03
  -2   1  -2    3.88    0.21
  -2   1  -2    4.13    0.30
  -2   1  -2    3.74    0.18
  -2   1  -2    3.93    0.25
   2  -1   2    3.89    0.18
   2  -1   2    3.81    0.20
   2  -1   2    3.64    0.21
   2  -1   2    4.11    0.34
   2  -1   2    4.28    0.27
  -3   1  -2    2.06    0.12
  -3   1  -2    2.20    0.16
  -3   1  -2    2.50    0.29
  -3   1  -2    2.18    0.13
   3  -1   2    2.10    0.23
   3  -1   2    2.31    0.17
   3  -1   2    2.03    0.13
   3  -1   2    2.21    0.17
   3  -1   2    2.17    0.25
  -4   1  -2    5.46    0.44
  -4   1  -2    5.29    0.27
  -4   1  -2    5.69    0.29
  -4   1  -2    5.66    0.31
   4  -1   2    4.95    0.28
   4  -1   2    5.45    0.29
   4  -1   2    5.91    0.33
  -5   1  -2   18.56    0.90
  -5   1  -2   18.74    0.86
  -5   1  -2   17.05    1.16
   5  -1   2   16.76    0.86
   5  -1   2   18.58    0.95
   5  -1   2   17.93    0.89
  -6   1  -2    1.42    0.22
  -6   1  -2    1.83    0.18
  -6   1  -2    1.77    0.12
   6  -1   2    1.25    0.13
   6  -1   2    1.53    0.17
   6  -1   2    1.48    0.14
  -7   1  -2    0.11    0.12
  -7   1  -2    0.20    0.07
  -7   1  -2    0.21    0.18
   7  -1   2    0.15    0.14
   7  -1   2    0.30    0.11
  -8   1  -2    0.09    0.14
  -8   1  -2    0.22    0.19
   8  -1   2    0.42    0.17
   8  -1   2    0.62    0.13
  -9   1  -2    0.11    0.14
  -9   1  -2   -0.22    0.19
   9  -1   2    0.05    0.17
   9   0  -2    4.25    0.68
   9   0  -2    4.16    0.42
  -9   0   2    5.57    0.31
  -9   0   2    4.84    0.36
   8   0  -2    1.24    0.47
   8   0  -2    1.47    0.21
   8   0  -2    1.14    0.25
  -8   0   2    1.52    0.20
  -8   0   2    1.84    0.17
   7   0  -2    0.52    0.19
   7   0  -2    0.59    0.16
   7   0  -2    0.54    0.40
  -7   0   2    0.55    0.11
  -7   0   2    0.51    0.15
   6   0  -2   -0.29    0.33
   6   0  -2    0.00    0.13
   6   0  -2    0.07    0.15
  -6   0   2    0.12    0.12
  -6   0   2   -0.04    0.04
  -6   0   2    0.06    0.08
   5   0  -2    0.17    0.13
   5   0  -2   -0.05    0.27
   5   0  -2    0.08    0.11
  -5   0   2    0.07    0.10
  -5   0   2    0.10    0.04
  -5   0   2    0.26    0.07
  -5   0   2    0.05    0.07
   4   0  -2    0.10    0.13
   4   0  -2   -0.04    0.11
   4   0  -2   -0.03    0.26
  -4   0   2    0.03    0.07
  -4   0   2    0.08    0.09
  -4   0   2   -0.02    0.07
  -4   0   2    0.08    0.10
  -4   0   2    0.02    0.04
   3   0  -2    7.61    0.44
   3   0  -2    6.94    0.40
   3   0  -2    7.62    0.64
  -3   0   2    7.68    0.35
  -3   0   2    7.89    0.39
  -3   0   2    7.63    0.39
  -3   0   2    7.98    0.41
  -3   0   2    6.18    0.39
   2   0  -2    5.12    0.29
   2   0  -2    5.46    0.30
   2   0  -2    5.72    0.29
   2   0  -2    5.45    0.38
   2   0  -2    4.94    0.26
   2   0  -2    5.64    0.33
   2   0  -2    5.84    0.47
  -2   0   2    5.65    0.29
  -2   0   2    5.62    0.29
  -2   0   2    5.06    0.26
  -2   0   2    6.20    0.32
  -2   0   2    5.24    0.28
   1   0  -2    7.05    0.37
   1   0  -2    6.36    0.40
   1   0  -2    7.56    0.36
   1   0  -2    6.24    0.32
   1   0  -2    6.75    0.55
   1   0  -2    7.15    0.35
  -1   0   2    6.64    0.36
  -1   0   2    7.25    0.52
  -1   0   2    6.31    0.32
  -1   0   2    7.18    0.35
  -1   0   2    7.19    0.40
  -1   0   2    6.78    0.34
   0   0  -2   52.53    2.61
   0   0  -2   57.22    2.46
   0   0  -2   54.99    2.57
   0   0  -2   56.45    2.78
   0   0  -2   55.03    2.66
   0   0  -2   54.82    3.36
   0   0   2   51.26    2.46
   0   0   2   56.42    3.36
   0   0   2   54.23    2.78
   0   0   2   53.93    2.57
   0   0   2   54.93    2.61
   0   0   2   55.13    2.66
  -1   0  -2   46.62    2.05
  -1   0  -2   47.08    2.32
  -1   0  -2   45.10    2.80
  -1   0  -2   46.47    2.13
  -1   0  -2   47.50    2.20
  -1   0  -2   41.27    2.18
   1   0   2   43.50    2.13
   1   0   2   45.08    2.80
   1   0   2   47.41    2.05
   1   0   2   41.11    2.18
   1   0   2   48.16    2.32
   1   0   2   46.96    2.20
  -2   0  -2    0.27    0.04
  -2   0  -2    0.27    0.06
  -2   0  -2    0.27    0.09
  -2   0  -2    0.32    0.12
  -2   0  -2    0.22    0.03
   2   0   2    0.09    0.06
   2   0   2    0.26    0.04
   2   0   2    0.25    0.10
   2   0   2    0.19    0.03
   2   0   2    0.28    0.13
  -3   0  -2    2.38    0.13
  -3   0  -2    2.39    0.11
  -3   0  -2    1.98    0.12
  -3   0  -2    2.49    0.28
  -3   0  -2    2.49    0.17
   3   0   2    2.22    0.25
   3   0   2    2.16    0.16
   3   0   2    2.12    0.12
   3   0   2    2.33    0.21
   3   0   2    1.97    0.17
   3   0   2    2.34    0.11
   3   0   2    2.46    0.14
  -4   0  -2    0.83    0.07
  -4   0  -2    0.79    0.12
  -4   0  -2    0.84    0.19
   4   0   2    0.68    0.10
   4   0   2    0.69    0.09
   4   0   2    0.61    0.06
  -5   0  -2    0.06    0.15
  -5   0  -2    0.05    0.10
  -5   0  -2    0.05    0.05
   5   0   2   -0.09    0.05
   5   0   2    0.11    0.09
   5   0   2    0.04    0.07
  -6   0  -2    0.45    0.12
  -6   0  -2    0.51    0.07
  -6   0  -2    0.27    0.17
   6   0   2    0.29    0.07
   6   0   2    0.55    0.10
   6   0   2    0.48    0.12
  -7   0  -2    0.12    0.08
  -7   0  -2    0.00    0.17
  -7   0  -2    0.06    0.12
   7   0   2    0.22    0.11
   7   0   2    0.09    0.13
  -8   0  -2    0.07    0.19
  -8   0  -2    0.12    0.14
   8   0   2    0.33    0.13
   8   0   2    0.41    0.16
  -9   0  -2    0.17    0.15
  -9   0  -2    0.24    0.21
   9   0   2    0.26    0.18
   9   0   2    0.24    0.15
   9  -1  -2    0.73    0.50
   9  -1  -2    0.59    0.23
  -9   1   2    0.63    0.19
   8  -1  -2   -0.11    0.44
   8  -1  -2    0.10    0.20
  -8   1   2    0.18    0.15
  -8   1   2    0.07    0.10
   7  -1  -2    0.37    0.15
   7  -1  -2    0.15    0.18
   7  -1  -2    0.13    0.39
  -7   1   2   -0.01    0.09
  -7   1   2    0.05    0.13
   6  -1  -2    0.71    0.18
   6  -1  -2    1.16    0.38
   6  -1  -2    0.68    0.14
  -6   1   2    0.74    0.15
  -6   1   2    0.85    0.11
   5  -1  -2    1.48    0.16
   5  -1  -2    1.73    0.20
   5  -1  -2    1.68    0.35
  -5   1   2    1.54    0.14
  -5   1   2    1.65    0.16
   4  -1  -2    0.62    0.14
   4  -1  -2    0.47    0.11
   4  -1  -2    0.23    0.28
  -4   1   2    0.74    0.10
  -4   1   2    0.73    0.08
  -4   1   2    0.69    0.05
  -4   1   2    0.85    0.12
  -4   1   2    0.69    0.09
   3  -1  -2    0.33    0.13
   3  -1  -2    0.37    0.05
   3  -1  -2    0.24    0.27
   3  -1  -2    0.32    0.11
  -3   1   2    0.43    0.05
  -3   1   2    0.44    0.08
  -3   1   2    0.38    0.11
  -3   1   2    0.26    0.07
   2  -1  -2  100.42    4.93
   2  -1  -2  107.43    6.43
   2  -1  -2  108.89    4.72
   2  -1  -2   95.24    5.02
   2  -1  -2  109.15    5.31
   2  -1  -2  105.67    5.09
  -2   1   2  105.37    4.72
  -2   1   2  105.33    5.02
  -2   1   2  103.54    4.93
  -2   1   2  105.14    5.08
  -2   1   2  107.74    5.30
  -2   1   2  106.52    6.42
   1  -1  -2   11.56    0.49
   1  -1  -2    9.55    0.54
   1  -1  -2   10.58    0.77
   1  -1  -2    9.42    0.52
   1  -1  -2   11.49    0.58
  -1   1   2   10.61    0.53
  -1   1   2   10.99    0.76
  -1   1   2   12.25    0.58
  -1   1   2   10.04    0.52
  -1   1   2   10.49    0.54
  -1   1   2   11.15    0.49
   0  -1  -2    1.86    0.13
   0  -1  -2    2.05    0.11
   0  -1  -2    1.68    0.16
   0  -1  -2    1.72    0.24
   0  -1  -2    2.40    0.23
   0  -1  -2    1.89    0.12
   0   1   2    1.76    0.12
   0   1   2    1.89    0.11
   0   1   2    1.95    0.25
   0   1   2    1.93    0.17
   0   1   2    2.11    0.11
  -1  -1  -2    0.11    0.16
  -1  -1  -2    0.14    0.03
  -1  -1  -2    0.16    0.04
  -1  -1  -2    0.16    0.09
  -1  -1  -2    0.08    0.09
  -1  -1  -2    0.14    0.04
   1   1   2    0.16    0.10
   1   1   2    0.13    0.03
   1   1   2    0.09    0.04
   1   1   2    0.29    0.17
   1   1   2    0.14    0.10
   1   1   2    0.16    0.04
  -2  -1  -2    0.11    0.08
  -2  -1  -2    0.13    0.03
  -2  -1  -2    0.15    0.08
  -2  -1  -2    0.15    0.14
  -2  -1  -2    0.11    0.04
  -2  -1  -2    0.15    0.04
   2   1   2    0.08    0.03
   2   1   2    0.07    0.08
   2   1   2    0.16    0.08
   2   1   2    0.07    0.04
   2   1   2    0.03    0.14
  -3  -1  -2    0.14    0.04
  -3  -1  -2    0.22    0.15
  -3  -1  -2    0.18    0.05
  -3  -1  -2    0.24    0.08
  -3  -1  -2    0.19    0.03
   3   1   2    0.12    0.09
   3   1   2    0.21    0.10
   3   1   2    0.30    0.07
   3   1   2    0.20    0.04
   3   1   2    0.20    0.05
   3   1   2    0.14    0.05
  -4  -1  -2    4.02    0.26
  -4  -1  -2    3.80    0.21
  -4  -1  -2    3.91    0.40
  -4  -1  -2    4.01    0.19
   4   1   2    3.40    0.25
   4   1   2    3.89    0.23
   4   1   2    3.87    0.20
   4   1   2    4.15    0.22
  -5  -1  -2    0.32    0.18
  -5  -1  -2    0.45    0.12
  -5  -1  -2    0.43    0.04
  -5  -1  -2    0.43    0.07
   5   1   2    0.37    0.06
   5   1   2    0.40    0.10
   5   1   2    0.55    0.09
   5   1   2    0.44    0.07
  -6  -1  -2    0.65    0.19
  -6  -1  -2    0.79    0.14
  -6  -1  -2    0.55    0.08
   6   1   2    0.71    0.09
   6   1   2    0.67    0.13
   6   1   2    0.58    0.11
  -7  -1  -2    7.39    0.37
  -7  -1  -2    6.86    0.56
  -7  -1  -2    7.26    0.43
   7   1   2    6.31    0.44
   7   1   2    7.01    0.40
  -8  -1  -2    0.29    0.20
  -8  -1  -2    0.47    0.16
   8   1   2    0.56    0.14
   8   1   2    0.16    0.16
  -9  -1  -2    0.10    0.16
  -9  -1  -2    0.02    0.21
   9   1   2    0.27    0.15
   9   1   2    0.14    0.17
   8  -2  -2    2.95    0.34
   8  -2  -2    2.75    0.58
  -8   2   2    3.54    0.24
  -8   2   2    3.82    0.29
   7  -2  -2   12.69    0.79
   7  -2  -2   12.60    1.12
  -7   2   2   14.05    0.72
  -7   2   2   13.97    0.68
   6  -2  -2    1.98    0.19
   6  -2  -2    1.96    0.24
   6  -2  -2    2.25    0.46
  -6   2   2    2.13    0.17
  -6   2   2    2.01    0.21
   5  -2  -2    1.33    0.37
   5  -2  -2    1.35    0.15
   5  -2  -2    1.40    0.19
  -5   2   2    1.39    0.14
  -5   2   2    1.68    0.16
  -5   2   2    1.32    0.10
   4  -2  -2   -0.11    0.29
   4  -2  -2    0.07    0.13
   4  -2  -2    0.01    0.09
  -4   2   2   -0.06    0.10
  -4   2   2    0.02    0.03
  -4   2   2    0.03    0.07
   3  -2  -2   -0.01    0.31
   3  -2  -2    0.00    0.13
   3  -2  -2    0.12    0.04
  -3   2   2    0.13    0.08
  -3   2   2    0.02    0.04
  -3   2   2    0.07    0.11
   2  -2  -2   -0.01    0.03
   2  -2  -2    0.16    0.09
   2  -2  -2   -0.03    0.08
   2  -2  -2    0.02    0.06
   2  -2  -2    0.03    0.23
  -2   2   2   -0.04    0.19
  -2   2   2   -0.08    0.06
  -2   2   2    0.03    0.08
  -2   2   2   -0.02    0.03
  -2   2   2    0.00    0.05
   1  -2  -2   13.56    0.60
   1  -2  -2   13.33    0.63
   1  -2  -2   12.22    0.69
   1  -2  -2   11.67    0.92
   1  -2  -2   12.92    0.65
  -1   2   2   13.79    0.69
  -1   2   2   14.22    0.60
  -1   2   2   12.91    0.65
  -1   2   2   12.07    0.89
  -1   2   2   13.12    0.63
   0  -2  -2    6.08    0.63
   0  -2  -2    7.61    0.48
   0  -2  -2    6.96    0.44
   0  -2  -2    8.31    0.39
   0  -2  -2    8.03    0.36
   0  -2  -2    7.42    0.39
   0   2   2    8.62    0.36
   0   2   2    8.67    0.49
   0   2   2    7.67    0.39
   0   2   2    8.31    0.39
   0   2   2    8.15    0.45
   0   2   2    7.45    0.62
  -1  -2  -2    6.28    0.37
  -1  -2  -2    6.55    0.32
  -1  -2  -2    6.39    0.30
  -1  -2  -2    6.41    0.32
  -1  -2  -2    6.44    0.39
  -1  -2  -2    6.00    0.51
   1   2   2    6.82    0.38
   1   2   2    6.42    0.32
   1   2   2    5.98    0.53
   1   2   2    6.20    0.32
   1   2   2    6.95    0.39
   1   2   2    6.03    0.30
  -2  -2  -2   45.02    2.15
  -2  -2  -2   47.07    2.09
  -2  -2  -2   42.48    2.76
  -2  -2  -2   44.36    2.15
  -2  -2  -2   42.76    2.09
  -2  -2  -2   45.91    1.99
   2   2   2   45.69    2.27
   2   2   2   43.41    2.15
   2   2   2   42.31    2.76
   2   2   2   44.03    2.15
   2   2   2   44.11    2.00
  -3  -2  -2   10.44    0.55
  -3  -2  -2   10.36    0.51
  -3  -2  -2   10.70    0.77
  -3  -2  -2   10.56    0.48
   3   2   2   10.61    0.56
   3   2   2   10.52    0.53
   3   2   2   10.42    0.49
   3   2   2   10.33    0.57
  -4  -2  -2    0.56    0.06
  -4  -2  -2    0.68    0.21
  -4  -2  -2    0.70    0.07
  -4  -2  -2    0.69    0.13
   4   2   2    0.49    0.08
   4   2   2    0.45    0.08
   4   2   2    0.62    0.10
   4   2   2    0.48    0.10
  -5  -2  -2    1.48    0.13
  -5  -2  -2    1.72    0.25
  -5  -2  -2    1.72    0.10
  -5  -2  -2    1.61    0.16
   5   2   2    1.35    0.15
   5   2   2    1.35    0.14
   5   2   2    1.55    0.13
   5   2   2    1.48    0.14
  -6  -2  -2    0.25    0.08
  -6  -2  -2    0.29    0.05
  -6  -2  -2    0.26    0.19
  -6  -2  -2    0.24    0.13
   6   2   2    0.19    0.10
   6   2   2    0.35    0.11
   6   2   2    0.37    0.09
  -7  -2  -2   -0.01    0.14
  -7  -2  -2    0.04    0.09
  -7  -2  -2    0.03    0.20
   7   2   2    0.25    0.14
   7   2   2   -0.06    0.11
   7   2   2    0.09    0.13
  -8  -2  -2   -0.03    0.09
  -8  -2  -2    0.09    0.15
  -8  -2  -2    0.10    0.20
   8   2   2    0.13    0.14
   8   2   2    0.24    0.15
  -9  -2  -2    0.09    0.17
  -9  -2  -2   -0.16    0.20
   9   2   2    0.14    0.15
   9   2   2    0.13    0.16
   8  -3  -2    0.61    0.23
   8  -3  -2    0.78    0.51
  -8   3   2    0.91    0.18
  -8   3   2    0.75    0.12
   7  -3  -2    1.29    0.25
   7  -3  -2    1.76    0.50
  -7   3   2    1.66    0.17
  -7   3   2    1.61    0.20
   6  -3  -2    0.76    0.43
   6  -3  -2    0.35    0.19
  -6   3   2    0.24    0.13
  -6   3   2    0.19    0.09
   5  -3  -2   -0.06    0.35
   5  -3  -2    0.16    0.15
  -5   3   2    0.10    0.11
  -5   3   2    0.14    0.08
   4  -3  -2    1.02    0.34
   4  -3  -2    1.41    0.17
   4  -3  -2    0.82    0.08
  -4   3   2    1.33    0.14
  -4   3   2    1.03    0.07
  -4   3   2    1.19    0.11
   3  -3  -2    0.68    0.14
   3  -3  -2    0.57    0.06
   3  -3  -2    0.45    0.32
  -3   3   2    0.50    0.12
  -3   3   2    0.65    0.09
  -3   3   2    0.64    0.09
  -3   3   2    0.54    0.05
   2  -3  -2    0.40    0.32
   2  -3  -2    0.22    0.05
   2  -3  -2    0.09    0.13
  -2   3   2    0.13    0.08
  -2   3   2    0.19    0.10
  -2   3   2    0.13    0.05
  -2   3   2    0.26    0.08
   1  -3  -2    0.19    0.08
   1  -3  -2    0.15    0.06
   1  -3  -2    0.26    0.04
   1  -3  -2    0.21    0.10
   1  -3  -2    0.13    0.24
  -1   3   2    0.23    0.06
  -1   3   2    0.39    0.20
  -1   3   2    0.36    0.07
  -1   3   2    0.28    0.04
   0  -3  -2  124.41    6.58
   0  -3  -2  132.39    5.86
   0  -3  -2  130.53    7.99
   0  -3  -2  136.06    6.30
   0  -3  -2  136.24    6.12
   0  -3  -2  134.93    6.28
   0   3   2  130.24    7.99
   0   3   2  134.96    6.28
   0   3   2  117.31    6.58
   0   3   2  126.08    5.86
   0   3   2  127.50    6.12
   0   3   2  134.93    6.30
  -1  -3  -2    8.65    0.55
  -1  -3  -2    9.10    0.73
  -1  -3  -2   10.36    0.49
  -1  -3  -2    9.52    0.54
  -1  -3  -2   10.57    0.49
  -1  -3  -2   10.33    0.46
   1   3   2   10.43    0.50
   1   3   2   10.07    0.75
   1   3   2   10.11    0.46
   1   3   2    9.37    0.55
   1   3   2    9.99    0.50
   1   3   2   10.38    0.58
  -2  -3  -2    0.12    0.04
  -2  -3  -2   -0.07    0.07
  -2  -3  -2    0.02    0.12
  -2  -3  -2    0.01    0.17
  -2  -3  -2    0.10    0.05
  -2  -3  -2    0.21    0.07
   2   3   2    0.08    0.05
   2   3   2   -0.08    0.20
   2   3   2    0.05    0.05
   2   3   2    0.12    0.09
   2   3   2    0.10    0.05
   2   3   2    0.03    0.14
  -3  -3  -2    0.45    0.13
  -3  -3  -2    0.27    0.08
  -3  -3  -2    0.37    0.22
  -3  -3  -2    0.26    0.06
  -3  -3  -2    0.21    0.11
   3   3   2    0.31    0.08
   3   3   2    0.14    0.08
   3   3   2    0.19    0.08
  -4  -3  -2    0.20    0.07
  -4  -3  -2    0.07    0.20
  -4  -3  -2    0.18    0.12
   4   3   2    0.06    0.08
   4   3   2    0.01    0.08
   4   3   2    0.05    0.08
  -5  -3  -2    0.32    0.12
  -5  -3  -2    0.23    0.19
  -5  -3  -2    0.20    0.07
   5   3   2    0.31    0.09
   5   3   2    0.23    0.10
   5   3   2    0.23    0.09
  -6  -3  -2    1.48    0.26
  -6  -3  -2    1.72    0.15
  -6  -3  -2    1.87    0.19
   6   3   2    1.57    0.15
   6   3   2    1.53    0.17
   6   3   2    1.48    0.16
  -7  -3  -2    0.01    0.09
  -7  -3  -2    0.01    0.15
  -7  -3  -2    0.14    0.21
   7   3   2    0.27    0.12
   7   3   2    0.30    0.13
   7   3   2    0.20    0.14
  -8  -3  -2    0.00    0.10
  -8  -3  -2   -0.03    0.21
  -8  -3  -2   -0.13    0.15
   8   3   2    0.04    0.14
   8   3   2    0.13    0.14
  -9  -3  -2    2.38    0.26
  -9  -3  -2    1.60    0.31
   9   3   2    2.11    0.23
   9   3   2    2.26    0.26
   8  -4  -2    0.21    0.22
   8  -4  -2    0.21    0.51
  -8   4   2    0.31    0.16
   7  -4  -2    1.09    0.51
   7  -4  -2    1.41    0.25
  -7   4   2    1.39    0.15
  -7   4   2    1.29    0.19
   6  -4  -2    6.19    0.85
   6  -4  -2    6.29    0.49
  -6   4   2    7.62    0.44
  -6   4   2    7.70    0.40
   5  -4  -2   27.20    1.94
   5  -4  -2   27.54    1.49
  -5   4   2   28.84    1.37
  -5   4   2   29.35    1.41
   4  -4  -2    2.37    0.13
   4  -4  -2    2.49    0.25
   4  -4  -2    2.69    0.45
  -4   4   2    2.78    0.22
  -4   4   2    2.28    0.14
  -4   4   2    2.42    0.18
   3  -4  -2    3.02    0.16
   3  -4  -2    3.28    0.25
   3  -4  -2    3.25    0.44
  -3   4   2    2.99    0.23
  -3   4   2    3.04    0.20
  -3   4   2    3.05    0.20
  -3   4   2    3.02    0.16
   2  -4  -2    0.04    0.05
   2  -4  -2    0.22    0.13
   2  -4  -2    0.46    0.34
  -2   4   2    0.07    0.07
  -2   4   2    0.08    0.05
  -2   4   2    0.15    0.07
  -2   4   2    0.07    0.11
   1  -4  -2   -0.33    0.32
   1  -4  -2    0.01    0.05
   1  -4  -2   -0.41    0.12
   1  -4  -2   -0.05    0.23
  -1   4   2   -0.07    0.06
  -1   4   2    0.04    0.07
  -1   4   2   -0.07    0.27
  -1   4   2   -0.03    0.08
   0  -4  -2   -0.11    0.19
   0  -4  -2    0.12    0.05
   0  -4  -2    0.01    0.08
   0  -4  -2   -0.41    0.25
   0   4   2    0.03    0.06
   0   4   2   -0.07    0.08
   0   4   2    0.02    0.06
   0   4   2   -0.20    0.09
   0   4   2    0.02    0.27
  -1  -4  -2    6.14    0.30
  -1  -4  -2    5.69    0.41
  -1  -4  -2    5.03    0.58
   1   4   2    4.65    0.60
   1   4   2    5.74    0.29
   1   4   2    5.34    0.33
   1   4   2    5.67    0.36
   1   4   2    5.96    0.30
  -2  -4  -2    4.18    0.34
  -2  -4  -2    4.32    0.50
   2   4   2    4.28    0.26
   2   4   2    3.98    0.55
   2   4   2    4.57    0.25
   2   4   2    4.41    0.24
   2   4   2    4.18    0.31
  -3  -4  -2    0.95    0.17
  -3  -4  -2    0.93    0.12
  -3  -4  -2    0.85    0.26
   3   4   2    1.09    0.12
   3   4   2    0.94    0.11
   3   4   2    1.11    0.11
  -4  -4  -2   18.63    0.92
  -4  -4  -2   17.63    0.86
  -4  -4  -2   17.43    1.20
   4   4   2   17.53    0.82
   4   4   2   16.86    0.92
   4   4   2   17.46    0.88
  -5  -4  -2    2.33    0.17
  -5  -4  -2    2.09    0.22
  -5  -4  -2    2.22    0.31
   5   4   2    2.18    0.18
   5   4   2    2.12    0.17
   5   4   2    1.83    0.19
  -6  -4  -2    0.85    0.11
  -6  -4  -2    0.73    0.24
  -6  -4  -2    0.78    0.16
   6   4   2    0.63    0.14
   6   4   2    0.70    0.13
   6   4   2    0.70    0.14
  -7  -4  -2    0.64    0.16
  -7  -4  -2    0.59    0.25
  -7  -4  -2    0.56    0.11
   7   4   2    0.63    0.15
   7   4   2    0.43    0.15
   7   4   2    0.76    0.14
  -8  -4  -2    0.12    0.10
  -8  -4  -2    0.07    0.17
  -8  -4  -2    0.10    0.22
   8   4   2    0.35    0.16
   8   4   2    0.07    0.15
  -9  -4  -2   -0.13    0.17
  -9  -4  -2   -0.08    0.22
   9   4   2    0.12    0.16
   9   4   2    0.23    0.16
   7  -5  -2    1.50    0.26
   7  -5  -2    2.01    0.59
  -7   5   2    1.77    0.21
  -7   5   2    1.49    0.15
   6  -5  -2    1.45    0.24
   6  -5  -2    1.88    0.53
  -6   5   2    1.73    0.20
  -6   5   2    1.93    0.18
   5  -5  -2    1.57    0.52
   5  -5  -2    2.23    0.25
  -5   5   2    2.24    0.23
  -5   5   2    1.90    0.18
   4  -5  -2    1.49    0.44
  -4   5   2    0.26    0.13
  -4   5   2    0.55    0.10
   3  -5  -2    0.01    0.12
   3  -5  -2    0.32    0.34
  -3   5   2    0.01    0.06
  -3   5   2    0.15    0.06
  -3   5   2    0.05    0.11
  -3   5   2    0.02    0.07
   2  -5  -2    1.35    0.15
   2  -5  -2    0.99    0.35
   2  -5  -2    0.89    0.26
  -2   5   2    1.02    0.12
  -2   5   2    1.12    0.10
  -2   5   2    1.13    0.10
   1  -5  -2   -0.03    0.08
   1  -5  -2    0.29    0.23
   1  -5  -2   -0.24    0.30
   1  -5  -2   -0.02    0.04
  -1   5   2   -0.12    0.06
  -1   5   2   -0.21    0.08
  -1   5   2   -0.13    0.07
   0  -5  -2    0.11    0.20
   0  -5  -2   -0.15    0.28
   0  -5  -2    0.06    0.05
   0   5   2    0.09    0.10
   0   5   2    0.10    0.08
   0   5   2    0.03    0.07
  -1  -5  -2    0.34    0.20
  -1  -5  -2    0.48    0.27
   1   5   2    0.40    0.09
   1   5   2    0.36    0.27
   1   5   2    0.26    0.12
   1   5   2    0.47    0.12
   1   5   2    0.43    0.10
   1   5   2    0.42    0.06
  -2  -5  -2   35.04    1.77
  -2  -5  -2   38.27    1.84
  -2  -5  -2   37.14    2.34
   2   5   2   35.68    1.67
   2   5   2   37.29    1.80
   2   5   2   38.06    1.89
   2   5   2   35.49    1.86
  -3  -5  -2    3.37    0.31
  -3  -5  -2    3.25    0.45
  -3  -5  -2    3.33    0.24
   3   5   2    3.40    0.21
   3   5   2    3.54    0.23
   3   5   2    3.38    0.22
  -4  -5  -2   -0.13    0.21
  -4  -5  -2   -0.01    0.08
  -4  -5  -2    0.06    0.13
   4   5   2   -0.09    0.09
   4   5   2   -0.04    0.09
   4   5   2    0.06    0.08
  -5  -5  -2    0.17    0.14
  -5  -5  -2    0.27    0.24
  -5  -5  -2    0.22    0.09
   5   5   2    0.24    0.11
   5   5   2    0.22    0.10
   5   5   2    0.42    0.11
  -6  -5  -2    0.21    0.23
  -6  -5  -2    0.08    0.14
  -6  -5  -2    0.18    0.09
   6   5   2    0.18    0.13
   6   5   2    0.16    0.13
   6   5   2    0.33    0.12
  -7  -5  -2   -0.03    0.15
  -7  -5  -2   -0.07    0.10
  -7  -5  -2   -0.32    0.24
   7   5   2   -0.08    0.13
   7   5   2    0.08    0.13
   7   5   2    0.08    0.14
  -8  -5  -2    0.27    0.12
  -8  -5  -2    0.23    0.17
  -8  -5  -2    0.27    0.24
   8   5   2    0.44    0.17
   8   5   2    0.74    0.17
   8   5   2    0.47    0.17
  -9  -5  -2   -0.05    0.17
  -9  -5  -2   -0.03    0.24
   9   5   2    0.18    0.17
   9   5   2   -0.19    0.16
   7  -6  -2   -0.19    0.49
  -7   6   2    0.20    0.16
  -7   6   2    0.06    0.10
   6  -6  -2    0.45    0.51
  -6   6   2    0.38    0.16
  -6   6   2    0.46    0.11
   5  -6  -2    1.55    0.23
   5  -6  -2    1.58    0.53
  -5   6   2    1.52    0.20
  -5   6   2    1.52    0.16
   4  -6  -2    9.03    0.55
   4  -6  -2    9.64    1.00
  -4   6   2    9.26    0.48
  -4   6   2    8.73    0.44
   3  -6  -2   34.58    2.31
   3  -6  -2   34.43    1.84
  -3   6   2   33.89    1.76
  -3   6   2   33.76    1.58
  -3   6   2   36.67    1.67
   2  -6  -2    1.71    0.31
   2  -6  -2    2.67    0.18
   2  -6  -2    2.41    0.41
  -2   6   2    1.78    0.19
  -2   6   2    1.98    0.15
   1  -6  -2    4.39    0.47
   1  -6  -2    3.48    0.36
   1  -6  -2    3.37    0.18
  -1   6   2    3.51    0.20
  -1   6   2    3.63    0.24
  -1   6   2    3.13    0.20
   0  -6  -2    0.59    0.22
   0  -6  -2    0.45    0.28
   0  -6  -2    0.52    0.07
   0   6   2    0.58    0.09
   0   6   2    0.64    0.10
   0   6   2    0.53    0.12
  -1  -6  -2   -0.02    0.25
  -1  -6  -2   -0.01    0.18
   1   6   2   -0.09    0.08
   1   6   2    0.09    0.05
   1   6   2   -0.10    0.09
   1   6   2    0.03    0.11
   1   6   2    0.06    0.09
  -2  -6  -2   -0.04    0.11
  -2  -6  -2   -0.01    0.16
  -2  -6  -2   -0.07    0.23
   2   6   2   -0.02    0.10
   2   6   2   -0.01    0.06
   2   6   2   -0.04    0.08
   2   6   2   -0.09    0.10
  -3  -6  -2    0.93    0.19
  -3  -6  -2    0.96    0.27
  -3  -6  -2    1.00    0.14
   3   6   2    1.01    0.12
   3   6   2    1.17    0.13
   3   6   2    0.88    0.10
  -4  -6  -2    1.13    0.19
  -4  -6  -2    1.28    0.29
  -4  -6  -2    1.30    0.14
   4   6   2    1.49    0.16
   4   6   2    1.33    0.14
   4   6   2    1.21    0.13
  -5  -6  -2    0.39    0.26
  -5  -6  -2    0.22    0.15
  -5  -6  -2    0.30    0.10
   5   6   2    0.32    0.13
   5   6   2    0.29    0.13
   5   6   2    0.27    0.11
  -6  -6  -2    6.57    0.42
   6   6   2    6.46    0.37
   6   6   2    5.66    0.38
   6   6   2    5.86    0.37
  -7  -6  -2    0.43    0.28
  -7  -6  -2    0.66    0.18
  -7  -6  -2    0.38    0.12
   7   6   2    0.55    0.16
   7   6   2    0.36    0.16
   7   6   2    0.47    0.15
  -8  -6  -2    0.20    0.27
  -8  -6  -2    0.32    0.18
  -8  -6  -2    0.23    0.12
   8   6   2    0.31    0.16
   8   6   2    0.53    0.17
   8   6   2    0.38    0.16
  -9  -6  -2    0.02    0.21
  -9  -6  -2    0.12    0.27
   9   6   2    0.16    0.17
   9   6   2   -0.03    0.16
   6  -7  -2    7.90    0.98
  -6   7   2    5.40    0.36
   5  -7  -2    2.94    0.60
  -5   7   2    2.62    0.22
   4  -7  -2    1.28    0.36
   4  -7  -2    1.59    0.51
  -4   7   2    1.64    0.16
  -4   7   2    1.42    0.14
   3  -7  -2    1.62    0.47
   3  -7  -2    1.39    0.34
  -3   7   2    1.70    0.16
  -3   7   2    1.40    0.16
   2  -7  -2    1.07    0.39
   2  -7  -2    0.22    0.26
  -2   7   2    0.67    0.11
  -2   7   2    0.63    0.13
   1  -7  -2    0.31    0.22
   1  -7  -2    0.25    0.32
   1  -7  -2   -0.01    0.05
  -1   7   2    0.10    0.11
  -1   7   2    0.16    0.09
  -1   7   2    0.06    0.08
   0  -7  -2    0.98    0.24
   0  -7  -2    0.70    0.31
   0   7   2    0.78    0.11
   0   7   2    0.80    0.14
   0   7   2    0.76    0.12
  -1  -7  -2   -0.13    0.25
  -1  -7  -2    0.02    0.19
   1   7   2   -0.01    0.12
   1   7   2   -0.01    0.08
   1   7   2   -0.01    0.10
  -2  -7  -2   -0.09    0.24
  -2  -7  -2    0.18    0.18
  -2  -7  -2   -0.10    0.11
   2   7   2   -0.05    0.09
   2   7   2    0.00    0.11
   2   7   2   -0.04    0.10
   2   7   2    0.03    0.06
  -3  -7  -2    0.37    0.18
  -3  -7  -2    0.32    0.27
  -3  -7  -2    0.30    0.12
   3   7   2    0.27    0.11
   3   7   2    0.36    0.09
   3   7   2    0.44    0.13
  -4  -7  -2    6.90    0.67
  -4  -7  -2    8.34    0.49
  -4  -7  -2    7.68    0.42
   4   7   2    7.01    0.40
   4   7   2    6.55    0.42
  -5  -7  -2    1.21    0.22
  -5  -7  -2    1.08    0.14
  -5  -7  -2    0.84    0.31
   5   7   2    1.03    0.15
   5   7   2    1.12    0.16
   5   7   2    0.91    0.17
  -6  -7  -2   -0.03    0.10
  -6  -7  -2   -0.09    0.16
  -6  -7  -2   -0.03    0.27
   6   7   2    0.05    0.14
   6   7   2   -0.10    0.12
   6   7   2    0.19    0.15
  -7  -7  -2    0.28    0.17
  -7  -7  -2    0.05    0.28
  -7  -7  -2    0.28    0.11
   7   7   2    0.14    0.15
   7   7   2    0.28    0.16
   7   7   2    0.14    0.14
  -8  -7  -2    0.13    0.19
  -8  -7  -2    0.07    0.12
  -8  -7  -2   -0.12    0.27
   8   7   2    0.11    0.16
   8   7   2    0.20    0.16
   8   7   2    0.41    0.18
   6  -8  -2   -0.49    0.32
   6  -8  -2    0.85    0.54
  -6   8   2   -0.07    0.12
   5  -8  -2    1.45    0.52
   5  -8  -2    0.20    0.31
  -5   8   2    0.22    0.12
   4  -8  -2    1.27    0.48
   4  -8  -2    0.89    0.33
  -4   8   2    0.52    0.14
   3  -8  -2    0.94    0.33
   3  -8  -2    1.99    0.46
  -3   8   2    1.32    0.15
  -3   8   2    1.09    0.16
   2  -8  -2    6.23    0.57
   2  -8  -2    7.42    0.81
  -2   8   2    6.47    0.36
  -2   8   2    6.23    0.40
   1  -8  -2   25.81    1.73
   1  -8  -2   26.46    1.36
  -1   8   2   26.05    1.23
  -1   8   2   22.09    1.22
  -1   8   2   23.93    1.15
   0  -8  -2    1.79    0.39
   0  -8  -2    1.33    0.28
   0   8   2    1.49    0.15
   0   8   2    1.24    0.16
   0   8   2    1.14    0.19
  -1  -8  -2    2.86    0.42
  -1  -8  -2    2.18    0.31
   1   8   2    2.58    0.21
   1   8   2    2.65    0.22
  -2  -8  -2    0.45    0.29
  -2  -8  -2    0.59    0.15
  -2  -8  -2    0.77    0.23
   2   8   2    0.45    0.14
   2   8   2    0.52    0.10
   2   8   2    0.53    0.12
  -3  -8  -2   -0.14    0.12
  -3  -8  -2    0.20    0.19
  -3  -8  -2   -0.31    0.27
   3   8   2   -0.10    0.09
   3   8   2   -0.12    0.13
   3   8   2    0.01    0.11
  -4  -8  -2   -0.26    0.27
  -4  -8  -2    0.09    0.17
  -4  -8  -2    0.20    0.13
   4   8   2   -0.16    0.12
   4   8   2    0.16    0.11
   4   8   2   -0.07    0.14
  -5  -8  -2    0.06    0.29
  -5  -8  -2    0.10    0.11
  -5  -8  -2    0.21    0.18
   5   8   2    0.15    0.14
   5   8   2    0.25    0.15
   5   8   2    0.03    0.12
  -6  -8  -2   -0.05    0.28
  -6  -8  -2   -0.01    0.12
  -6  -8  -2   -0.01    0.18
   6   8   2    0.28    0.16
   6   8   2    0.20    0.16
   6   8   2    0.30    0.13
  -7  -8  -2   -0.05    0.11
  -7  -8  -2   -0.14    0.16
  -7  -8  -2   -0.36    0.28
   7   8   2    0.12    0.16
   7   8   2    0.20    0.15
   7   8   2    0.36    0.17
  -8  -8  -2    1.61    0.38
  -8  -8  -2    1.84    0.26
   8   8   2    1.93    0.25
   8   8   2    3.29    0.29
   8   8   2    1.86    0.25
   5  -9  -2    1.50    0.49
   5  -9  -2    0.14    0.33
  -5   9   2    0.26    0.13
   4  -9  -2    5.61    0.63
   4  -9  -2    8.60    0.90
  -4   9   2    5.57    0.39
   3  -9  -2    3.20    0.51
   3  -9  -2    1.51    0.36
  -3   9   2    1.92    0.21
  -3   9   2    2.14    0.21
   2  -9  -2    1.34    0.32
   2  -9  -2    1.99    0.44
  -2   9   2    1.22    0.16
  -2   9   2    1.25    0.19
   1  -9  -2    0.78    0.38
   1  -9  -2    0.90    0.28
  -1   9   2    0.75    0.18
  -1   9   2    0.68    0.14
   0  -9  -2    0.54    0.36
   0  -9  -2    0.40    0.26
   0   9   2    0.24    0.13
   0   9   2    0.38    0.14
  -1  -9  -2   -0.11    0.22
  -1  -9  -2   -0.21    0.29
  -1  -9  -2    0.36    0.16
   1   9   2    0.02    0.13
   1   9   2   -0.07    0.14
  -2  -9  -2    0.21    0.22
  -2  -9  -2    0.19    0.30
  -2  -9  -2    0.42    0.15
   2   9   2    0.20    0.13
   2   9   2    0.41    0.16
  -3  -9  -2   -0.08    0.30
  -3  -9  -2    0.10    0.20
  -3  -9  -2    0.13    0.14
   3   9   2   -0.11    0.14
   3   9   2    0.14    0.11
   3   9   2    0.04    0.13
  -4  -9  -2   -0.09    0.18
  -4  -9  -2    0.06    0.13
  -4  -9  -2   -0.21    0.29
   4   9   2   -0.08    0.11
   4   9   2   -0.01    0.14
   4   9   2    0.04    0.16
  -5  -9  -2    0.11    0.13
  -5  -9  -2    0.07    0.19
  -5  -9  -2    0.00    0.30
   5   9   2    0.06    0.14
   5   9   2    0.03    0.15
   5   9   2    0.09    0.13
  -6  -9  -2    0.06    0.31
  -6  -9  -2    1.08    0.23
  -6  -9  -2    0.88    0.17
   6   9   2    0.84    0.19
   6   9   2    0.90    0.17
   6   9   2    1.21    0.20
  -7  -9  -2   -0.63    0.29
  -7  -9  -2   -0.06    0.18
  -7  -9  -2    0.11    0.13
   7   9   2    0.44    0.18
   7   9   2    0.30    0.16
   7   9   2    0.15    0.17
   4 -10  -2    0.07    0.29
  -4  10   2    0.12    0.14
   3 -10  -2    0.49    0.29
  -3  10   2    0.20    0.16
  -3  10   2    0.04    0.13
   2 -10  -2    0.12    0.27
  -2  10   2    0.45    0.17
  -2  10   2    0.39    0.14
   1 -10  -2    0.97    0.29
  -1  10   2    0.54    0.19
  -1  10   2    0.65    0.15
   0 -10  -2    2.90    0.39
   0  10   2    2.50    0.24
   0  10   2    2.61    0.26
  -1 -10  -2   13.06    0.80
  -1 -10  -2   12.42    0.70
   1  10   2   11.59    0.63
   1  10   2   12.22    0.67
  -2 -10  -2    0.91    0.27
  -2 -10  -2    1.04    0.19
  -2 -10  -2    0.29    0.33
   2  10   2    1.04    0.19
   2  10   2    1.01    0.17
  -3 -10  -2    0.04    0.32
  -3 -10  -2    0.93    0.18
  -3 -10  -2    0.74    0.25
   3  10   2    0.85    0.19
   3  10   2    0.87    0.17
  -4 -10  -2    0.15    0.15
  -4 -10  -2   -0.52    0.30
  -4 -10  -2   -0.10    0.19
   4  10   2    0.15    0.15
   4  10   2    0.07    0.16
  -5 -10  -2   -0.05    0.21
  -5 -10  -2   -0.65    0.30
  -5 -10  -2   -0.10    0.14
   5  10   2    0.10    0.15
   5  10   2   -0.02    0.16
  -6 -10  -2   -0.14    0.14
  -6 -10  -2   -0.62    0.28
  -6 -10  -2   -0.01    0.20
   6  10   2    0.02    0.18
   6  10   2    0.35    0.18
   2 -11  -2    3.25    0.43
  -2  11   2    3.45    0.28
   1 -11  -2    0.76    0.31
  -1  11   2    1.12    0.19
   0 -11  -2    0.51    0.28
   0 -11  -2    0.73    0.19
   0  11   2    0.95    0.18
  -1 -11  -2    0.44    0.27
  -1 -11  -2    0.57    0.19
   1  11   2    0.41    0.19
   1  11   2    0.67    0.17
  -2 -11  -2   -0.16    0.23
  -2 -11  -2    0.01    0.16
   2  11   2    0.23    0.18
   2  11   2    0.17    0.15
  -3 -11  -2    0.05    0.15
  -3 -11  -2   -0.14    0.23
   3  11   2    0.22    0.15
   3  11   2    0.11    0.17
  -4 -11  -2   -0.14    0.21
  -4 -11  -2   -0.07    0.15
   4  11   2    0.13    0.18
   4  11   2    0.06    0.16
  -5 -11  -2    0.04    0.23
  -5 -11  -2   -0.07    0.15
   5  11   2    0.12    0.17
   5  11   2   -0.34    0.17
  -1 -12  -2    0.24    0.18
  -1 -12  -2   -0.16    0.26
   1  12   2    0.23    0.17
  -2 -12  -2    1.05    0.22
  -2 -12  -2    0.72    0.29
   2  12   2    1.05    0.20
   2  12   2    1.18    0.23
   3  11  -3    0.66    0.25
   3  11  -3    0.43    0.21
  -3 -11   3   -0.20    0.19
  -3 -11   3    0.16    0.15
   2  11  -3    2.29    0.30
  -2 -11   3    1.54    0.27
  -2 -11   3    1.84    0.22
   1  11  -3    1.28    0.25
   1  11  -3    1.53    0.24
  -1 -11   3    0.42    0.22
  -1 -11   3    1.16    0.18
   0  11  -3    0.85    0.23
   0  11  -3    0.58    0.22
   0 -11   3    0.29    0.15
  -1  11  -3    1.68    0.25
   1 -11   3    1.31    0.19
  -2  11  -3    0.45    0.18
   2 -11   3   -0.19    0.13
   5  10  -3    1.69    0.27
   5  10  -3    1.48    0.28
  -5 -10   3    0.87    0.17
  -5 -10   3    0.88    0.20
   4  10  -3    0.96    0.25
   4  10  -3    0.97    0.22
  -4 -10   3    0.55    0.15
  -4 -10   3    0.34    0.19
   3  10  -3    0.24    0.20
   3  10  -3    0.29    0.22
  -3 -10   3    0.28    0.19
  -3 -10   3    0.40    0.14
   2  10  -3    0.46    0.22
   2  10  -3    0.70    0.21
  -2 -10   3    0.34    0.20
  -2 -10   3    0.49    0.15
   1  10  -3    1.67    0.26
   1  10  -3    1.06    0.22
  -1 -10   3    0.65    0.21
  -1 -10   3    1.09    0.17
   0  10  -3    0.21    0.22
   0  10  -3    0.25    0.19
   0 -10   3   -0.17    0.12
   0 -10   3   -0.23    0.19
  -1  10  -3    0.54    0.22
  -1  10  -3    0.36    0.18
   1 -10   3   -0.21    0.12
   1 -10   3   -0.02    0.20
  -2  10  -3    1.83    0.24
   2 -10   3    1.83    0.20
  -3  10  -3    0.51    0.17
   3 -10   3    0.12    0.14
   6   9  -3    0.23    0.23
   6   9  -3    0.09    0.22
   6   9  -3    0.34    0.22
  -6  -9   3    0.18    0.14
  -6  -9   3    0.11    0.17
   5   9  -3    0.14    0.20
   5   9  -3    0.10    0.21
   5   9  -3   -0.35    0.20
  -5  -9   3   -0.19    0.16
  -5  -9   3    0.04    0.12
   4   9  -3    0.07    0.19
   4   9  -3   -0.11    0.19
   4   9  -3    0.05    0.21
  -4  -9   3   -0.01    0.11
  -4  -9   3   -0.10    0.16
   3   9  -3    0.30    0.21
   3   9  -3    0.29    0.19
  -3  -9   3    0.05    0.17
  -3  -9   3    0.05    0.12
   2   9  -3    0.38    0.21
   2   9  -3    0.15    0.19
  -2  -9   3    0.28    0.18
  -2  -9   3    0.17    0.12
   1   9  -3    1.12    0.23
   1   9  -3    1.06    0.21
  -1  -9   3    1.06    0.21
  -1  -9   3    1.14    0.16
   0   9  -3    6.85    0.46
   0   9  -3    6.99    0.48
   0  -9   3    7.74    0.51
   0  -9   3    8.19    0.45
  -1   9  -3    2.87    0.28
  -1   9  -3    2.84    0.31
   1  -9   3    3.35    0.36
   1  -9   3    2.84    0.26
  -2   9  -3    0.77    0.22
  -2   9  -3    0.65    0.18
   2  -9   3    0.35    0.21
   2  -9   3    0.43    0.13
  -3   9  -3    2.73    0.27
   3  -9   3    2.79    0.33
   3  -9   3    2.58    0.25
   4  -9   3    0.08    0.12
   7   8  -3    0.60    0.23
   7   8  -3    0.04    0.21
   7   8  -3   -0.10    0.20
  -7  -8   3    0.03    0.14
  -7  -8   3   -0.07    0.16
   6   8  -3    0.48    0.21
   6   8  -3   -0.03    0.20
   6   8  -3    0.09    0.20
  -6  -8   3    0.06    0.12
  -6  -8   3    0.10    0.16
   5   8  -3    0.22    0.21
   5   8  -3    0.27    0.21
   5   8  -3    0.39    0.21
  -5  -8   3    0.21    0.12
  -5  -8   3    0.28    0.15
   4   8  -3    0.18    0.18
   4   8  -3    0.41    0.20
   4   8  -3    0.06    0.19
  -4  -8   3    0.02    0.15
  -4  -8   3    0.09    0.11
   3   8  -3    4.03    0.37
   3   8  -3    4.75    0.40
   3   8  -3    4.93    0.38
  -3  -8   3    5.15    0.32
  -3  -8   3    5.12    0.37
   2   8  -3    2.86    0.29
   2   8  -3    2.75    0.31
   2   8  -3    2.25    0.26
  -2  -8   3    2.26    0.25
  -2  -8   3    2.77    0.23
   1   8  -3    1.52    0.18
   1   8  -3    1.06    0.21
   1   8  -3    1.24    0.22
  -1  -8   3    1.09    0.15
  -1  -8   3    0.95    0.19
   0   8  -3    2.68    0.27
   0   8  -3    2.66    0.28
   0  -8   3    2.30    0.26
   0  -8   3    2.73    0.23
  -1   8  -3    2.69    0.27
  -1   8  -3    3.36    0.31
   1  -8   3    3.15    0.25
   1  -8   3    3.52    0.35
  -2   8  -3    0.13    0.21
  -2   8  -3    0.29    0.16
   2  -8   3    0.19    0.12
   2  -8   3    0.00    0.18
  -3   8  -3   -0.10    0.14
   3  -8   3   -0.01    0.11
   3  -8   3   -0.25    0.19
   4  -8   3    1.90    0.32
   4  -8   3    2.68    0.24
   7   7  -3    0.35    0.22
   7   7  -3    0.54    0.20
   7   7  -3   -0.09    0.19
  -7  -7   3   -0.05    0.20
  -7  -7   3   -0.06    0.13
  -7  -7   3   -0.02    0.16
   6   7  -3    0.15    0.19
   6   7  -3    0.30    0.20
   6   7  -3    0.08    0.19
  -6  -7   3   -0.10    0.14
  -6  -7   3    0.15    0.12
  -6  -7   3   -0.14    0.18
   5   7  -3    0.65    0.21
   5   7  -3    0.89    0.22
   5   7  -3    1.27    0.23
  -5  -7   3    0.56    0.13
  -5  -7   3    0.91    0.19
  -5  -7   3    0.69    0.16
   4   7  -3    0.72    0.21
   4   7  -3    0.93    0.21
   4   7  -3    1.04    0.21
  -4  -7   3    0.78    0.12
  -4  -7   3    0.77    0.17
  -4  -7   3    0.71    0.16
   3   7  -3    0.00    0.17
   3   7  -3   -0.10    0.17
   3   7  -3   -0.14    0.17
  -3  -7   3   -0.05    0.11
  -3  -7   3    0.00    0.14
  -3  -7   3   -0.03    0.09
   2   7  -3    0.19    0.16
   2   7  -3    0.16    0.17
   2   7  -3    0.11    0.16
  -2  -7   3    0.13    0.10
  -2  -7   3    0.26    0.15
   1   7  -3    0.24    0.16
   1   7  -3    0.10    0.16
   1   7  -3    0.10    0.13
  -1  -7   3    0.13    0.09
  -1  -7   3    0.27    0.09
  -1  -7   3    0.18    0.14
   0   7  -3    0.49    0.17
   0   7  -3    0.69    0.17
   0   7  -3    0.64    0.13
   0  -7   3    0.40    0.16
   0  -7   3    0.41    0.08
   0  -7   3    0.41    0.11
  -1   7  -3    4.12    0.33
  -1   7  -3    3.58    0.30
   1  -7   3    4.07    0.34
   1  -7   3    4.06    0.27
  -2   7  -3   17.07    0.87
  -2   7  -3   13.96    0.79
   2  -7   3   17.09    0.89
   2  -7   3   16.35    0.81
  -3   7  -3    5.69    0.37
  -3   7  -3    4.09    0.32
   3  -7   3    4.89    0.42
   3  -7   3    4.76    0.32
   4  -7   3    0.06    0.23
   4  -7   3    0.32    0.11
   4  -7   3    0.88    0.35
   5  -7   3    4.82    0.31
   5  -7   3    4.39    0.46
   8   6  -3    0.11    0.21
   8   6  -3   -0.09    0.20
  -8  -6   3   -0.15    0.18
  -8  -6   3    0.44    0.09
  -8  -6   3   -0.25    0.14
   7   6  -3    0.19    0.20
   7   6  -3    0.23    0.20
  -7  -6   3   -0.12    0.19
  -7  -6   3    0.00    0.13
  -7  -6   3    0.03    0.17
   6   6  -3   -0.11    0.19
   6   6  -3    0.34    0.19
   6   6  -3   -0.21    0.18
  -6  -6   3   -0.02    0.14
  -6  -6   3   -0.17    0.18
  -6  -6   3   -0.01    0.11
   5   6  -3    0.52    0.20
   5   6  -3    0.22    0.19
   5   6  -3    0.19    0.18
  -5  -6   3    0.34    0.14
  -5  -6   3    0.20    0.11
  -5  -6   3    0.33    0.17
   4   6  -3    0.80    0.20
   4   6  -3    0.79    0.19
   4   6  -3    0.64    0.18
  -4  -6   3    0.63    0.11
  -4  -6   3    0.51    0.14
  -4  -6   3    0.43    0.15
   3   6  -3    0.62    0.18
   3   6  -3    0.56    0.17
   3   6  -3    1.02    0.18
  -3  -6   3    0.71    0.13
  -3  -6   3    0.68    0.11
  -3  -6   3    0.64    0.14
   2   6  -3    0.45    0.16
   2   6  -3    0.39    0.15
   2   6  -3    0.31    0.15
   2   6  -3    0.25    0.15
  -2  -6   3    0.27    0.09
  -2  -6   3    0.42    0.13
  -2  -6   3    0.46    0.09
   1   6  -3   14.78    0.83
   1   6  -3   14.22    0.76
   1   6  -3   15.08    0.80
  -1  -6   3   15.92    0.76
  -1  -6   3   14.73    0.79
  -1  -6   3   16.05    0.80
   0   6  -3    6.03    0.38
   0   6  -3    5.86    0.37
   0   6  -3    5.89    0.38
   0  -6   3    6.49    0.39
   0  -6   3    5.64    0.35
   0  -6   3    6.25    0.35
  -1   6  -3    2.04    0.19
  -1   6  -3    2.22    0.21
  -1   6  -3    2.51    0.24
   1  -6   3    2.30    0.23
   1  -6   3    1.79    0.19
   1  -6   3    2.39    0.19
  -2   6  -3    5.11    0.33
  -2   6  -3    5.63    0.37
   2  -6   3    4.97    0.39
   2  -6   3    4.99    0.48
   2  -6   3    4.97    0.33
   2  -6   3    5.13    0.31
  -3   6  -3    3.62    0.28
  -3   6  -3    4.47    0.33
   3  -6   3    4.75    0.54
   3  -6   3    4.24    0.39
   3  -6   3    3.90    0.27
   3  -6   3    3.95    0.24
   4  -6   3    0.05    0.08
   4  -6   3   -0.20    0.22
   4  -6   3    0.29    0.31
   4  -6   3    0.05    0.06
   4  -6   3    0.18    0.05
   4  -6   3    0.11    0.09
   5  -6   3   -0.18    0.24
   5  -6   3    0.13    0.10
   5  -6   3    0.12    0.35
   6  -6   3    1.81    0.45
  -7   6  -3   -0.17    0.13
   7  -6   3   -0.18    0.39
   8   5  -3    0.66    0.23
   8   5  -3    0.35    0.21
  -8  -5   3   -0.09    0.17
  -8  -5   3    0.03    0.14
   7   5  -3    0.33    0.20
   7   5  -3    0.05    0.19
  -7  -5   3    0.45    0.08
  -7  -5   3    0.20    0.17
  -7  -5   3    0.26    0.13
   6   5  -3    0.25    0.18
   6   5  -3    0.83    0.20
   6   5  -3    0.57    0.20
  -6  -5   3    0.37    0.12
  -6  -5   3    0.71    0.16
  -6  -5   3    0.33    0.19
   5   5  -3    0.25    0.17
   5   5  -3   -0.05    0.17
   5   5  -3    0.18    0.17
  -5  -5   3   -0.07    0.10
  -5  -5   3    0.00    0.12
  -5  -5   3    0.01    0.15
   4   5  -3   -0.07    0.16
   4   5  -3    0.18    0.15
   4   5  -3    0.20    0.15
  -4  -5   3    0.20    0.13
  -4  -5   3    0.29    0.09
  -4  -5   3    0.26    0.12
   3   5  -3    5.30    0.39
   3   5  -3    5.84    0.38
   3   5  -3    6.38    0.38
  -3  -5   3    6.39    0.36
  -3  -5   3    5.86    0.33
  -3  -5   3    5.49    0.42
   2   5  -3    2.65    0.26
   2   5  -3    2.00    0.25
   2   5  -3    2.44    0.23
   2   5  -3    2.20    0.24
  -2  -5   3    2.95    0.19
  -2  -5   3    2.69    0.23
  -2  -5   3    2.67    0.22
   1   5  -3    0.15    0.14
   1   5  -3   -0.14    0.14
   1   5  -3    0.13    0.15
  -1  -5   3    0.17    0.08
  -1  -5   3    0.27    0.11
  -1  -5   3    0.04    0.10
   0   5  -3    1.06    0.17
   0   5  -3    0.75    0.18
   0   5  -3    0.96    0.18
   0   5  -3    0.61    0.15
   0  -5   3    0.85    0.13
   0  -5   3    1.08    0.14
   0  -5   3    0.89    0.10
  -1   5  -3   -0.09    0.13
  -1   5  -3    0.03    0.11
  -1   5  -3    0.00    0.15
   1  -5   3   -0.08    0.12
   1  -5   3    0.10    0.12
   1  -5   3    0.02    0.08
  -2   5  -3    1.08    0.19
  -2   5  -3    0.86    0.15
  -2   5  -3    1.07    0.13
   2  -5   3    0.86    0.11
   2  -5   3    0.91    0.10
   2  -5   3    1.12    0.15
   2  -5   3    0.89    0.15
   2  -5   3    0.99    0.21
   2  -5   3    0.88    0.17
   3  -5   3    6.09    0.35
   3  -5   3    6.72    0.55
   3  -5   3    6.10    0.42
   3  -5   3    6.08    0.46
   3  -5   3    6.96    0.35
   3  -5   3    5.73    0.49
   4  -5   3   20.03    0.94
   4  -5   3   22.27    1.41
   4  -5   3   20.02    1.01
   4  -5   3   20.91    1.07
  -5   5  -3    4.95    0.30
  -5   5  -3    5.49    0.32
   5  -5   3    5.37    0.66
   5  -5   3    4.67    0.27
   5  -5   3    5.10    0.32
  -6   5  -3    0.14    0.12
   6  -5   3    0.19    0.12
   6  -5   3    0.11    0.33
  -7   5  -3    5.28    0.34
   7  -5   3    4.87    0.36
   7  -5   3    4.54    0.60
  -8   5  -3   -0.19    0.13
   8  -5   3    0.22    0.41
   8   4  -3    1.22    0.24
   8   4  -3    1.51    0.46
   8   4  -3    1.44    0.25
   7   4  -3   -0.05    0.17
   7   4  -3    0.09    0.19
  -7  -4   3    0.07    0.16
  -7  -4   3    0.19    0.07
  -7  -4   3    0.02    0.12
   6   4  -3   -0.18    0.17
   6   4  -3    0.06    0.18
  -6  -4   3   -0.07    0.11
  -6  -4   3    0.02    0.14
  -6  -4   3   -0.05    0.17
   5   4  -3    0.28    0.17
   5   4  -3    0.06    0.16
   5   4  -3    0.30    0.16
  -5  -4   3    0.01    0.09
  -5  -4   3    0.13    0.15
  -5  -4   3    0.14    0.12
   4   4  -3    0.15    0.15
   4   4  -3    0.20    0.14
   4   4  -3    0.04    0.14
  -4  -4   3    0.15    0.08
  -4  -4   3    0.11    0.10
  -4  -4   3    0.05    0.13
   3   4  -3    0.61    0.17
   3   4  -3    0.48    0.15
   3   4  -3    0.47    0.16
  -3  -4   3    0.69    0.13
  -3  -4   3    0.61    0.09
  -3  -4   3    0.78    0.12
   2   4  -3    2.48    0.26
   2   4  -3    2.62    0.27
   2   4  -3    2.85    0.31
   2   4  -3    2.35    0.23
  -2  -4   3    3.07    0.21
  -2  -4   3    2.89    0.19
   1   4  -3    0.72    0.17
   1   4  -3    0.83    0.17
   1   4  -3    0.56    0.17
   1   4  -3    0.51    0.16
  -1  -4   3    0.71    0.10
  -1  -4   3    0.89    0.12
  -1  -4   3    0.92    0.14
   0   4  -3    1.36    0.19
   0   4  -3    1.68    0.20
   0   4  -3    1.65    0.22
   0   4  -3    1.44    0.19
   0  -4   3    1.60    0.16
   0  -4   3    1.80    0.16
   0  -4   3    1.98    0.19
  -1   4  -3   41.87    2.14
  -1   4  -3   45.52    2.40
  -1   4  -3   49.77    2.32
   1  -4   3   46.15    2.27
   1  -4   3   48.78    2.40
   1  -4   3   49.56    2.30
   1  -4   3   46.09    2.22
  -2   4  -3   11.20    0.59
  -2   4  -3    8.95    0.54
  -2   4  -3   11.13    0.61
   2  -4   3   10.37    0.72
   2  -4   3   11.04    0.74
   2  -4   3   10.26    0.54
   2  -4   3   10.40    0.62
   2  -4   3   11.60    0.54
   2  -4   3   11.61    0.53
   2  -4   3   10.95    0.59
   2  -4   3    9.94    0.60
   3  -4   3    4.46    0.23
   3  -4   3    4.57    0.23
   3  -4   3    3.49    0.24
   3  -4   3    4.54    0.24
   3  -4   3    4.12    0.21
   3  -4   3    3.87    0.32
   3  -4   3    3.31    0.38
   3  -4   3    4.45    0.30
   3  -4   3    3.86    0.22
  -4   4  -3    7.04    0.37
  -4   4  -3    6.61    0.35
   4  -4   3    6.58    0.37
   4  -4   3    6.64    0.31
   4  -4   3    6.61    0.34
   4  -4   3    6.80    0.32
   4  -4   3    6.11    0.34
   4  -4   3    7.01    0.42
  -5   4  -3    3.67    0.24
  -5   4  -3    3.37    0.21
   5  -4   3    2.90    0.19
   5  -4   3    3.39    0.24
  -6   4  -3    0.03    0.12
   6  -4   3    0.19    0.12
   6  -4   3    0.02    0.07
  -7   4  -3    0.37    0.13
   7  -4   3    0.26    0.14
   7  -4   3   -0.10    0.35
  -8   4  -3    0.60    0.15
   8  -4   3    0.41    0.41
   8  -4   3    0.76    0.19
   9   3  -3    0.22    0.24
   9   3  -3    0.53    0.47
   9   3  -3    0.37    0.22
  -9  -3   3    0.09    0.13
   8   3  -3    0.04    0.40
   8   3  -3    0.05    0.19
   8   3  -3    0.11    0.20
  -8  -3   3    0.02    0.12
  -8  -3   3   -0.03    0.16
   7   3  -3    0.29    0.39
   7   3  -3    0.19    0.18
   7   3  -3    0.18    0.19
  -7  -3   3    0.36    0.16
  -7  -3   3    0.24    0.07
  -7  -3   3    0.12    0.12
   6   3  -3    0.48    0.18
   6   3  -3    0.57    0.18
  -6  -3   3    0.52    0.15
  -6  -3   3    0.70    0.13
  -6  -3   3    0.66    0.08
   5   3  -3   -0.08    0.14
   5   3  -3    0.34    0.15
  -5  -3   3    0.23    0.12
  -5  -3   3    0.13    0.06
  -5  -3   3    0.21    0.09
   4   3  -3    2.46    0.23
   4   3  -3    2.81    0.27
  -4  -3   3    2.62    0.28
  -4  -3   3    2.73    0.22
  -4  -3   3    2.66    0.19
   3   3  -3    0.70    0.16
   3   3  -3    0.78    0.16
   3   3  -3    0.55    0.16
  -3  -3   3    0.91    0.12
  -3  -3   3    0.80    0.10
   2   3  -3    0.50    0.16
   2   3  -3    0.66    0.17
   2   3  -3    0.81    0.16
   2   3  -3    0.84    0.21
   2   3  -3    0.29    0.17
  -2  -3   3    0.63    0.11
  -2  -3   3    0.59    0.09
   1   3  -3   29.37    1.55
   1   3  -3   27.75    1.39
   1   3  -3   31.90    1.46
   1   3  -3   30.37    1.83
   1   3  -3   29.44    1.48
   1   3  -3   27.47    1.84
  -1  -3   3   30.93    1.54
  -1  -3   3   29.71    1.44
  -1  -3   3   30.87    1.42
   0   3  -3    1.92    0.16
   0   3  -3    2.07    0.20
   0   3  -3    1.98    0.20
   0   3  -3    2.01    0.21
   0   3  -3    1.71    0.18
   0  -3   3    2.24    0.16
   0  -3   3    1.91    0.15
   0  -3   3    2.29    0.20
   0  -3   3    1.97    0.22
  -1   3  -3    1.20    0.17
  -1   3  -3    1.27    0.20
   1  -3   3    1.26    0.11
   1  -3   3    1.22    0.18
   1  -3   3    1.17    0.13
   1  -3   3    1.61    0.16
   1  -3   3    1.65    0.12
   1  -3   3    1.35    0.19
  -2   3  -3    2.89    0.25
  -2   3  -3    2.48    0.25
  -2   3  -3    2.39    0.27
   2  -3   3    2.61    0.16
   2  -3   3    3.00    0.24
   2  -3   3    3.06    0.18
   2  -3   3    2.66    0.28
   2  -3   3    2.48    0.26
   2  -3   3    3.22    0.31
   2  -3   3    2.80    0.18
   2  -3   3    2.76    0.18
   2  -3   3    2.52    0.25
  -3   3  -3    0.27    0.09
  -3   3  -3    0.26    0.11
   3  -3   3    0.24    0.05
   3  -3   3    0.51    0.15
   3  -3   3    0.30    0.08
   3  -3   3    0.42    0.17
   3  -3   3    0.21    0.07
   3  -3   3    0.15    0.08
   3  -3   3    0.31    0.05
   3  -3   3    0.23    0.17
  -4   3  -3    0.61    0.08
  -4   3  -3    0.72    0.10
  -4   3  -3    0.68    0.14
   4  -3   3    0.65    0.07
   4  -3   3    1.01    0.09
   4  -3   3    1.00    0.10
   4  -3   3    0.85    0.17
   4  -3   3    0.60    0.07
   4  -3   3    0.57    0.06
  -5   3  -3    4.27    0.27
  -5   3  -3    4.65    0.38
  -5   3  -3    4.43    0.24
   5  -3   3    4.50    0.24
   5  -3   3    4.10    0.24
   5  -3   3    4.79    0.29
  -6   3  -3   13.12    0.65
  -6   3  -3   12.16    0.60
  -6   3  -3   11.98    0.84
   6  -3   3   12.55    0.68
   6  -3   3   11.85    0.62
  -7   3  -3    2.64    0.33
  -7   3  -3    2.67    0.23
   7  -3   3    2.68    0.19
   7  -3   3    2.82    0.25
  -8   3  -3    0.12    0.13
   8  -3   3    0.05    0.15
  -9   3  -3    2.97    0.27
   9  -3   3    2.93    0.32
   9  -3   3    3.29    0.59
   9   2  -3   -0.04    0.47
   9   2  -3    0.73    0.22
   9   2  -3    0.34    0.23
  -9  -2   3    0.21    0.18
  -9  -2   3    0.29    0.13
   8   2  -3    1.08    0.24
   8   2  -3    0.80    0.45
   8   2  -3    1.15    0.22
  -8  -2   3    1.03    0.15
  -8  -2   3    0.66    0.18
   7   2  -3    1.78    0.45
   7   2  -3    2.01    0.24
   7   2  -3    1.40    0.25
  -7  -2   3    1.84    0.14
  -7  -2   3    1.93    0.21
  -7  -2   3    2.07    0.20
   6   2  -3    4.49    0.37
   6   2  -3    5.03    0.62
   6   2  -3    4.31    0.32
  -6  -2   3    4.55    0.24
  -6  -2   3    4.52    0.31
  -6  -2   3    4.80    0.29
   5   2  -3    0.00    0.13
   5   2  -3    0.22    0.15
   5   2  -3    0.19    0.28
  -5  -2   3    0.11    0.09
  -5  -2   3    0.08    0.06
  -5  -2   3   -0.06    0.10
   4   2  -3    0.79    0.16
   4   2  -3    0.70    0.15
  -4  -2   3    0.75    0.08
  -4  -2   3    0.82    0.10
  -4  -2   3    0.57    0.12
   3   2  -3    0.49    0.16
   3   2  -3    0.61    0.25
   3   2  -3    0.44    0.15
  -3  -2   3    0.44    0.07
  -3  -2   3    0.35    0.11
  -3  -2   3    0.50    0.09
   2   2  -3    0.14    0.10
   2   2  -3    0.23    0.14
   2   2  -3    0.15    0.13
   2   2  -3    0.29    0.11
   2   2  -3    0.34    0.19
  -2  -2   3    0.19    0.06
  -2  -2   3    0.15    0.09
  -2  -2   3    0.30    0.14
  -2  -2   3    0.21    0.07
   1   2  -3    0.90    0.10
   1   2  -3    0.91    0.16
   1   2  -3    1.00    0.11
   1   2  -3    0.78    0.10
   1   2  -3    1.05    0.14
   1   2  -3    0.81    0.14
  -1  -2   3    1.02    0.10
  -1  -2   3    0.92    0.08
  -1  -2   3    0.75    0.13
  -1  -2   3    1.13    0.10
  -1  -2   3    0.96    0.13
  -1  -2   3    0.91    0.12
   0   2  -3    6.35    0.33
   0   2  -3    5.58    0.35
   0   2  -3    5.31    0.38
   0   2  -3    6.61    0.32
   0  -2   3    6.07    0.39
   0  -2   3    6.04    0.35
   0  -2   3    6.83    0.31
   0  -2   3    6.10    0.29
   0  -2   3    6.03    0.35
   0  -2   3    6.05    0.31
  -1   2  -3    0.38    0.09
  -1   2  -3    0.32    0.11
  -1   2  -3    0.33    0.06
  -1   2  -3    0.22    0.13
   1  -2   3    0.29    0.10
   1  -2   3    0.25    0.12
   1  -2   3    0.27    0.13
   1  -2   3    0.29    0.04
   1  -2   3    0.31    0.05
   1  -2   3    0.01    0.11
  -2   2  -3    6.50    0.42
  -2   2  -3    5.79    0.30
  -2   2  -3    6.03    0.37
   2  -2   3    6.02    0.28
   2  -2   3    5.72    0.29
   2  -2   3    5.84    0.30
   2  -2   3    5.69    0.33
   2  -2   3    5.45    0.38
   2  -2   3    5.67    0.29
   2  -2   3    5.57    0.40
   2  -2   3    6.11    0.45
  -3   2  -3   61.43    2.86
  -3   2  -3   64.64    3.05
  -3   2  -3   58.98    3.66
   3  -2   3   58.62    2.93
   3  -2   3   55.63    2.70
   3  -2   3   60.23    2.80
   3  -2   3   59.67    2.89
   3  -2   3   58.15    2.86
   3  -2   3   60.24    2.68
   3  -2   3   59.02    3.69
  -4   2  -3    5.14    0.43
  -4   2  -3    5.47    0.28
  -4   2  -3    5.60    0.31
   4  -2   3    5.30    0.32
   4  -2   3    5.19    0.27
   4  -2   3    5.99    0.33
   4  -2   3    5.84    0.29
  -5   2  -3    3.40    0.18
  -5   2  -3    3.41    0.33
  -5   2  -3    3.56    0.23
   5  -2   3    3.53    0.24
   5  -2   3    3.54    0.20
  -6   2  -3    4.29    0.21
  -6   2  -3    3.85    0.27
  -6   2  -3    3.42    0.38
   6  -2   3    3.91    0.23
   6  -2   3    4.03    0.29
  -7   2  -3    1.51    0.16
  -7   2  -3    0.87    0.22
   7  -2   3    1.21    0.18
   7  -2   3    1.53    0.14
  -8   2  -3    0.08    0.13
  -8   2  -3   -0.04    0.18
   8  -2   3    0.02    0.15
  -9   2  -3    0.14    0.14
   9  -2   3    0.16    0.18
   9   1  -3    0.85    0.49
   9   1  -3    0.27    0.22
  -9  -1   3    0.06    0.12
  -9  -1   3    0.40    0.18
   8   1  -3    1.83    0.51
   8   1  -3    2.24    0.26
   8   1  -3    1.78    0.28
  -8  -1   3    2.51    0.21
  -8  -1   3    2.58    0.25
   7   1  -3    0.60    0.20
   7   1  -3    0.83    0.42
   7   1  -3    0.46    0.18
  -7  -1   3    0.28    0.14
  -7  -1   3    0.68    0.12
   6   1  -3    1.36    0.39
   6   1  -3    0.66    0.19
   6   1  -3    1.00    0.18
  -6  -1   3    0.87    0.15
  -6  -1   3    1.03    0.13
  -6  -1   3    0.94    0.08
   5   1  -3    0.90    0.31
   5   1  -3    0.40    0.15
   5   1  -3    0.67    0.15
  -5  -1   3    0.43    0.12
  -5  -1   3    0.51    0.06
  -5  -1   3    0.42    0.10
   4   1  -3    1.81    0.19
   4   1  -3    1.50    0.19
   4   1  -3    1.71    0.32
  -4  -1   3    1.47    0.11
  -4  -1   3    1.21    0.14
  -4  -1   3    1.07    0.12
   3   1  -3   -0.13    0.15
   3   1  -3   -0.05    0.27
   3   1  -3    0.07    0.15
  -3  -1   3    0.02    0.09
  -3  -1   3    0.03    0.06
  -3  -1   3    0.02    0.11
  -3  -1   3    0.01    0.14
   2   1  -3    6.39    0.36
   2   1  -3    7.00    0.54
   2   1  -3    6.80    0.45
   2   1  -3    6.65    0.35
   2   1  -3    6.28    0.40
   2   1  -3    6.53    0.34
  -2  -1   3    6.84    0.35
  -2  -1   3    6.98    0.35
  -2  -1   3    6.15    0.31
  -2  -1   3    5.57    0.37
  -2  -1   3    6.06    0.33
  -2  -1   3    6.17    0.39
   1   1  -3   11.09    0.52
   1   1  -3   10.45    0.71
   1   1  -3   10.71    0.51
   1   1  -3    9.54    0.57
   1   1  -3   10.44    0.48
   1   1  -3   10.81    0.54
  -1  -1   3    9.91    0.57
  -1  -1   3   11.38    0.54
  -1  -1   3   10.85    0.70
  -1  -1   3    8.95    0.51
  -1  -1   3    9.87    0.50
  -1  -1   3   10.56    0.48
   0   1  -3    3.69    0.41
   0   1  -3    4.58    0.22
   0   1  -3    4.58    0.23
   0   1  -3    4.58    0.23
   0   1  -3    3.79    0.28
   0   1  -3    4.48    0.31
   0  -1   3    4.49    0.28
   0  -1   3    4.32    0.22
   0  -1   3    4.53    0.23
   0  -1   3    4.29    0.23
   0  -1   3    4.20    0.41
   0  -1   3    4.57    0.33
  -1   1  -3   86.83    3.92
  -1   1  -3   82.09    4.08
  -1   1  -3   81.54    5.11
  -1   1  -3   81.33    4.25
  -1   1  -3   87.16    3.76
   1  -1   3   85.79    3.76
   1  -1   3   83.26    5.12
   1  -1   3   85.10    4.08
   1  -1   3   79.86    4.25
  -2   1  -3    0.16    0.12
  -2   1  -3    0.23    0.04
  -2   1  -3    0.18    0.05
  -2   1  -3    0.23    0.10
   2  -1   3    0.21    0.15
   2  -1   3    0.16    0.11
   2  -1   3    0.02    0.04
   2  -1   3    0.22    0.05
   2  -1   3    0.20    0.04
   2  -1   3    0.26    0.13
  -3   1  -3    1.64    0.13
  -3   1  -3    1.96    0.11
  -3   1  -3    1.80    0.22
  -3   1  -3    2.00    0.22
  -3   1  -3    1.85    0.15
   3  -1   3    1.70    0.16
   3  -1   3    1.73    0.13
   3  -1   3    1.97    0.26
   3  -1   3    1.89    0.11
  -4   1  -3    1.56    0.15
  -4   1  -3    1.47    0.21
   4  -1   3    1.47    0.16
   4  -1   3    1.36    0.14
   4  -1   3    1.48    0.12
  -5   1  -3    0.47    0.16
  -5   1  -3    0.46    0.10
   5  -1   3    0.53    0.08
   5  -1   3    0.47    0.10
  -6   1  -3    0.31    0.11
  -6   1  -3    0.24    0.05
  -6   1  -3    0.22    0.16
   6  -1   3    0.23    0.08
   6  -1   3    0.15    0.11
  -7   1  -3    1.17    0.23
  -7   1  -3    1.40    0.17
   7  -1   3    1.44    0.19
   7  -1   3    1.50    0.15
  -8   1  -3    4.24    0.44
  -8   1  -3    4.98    0.32
   8  -1   3    4.58    0.36
   8  -1   3    4.57    0.29
  -9   1  -3    0.78    0.25
  -9   1  -3    1.07    0.18
   9  -1   3    1.48    0.23
   9   0  -3   -0.03    0.50
   9   0  -3   -0.15    0.22
  -9   0   3    0.29    0.12
  -9   0   3   -0.14    0.17
   8   0  -3   -0.09    0.45
   8   0  -3   -0.29    0.19
  -8   0   3    0.15    0.16
  -8   0   3    0.15    0.11
   7   0  -3    0.94    0.19
   7   0  -3    0.76    0.43
   7   0  -3    0.89    0.22
  -7   0   3    0.90    0.17
  -7   0   3    1.04    0.13
   6   0  -3    2.90    0.47
   6   0  -3    2.56    0.25
   6   0  -3    2.08    0.26
  -6   0   3    2.69    0.15
  -6   0   3    2.85    0.20
  -6   0   3    2.58    0.23
   5   0  -3    7.83    0.45
   5   0  -3    8.55    0.75
   5   0  -3    8.09    0.50
  -5   0   3    8.20    0.42
  -5   0   3    8.45    0.43
  -5   0   3    8.79    0.46
  -5   0   3    7.64    0.38
   4   0  -3   14.36    1.04
   4   0  -3   13.41    0.77
   4   0  -3   14.25    0.72
  -4   0   3   14.03    0.69
  -4   0   3   13.95    0.64
  -4   0   3   14.11    0.71
  -4   0   3   13.42    0.68
   3   0  -3   -0.07    0.14
   3   0  -3    0.04    0.28
   3   0  -3    0.25    0.16
  -3   0   3    0.13    0.06
  -3   0   3    0.03    0.10
  -3   0   3    0.12    0.11
  -3   0   3    0.15    0.09
   2   0  -3    3.64    0.25
   2   0  -3    4.53    0.22
   2   0  -3    4.87    0.27
   2   0  -3    5.33    0.48
   2   0  -3    5.03    0.31
  -2   0   3    4.88    0.30
  -2   0   3    4.55    0.22
  -2   0   3    4.94    0.26
  -2   0   3    3.87    0.44
  -2   0   3    4.10    0.26
  -2   0   3    4.28    0.24
   1   0  -3    2.05    0.15
   1   0  -3    2.37    0.13
   1   0  -3    2.27    0.19
   1   0  -3    2.62    0.36
   1   0  -3    2.36    0.22
  -1   0   3    2.47    0.25
  -1   0   3    1.84    0.14
  -1   0   3    2.18    0.14
  -1   0   3    2.46    0.12
  -1   0   3    2.27    0.22
  -1   0   3    2.46    0.18
   0   0  -3    1.04    0.22
   0   0  -3    0.93    0.09
   0   0  -3    1.29    0.09
   0   0  -3    1.08    0.10
   0   0  -3    1.07    0.15
   0   0  -3    0.97    0.15
   0   0   3    0.99    0.09
   0   0   3    1.22    0.16
   0   0   3    1.19    0.08
   0   0   3    1.13    0.15
   0   0   3    1.02    0.09
   0   0   3    1.29    0.23
  -1   0  -3   -0.04    0.03
  -1   0  -3   -0.03    0.10
  -1   0  -3   -0.06    0.04
  -1   0  -3   -0.12    0.15
  -1   0  -3    0.02    0.07
   1   0   3   -0.05    0.04
   1   0   3   -0.01    0.04
   1   0   3   -0.14    0.11
   1   0   3   -0.21    0.12
   1   0   3   -0.07    0.03
   1   0   3    0.07    0.17
   1   0   3   -0.06    0.08
  -2   0  -3    5.73    0.31
  -2   0  -3    5.97    0.30
  -2   0  -3    6.03    0.37
  -2   0  -3    7.42    0.48
  -2   0  -3    5.81    0.28
   2   0   3    5.51    0.28
   2   0   3    7.36    0.49
   2   0   3    5.82    0.30
   2   0   3    6.24    0.39
   2   0   3    5.68    0.32
  -3   0  -3    1.19    0.08
  -3   0  -3    1.19    0.16
  -3   0  -3    1.10    0.11
  -3   0  -3    1.22    0.21
  -3   0  -3    1.17    0.10
   3   0   3    0.99    0.08
   3   0   3    1.11    0.10
   3   0   3    1.50    0.16
  -4   0  -3    3.13    0.16
  -4   0  -3    3.19    0.37
  -4   0  -3    3.16    0.22
   4   0   3    2.97    0.18
   4   0   3    2.94    0.15
   4   0   3    3.05    0.22
  -5   0  -3   21.32    1.43
  -5   0  -3   22.58    1.10
  -5   0  -3   21.76    1.04
   5   0   3   22.55    1.09
   5   0   3   22.07    1.15
  -6   0  -3    1.19    0.22
  -6   0  -3    1.31    0.16
  -6   0  -3    1.38    0.11
   6   0   3    1.31    0.13
   6   0   3    1.60    0.16
   6   0   3    1.15    0.10
  -7   0  -3    2.05    0.29
  -7   0  -3    2.07    0.22
  -7   0  -3    2.23    0.15
   7   0   3    2.25    0.23
   7   0   3    2.01    0.18
  -8   0  -3    1.15    0.17
  -8   0  -3    0.74    0.23
   8   0   3    1.20    0.16
   8   0   3    1.16    0.19
  -9   0  -3    0.05    0.22
  -9   0  -3    0.30    0.15
   9   0   3    0.45    0.15
   9   0   3    0.16    0.17
   8  -1  -3    1.36    0.50
   8  -1  -3    1.25    0.27
  -8   1   3    1.73    0.16
  -8   1   3    1.31    0.19
   7  -1  -3    0.91    0.46
   7  -1  -3    1.12    0.24
   7  -1  -3    1.14    0.20
  -7   1   3    1.08    0.17
  -7   1   3    1.21    0.14
   6  -1  -3    6.41    0.42
   6  -1  -3    7.41    0.78
   6  -1  -3    7.24    0.48
  -6   1   3    7.22    0.42
  -6   1   3    7.03    0.38
   5  -1  -3    2.13    0.23
   5  -1  -3    1.76    0.19
   5  -1  -3    1.97    0.38
  -5   1   3    1.68    0.11
  -5   1   3    1.85    0.16
  -5   1   3    1.78    0.18
  -5   1   3    2.22    0.18
   4  -1  -3    3.95    0.26
   4  -1  -3    4.27    0.54
   4  -1  -3    4.06    0.32
  -4   1   3    4.21    0.24
  -4   1   3    4.06    0.20
  -4   1   3    3.92    0.22
  -4   1   3    3.48    0.26
   3  -1  -3    0.77    0.15
   3  -1  -3    1.12    0.33
   3  -1  -3    0.74    0.07
   3  -1  -3    0.52    0.16
  -3   1   3    0.69    0.07
  -3   1   3    0.89    0.10
  -3   1   3    0.88    0.10
  -3   1   3    0.67    0.12
   2  -1  -3    0.61    0.10
   2  -1  -3    0.44    0.23
   2  -1  -3    0.47    0.08
   2  -1  -3    0.59    0.06
   2  -1  -3    0.45    0.12
   2  -1  -3    0.51    0.12
  -2   1   3    0.55    0.09
  -2   1   3    0.48    0.05
  -2   1   3    0.57    0.09
  -2   1   3    0.60    0.11
  -2   1   3    0.48    0.07
   1  -1  -3    1.18    0.14
   1  -1  -3    0.94    0.08
   1  -1  -3    0.94    0.23
   1  -1  -3    1.10    0.13
   1  -1  -3    1.13    0.10
   1  -1  -3    1.01    0.11
  -1   1   3    1.27    0.12
  -1   1   3    0.91    0.07
  -1   1   3    1.00    0.09
  -1   1   3    1.01    0.09
  -1   1   3    1.35    0.13
  -1   1   3    1.01    0.21
   0  -1  -3    6.41    0.32
   0  -1  -3    6.26    0.31
   0  -1  -3    6.22    0.38
   0  -1  -3    5.43    0.56
   0   1   3    5.98    0.54
   0   1   3    6.25    0.39
   0   1   3    5.54    0.30
   0   1   3    6.47    0.36
  -1  -1  -3   15.69    0.80
  -1  -1  -3   15.04    0.72
  -1  -1  -3   14.37    1.00
  -1  -1  -3   14.29    0.67
  -1  -1  -3   14.29    0.75
  -1  -1  -3   14.38    0.70
   1   1   3   14.80    1.00
   1   1   3   14.54    0.76
   1   1   3   15.39    0.80
   1   1   3   15.18    0.72
   1   1   3   14.66    0.67
   1   1   3   14.26    0.70
  -2  -1  -3    3.71    0.39
  -2  -1  -3    3.99    0.20
  -2  -1  -3    3.75    0.24
  -2  -1  -3    3.62    0.19
  -2  -1  -3    3.94    0.19
  -2  -1  -3    3.99    0.27
   2   1   3    3.74    0.28
   2   1   3    3.50    0.25
   2   1   3    3.62    0.20
   2   1   3    3.61    0.18
   2   1   3    3.52    0.39
   2   1   3    3.84    0.20
  -3  -1  -3   45.66    2.93
  -3  -1  -3   47.86    2.21
  -3  -1  -3   43.91    2.41
  -3  -1  -3   47.44    2.28
  -3  -1  -3   49.96    2.11
  -3  -1  -3   45.54    2.27
  -3  -1  -3   45.21    2.21
   3   1   3   49.09    2.28
   3   1   3   44.95    2.27
   3   1   3   49.61    2.11
  -4  -1  -3    0.59    0.11
  -4  -1  -3    0.50    0.06
  -4  -1  -3    0.47    0.06
  -4  -1  -3    0.53    0.21
   4   1   3    0.56    0.09
   4   1   3    0.59    0.10
   4   1   3    0.48    0.06
  -5  -1  -3    0.73    0.07
  -5  -1  -3    0.86    0.13
  -5  -1  -3    0.74    0.07
  -5  -1  -3    0.79    0.20
   5   1   3    0.95    0.11
   5   1   3    0.78    0.08
   5   1   3    0.68    0.07
   5   1   3    0.84    0.10
  -6  -1  -3    0.36    0.07
  -6  -1  -3    0.33    0.19
  -6  -1  -3    0.26    0.12
  -6  -1  -3    0.37    0.05
   6   1   3    0.30    0.07
   6   1   3    0.33    0.11
   6   1   3    0.24    0.07
   6   1   3    0.36    0.10
  -7  -1  -3    0.20    0.08
  -7  -1  -3    0.26    0.14
  -7  -1  -3    0.23    0.21
   7   1   3    0.17    0.12
   7   1   3    0.26    0.12
  -8  -1  -3   -0.02    0.14
  -8  -1  -3   -0.02    0.20
   8   1   3    0.04    0.12
   8   1   3   -0.02    0.14
  -9  -1  -3    0.18    0.21
  -9  -1  -3    0.04    0.15
   9   1   3    0.39    0.18
   9   1   3    0.30    0.14
   8  -2  -3    2.29    0.56
   8  -2  -3    1.44    0.28
  -8   2   3    2.05    0.23
  -8   2   3    2.06    0.19
   7  -2  -3   -0.52    0.19
   7  -2  -3   -0.35    0.44
  -7   2   3    0.08    0.14
  -7   2   3    0.21    0.10
   6  -2  -3    0.06    0.14
   6  -2  -3   -0.11    0.18
   6  -2  -3    0.15    0.41
  -6   2   3    0.08    0.09
  -6   2   3    0.05    0.14
   5  -2  -3    2.20    0.24
   5  -2  -3    2.50    0.44
   5  -2  -3    2.30    0.21
  -5   2   3    2.57    0.13
  -5   2   3    2.22    0.15
  -5   2   3    2.51    0.18
  -5   2   3    2.79    0.22
   4  -2  -3    4.58    0.58
   4  -2  -3    4.33    0.27
   4  -2  -3    4.84    0.34
   4  -2  -3    4.50    0.22
  -4   2   3    4.29    0.22
  -4   2   3    4.57    0.29
  -4   2   3    4.78    0.26
  -4   2   3    4.34    0.24
   3  -2  -3   25.23    1.16
   3  -2  -3   25.57    1.26
   3  -2  -3   25.15    1.72
   3  -2  -3   26.59    1.35
  -3   2   3   24.51    1.25
  -3   2   3   25.68    1.26
  -3   2   3   24.91    1.16
  -3   2   3   26.97    1.23
   2  -2  -3   29.24    1.97
   2  -2  -3   29.52    1.49
   2  -2  -3   30.65    1.57
   2  -2  -3   29.83    1.37
  -2   2   3   30.58    1.56
  -2   2   3   29.18    1.37
  -2   2   3   31.91    1.44
  -2   2   3   30.99    1.47
  -2   2   3   30.07    1.48
   1  -2  -3    0.07    0.04
   1  -2  -3    0.13    0.05
   1  -2  -3    0.08    0.07
   1  -2  -3   -0.06    0.10
   1  -2  -3    0.07    0.22
  -1   2   3    0.05    0.07
  -1   2   3    0.14    0.09
  -1   2   3    0.10    0.05
  -1   2   3    0.28    0.23
  -1   2   3    0.08    0.03
  -1   2   3    0.08    0.03
  -1   2   3    0.10    0.09
   0  -2  -3    3.03    0.27
   0  -2  -3    4.06    0.49
   0  -2  -3    3.56    0.21
   0  -2  -3    4.22    0.20
   0  -2  -3    4.07    0.33
   0  -2  -3    4.08    0.19
   0  -2  -3    3.33    0.22
   0   2   3    3.71    0.21
   0   2   3    3.98    0.20
   0   2   3    4.10    0.19
   0   2   3    3.62    0.28
   0   2   3    4.42    0.48
  -1  -2  -3    4.29    0.21
  -1  -2  -3    4.22    0.31
  -1  -2  -3    4.27    0.22
  -1  -2  -3    3.96    0.44
  -1  -2  -3    3.80    0.29
  -1  -2  -3    4.61    0.22
   1   2   3    4.58    0.22
   1   2   3    4.30    0.21
   1   2   3    4.26    0.23
   1   2   3    4.59    0.45
   1   2   3    4.24    0.32
   1   2   3    3.88    0.30
  -2  -2  -3    1.10    0.08
  -2  -2  -3    1.07    0.14
  -2  -2  -3    0.97    0.14
  -2  -2  -3    1.18    0.09
  -2  -2  -3    1.12    0.22
  -2  -2  -3    1.15    0.08
   2   2   3    1.05    0.08
   2   2   3    0.97    0.09
   2   2   3    1.14    0.15
   2   2   3    1.06    0.23
   2   2   3    1.04    0.16
   2   2   3    1.07    0.08
  -3  -2  -3    1.24    0.13
  -3  -2  -3    1.32    0.10
  -3  -2  -3    1.16    0.25
  -3  -2  -3    1.28    0.16
  -3  -2  -3    1.29    0.14
   3   2   3    1.11    0.17
   3   2   3    1.25    0.11
   3   2   3    1.27    0.10
  -4  -2  -3    1.63    0.11
  -4  -2  -3    1.65    0.13
  -4  -2  -3    1.51    0.27
  -4  -2  -3    1.66    0.17
  -4  -2  -3    1.60    0.17
   4   2   3    1.47    0.16
   4   2   3    1.57    0.14
   4   2   3    1.68    0.12
  -5  -2  -3    1.17    0.15
  -5  -2  -3    1.46    0.12
  -5  -2  -3    1.09    0.24
   5   2   3    1.63    0.17
   5   2   3    1.46    0.13
   5   2   3    1.31    0.12
  -6  -2  -3    1.13    0.10
  -6  -2  -3    1.38    0.16
  -6  -2  -3    0.99    0.24
   6   2   3    1.10    0.13
   6   2   3    1.04    0.11
   6   2   3    1.25    0.15
  -7  -2  -3    5.85    0.57
  -7  -2  -3    7.02    0.42
   7   2   3    6.98    0.39
   7   2   3    6.88    0.43
   7   2   3    6.80    0.35
  -8  -2  -3    0.44    0.23
  -8  -2  -3    0.51    0.16
   8   2   3    0.56    0.15
   8   2   3    0.70    0.17
  -9  -2  -3    0.76    0.19
  -9  -2  -3    0.72    0.25
   9   2   3    1.17    0.18
   9   2   3    0.76    0.19
   8  -3  -3   -0.06    0.51
   8  -3  -3    0.01    0.22
  -8   3   3    0.04    0.16
  -8   3   3    0.29    0.11
   7  -3  -3    6.77    0.51
   7  -3  -3    6.57    0.88
  -7   3   3    7.21    0.44
  -7   3   3    7.55    0.40
   6  -3  -3    4.56    0.40
   6  -3  -3    4.25    0.63
  -6   3   3    4.50    0.32
  -6   3   3    4.98    0.29
   5  -3  -3    3.58    0.34
   5  -3  -3    3.82    0.56
  -5   3   3    4.08    0.28
  -5   3   3    3.83    0.24
  -5   3   3    3.79    0.19
   4  -3  -3   14.12    1.15
   4  -3  -3   15.26    0.70
   4  -3  -3   15.06    0.83
  -4   3   3   15.03    0.69
  -4   3   3   15.68    0.75
  -4   3   3   15.39    0.78
   3  -3  -3    3.92    0.31
   3  -3  -3    3.42    0.48
   3  -3  -3    3.73    0.20
  -3   3   3    3.82    0.23
  -3   3   3    3.75    0.26
  -3   3   3    3.86    0.19
   2  -3  -3    7.59    0.36
   2  -3  -3    6.52    0.47
   2  -3  -3    6.22    0.82
  -2   3   3    8.43    0.44
  -2   3   3    7.19    0.39
  -2   3   3    7.06    0.42
  -2   3   3    8.03    0.35
   1  -3  -3    0.08    0.29
   1  -3  -3    0.28    0.14
   1  -3  -3    0.37    0.05
  -1   3   3    0.23    0.07
  -1   3   3    0.26    0.04
  -1   3   3    0.01    0.11
  -1   3   3    0.28    0.11
  -1   3   3    0.21    0.05
   0  -3  -3    0.52    0.19
   0  -3  -3    0.25    0.12
   0  -3  -3    0.29    0.06
   0  -3  -3    0.49    0.05
   0  -3  -3    0.39    0.05
   0  -3  -3    0.54    0.26
   0   3   3    0.34    0.06
   0   3   3    0.80    0.29
   0   3   3    0.43    0.12
   0   3   3    0.41    0.05
   0   3   3    0.49    0.05
  -1  -3  -3    2.52    0.14
  -1  -3  -3    2.51    0.32
  -1  -3  -3    2.42    0.26
  -1  -3  -3    2.05    0.21
  -1  -3  -3    2.66    0.16
  -1  -3  -3    2.40    0.13
   1   3   3    2.50    0.14
   1   3   3    2.30    0.13
   1   3   3    2.27    0.25
   1   3   3    2.24    0.23
   1   3   3    2.67    0.33
   1   3   3    2.24    0.16
  -2  -3  -3    0.89    0.14
  -2  -3  -3    1.20    0.18
  -2  -3  -3    0.92    0.09
  -2  -3  -3    0.90    0.08
  -2  -3  -3    0.92    0.26
  -2  -3  -3    1.07    0.09
   2   3   3    0.84    0.09
   2   3   3    0.80    0.11
   2   3   3    0.94    0.09
   2   3   3    1.02    0.15
  -3  -3  -3    2.07    0.19
  -3  -3  -3    2.67    0.20
  -3  -3  -3    2.22    0.33
  -3  -3  -3    2.75    0.26
   3   3   3    2.05    0.15
   3   3   3    2.44    0.19
   3   3   3    2.11    0.17
  -4  -3  -3    0.51    0.14
  -4  -3  -3    0.59    0.08
  -4  -3  -3    0.74    0.24
  -4  -3  -3    0.62    0.10
   4   3   3    0.70    0.08
   4   3   3    0.58    0.10
   4   3   3    0.54    0.10
  -5  -3  -3   12.06    0.59
  -5  -3  -3   11.90    0.64
  -5  -3  -3   11.81    0.87
   5   3   3   12.71    0.57
   5   3   3   11.36    0.64
   5   3   3   11.83    0.61
  -6  -3  -3    0.49    0.14
  -6  -3  -3    0.31    0.08
  -6  -3  -3    0.28    0.22
   6   3   3    0.35    0.11
   6   3   3    0.30    0.10
   6   3   3    0.38    0.11
  -7  -3  -3    0.24    0.23
  -7  -3  -3    0.27    0.09
  -7  -3  -3    0.32    0.15
   7   3   3    0.40    0.12
   7   3   3    0.29    0.13
   7   3   3    0.39    0.13
  -8  -3  -3   -0.12    0.22
  -8  -3  -3    0.07    0.09
  -8  -3  -3   -0.14    0.15
   8   3   3    0.07    0.14
   8   3   3    0.21    0.14
  -9  -3  -3   -0.13    0.22
  -9  -3  -3   -0.10    0.16
   9   3   3    0.25    0.16
   9   3   3    0.14    0.16
   8  -4  -3    0.17    0.24
   8  -4  -3    0.16    0.55
  -8   4   3    0.18    0.11
  -8   4   3    0.09    0.17
   7  -4  -3    0.31    0.51
   7  -4  -3    0.27    0.22
  -7   4   3    0.27    0.15
  -7   4   3    0.09    0.10
   6  -4  -3    4.29    0.39
   6  -4  -3    4.44    0.66
  -6   4   3    4.32    0.32
  -6   4   3    4.12    0.27
   5  -4  -3    0.07    0.18
   5  -4  -3    0.04    0.44
  -5   4   3    0.17    0.09
  -5   4   3    0.24    0.13
   4  -4  -3   -0.03    0.05
   4  -4  -3    0.09    0.15
   4  -4  -3    0.01    0.37
  -4   4   3    0.10    0.08
  -4   4   3   -0.04    0.11
  -4   4   3    0.00    0.04
   3  -4  -3    3.83    0.50
   3  -4  -3    3.54    0.20
   3  -4  -3    4.11    0.31
  -3   4   3    3.75    0.23
  -3   4   3    3.64    0.26
  -3   4   3    3.87    0.19
   2  -4  -3    4.16    0.33
   2  -4  -3    4.65    0.54
  -2   4   3    4.66    0.29
  -2   4   3    4.28    0.28
  -2   4   3    4.57    0.22
  -2   4   3    4.56    0.26
   1  -4  -3   34.90    1.79
   1  -4  -3   34.85    1.79
   1  -4  -3   31.93    2.27
  -1   4   3   35.97    1.77
  -1   4   3   34.64    1.65
  -1   4   3   34.56    1.68
  -1   4   3   34.54    1.56
   0  -4  -3   26.28    1.39
   0  -4  -3   27.26    1.28
   0  -4  -3   24.64    1.78
   0  -4  -3   26.87    1.37
   0   4   3   26.03    1.38
   0   4   3   26.36    1.29
   0   4   3   27.10    1.27
   0   4   3   25.95    1.20
  -1  -4  -3    0.37    0.06
  -1  -4  -3    0.18    0.19
  -1  -4  -3    0.27    0.12
  -1  -4  -3    0.00    0.28
   1   4   3    0.35    0.10
   1   4   3    0.16    0.14
   1   4   3    0.30    0.07
   1   4   3    0.32    0.07
  -2  -4  -3   -0.11    0.26
  -2  -4  -3    0.13    0.12
  -2  -4  -3    0.22    0.18
   2   4   3    0.11    0.07
   2   4   3    0.08    0.14
   2   4   3    0.09    0.12
   2   4   3    0.09    0.08
  -3  -4  -3    2.09    0.22
  -3  -4  -3    2.23    0.34
  -3  -4  -3    2.21    0.20
   3   4   3    2.01    0.17
   3   4   3    2.42    0.16
   3   4   3    2.15    0.16
  -4  -4  -3    0.08    0.08
  -4  -4  -3   -0.06    0.13
  -4  -4  -3    0.09    0.22
   4   4   3   -0.20    0.08
   4   4   3   -0.02    0.07
   4   4   3    0.11    0.08
  -5  -4  -3    0.58    0.15
  -5  -4  -3    0.55    0.09
  -5  -4  -3    0.50    0.24
   5   4   3    0.38    0.09
   5   4   3    0.42    0.10
   5   4   3    0.52    0.11
  -6  -4  -3    0.22    0.14
  -6  -4  -3    0.12    0.08
  -6  -4  -3    0.59    0.26
   6   4   3    0.23    0.12
   6   4   3    0.21    0.10
   6   4   3    0.19    0.11
  -7  -4  -3    0.45    0.16
  -7  -4  -3    0.23    0.10
  -7  -4  -3    0.38    0.25
   7   4   3    0.25    0.13
   7   4   3    0.27    0.13
   7   4   3    0.48    0.12
  -8  -4  -3   -0.04    0.25
  -8  -4  -3    0.18    0.17
  -8  -4  -3    0.19    0.10
   8   4   3    0.17    0.15
   8   4   3    0.19    0.15
  -9  -4  -3    1.85    0.25
  -9  -4  -3    1.86    0.34
   9   4   3    2.05    0.23
   9   4   3    2.24    0.26
   7  -5  -3    0.22    0.54
   7  -5  -3    0.40    0.23
  -7   5   3    0.19    0.15
  -7   5   3    0.26    0.11
   6  -5  -3    0.48    0.22
   6  -5  -3    0.58    0.51
  -6   5   3    0.36    0.11
  -6   5   3    0.44    0.15
   5  -5  -3   12.91    0.78
   5  -5  -3   13.22    1.22
  -5   5   3   13.84    0.72
  -5   5   3   13.25    0.68
   4  -5  -3    8.37    0.53
   4  -5  -3    8.27    0.91
  -4   5   3    8.66    0.45
  -4   5   3    8.69    0.48
  -4   5   3    8.08    0.40
   3  -5  -3    7.07    0.46
   3  -5  -3    7.73    0.81
  -3   5   3    7.44    0.36
  -3   5   3    7.33    0.39
  -3   5   3    7.62    0.43
   2  -5  -3   17.38    0.91
   2  -5  -3   15.80    0.98
   2  -5  -3   17.45    1.29
  -2   5   3   17.07    0.84
  -2   5   3   17.50    0.88
  -2   5   3   16.68    0.78
   1  -5  -3    4.13    0.50
   1  -5  -3    3.88    0.40
   1  -5  -3    4.28    0.21
   1  -5  -3    3.32    0.29
  -1   5   3    4.18    0.26
  -1   5   3    4.30    0.22
  -1   5   3    4.27    0.26
  -1   5   3    3.84    0.22
   0  -5  -3    4.86    0.51
   0  -5  -3    3.71    0.27
   0  -5  -3    3.81    0.41
   0  -5  -3    4.21    0.21
   0   5   3    3.56    0.26
   0   5   3    4.21    0.22
   0   5   3    3.46    0.29
   0   5   3    4.01    0.22
  -1  -5  -3    0.07    0.19
  -1  -5  -3    0.13    0.10
  -1  -5  -3    0.30    0.29
   1   5   3    0.03    0.13
   1   5   3    0.23    0.07
   1   5   3   -0.02    0.10
   1   5   3    0.12    0.08
  -2  -5  -3    1.62    0.32
  -2  -5  -3    1.02    0.21
   2   5   3    1.30    0.13
   2   5   3    1.11    0.15
   2   5   3    1.26    0.17
   2   5   3    1.19    0.12
   2   5   3    1.28    0.12
  -3  -5  -3    0.77    0.18
  -3  -5  -3    0.99    0.28
  -3  -5  -3    0.52    0.13
   3   5   3    0.63    0.11
   3   5   3    0.69    0.10
   3   5   3    0.71    0.09
  -4  -5  -3    0.18    0.24
  -4  -5  -3    0.11    0.09
  -4  -5  -3    0.05    0.14
   4   5   3    0.13    0.08
   4   5   3    0.11    0.09
   4   5   3    0.12    0.08
  -5  -5  -3    0.11    0.14
  -5  -5  -3    0.18    0.08
  -5  -5  -3    0.18    0.25
   5   5   3    0.21    0.10
   5   5   3    0.21    0.10
   5   5   3    0.12    0.09
  -6  -5  -3    0.01    0.08
  -6  -5  -3   -0.02    0.26
  -6  -5  -3    0.14    0.15
   6   5   3    0.11    0.11
   6   5   3    0.06    0.12
   6   5   3    0.14    0.11
  -7  -5  -3    2.17    0.19
  -7  -5  -3    1.80    0.23
  -7  -5  -3    1.95    0.34
   7   5   3    1.60    0.20
   7   5   3    1.82    0.20
   7   5   3    2.18    0.21
  -8  -5  -3    0.16    0.17
  -8  -5  -3    0.16    0.26
  -8  -5  -3    0.10    0.10
   8   5   3    0.20    0.15
   8   5   3    0.26    0.15
   8   5   3    0.54    0.15
  -9  -5  -3   -0.06    0.18
  -9  -5  -3   -0.19    0.25
   9   5   3   -0.08    0.16
   9   5   3    0.14    0.17
   7  -6  -3    3.93    0.74
  -7   6   3    3.76    0.33
  -7   6   3    3.95    0.27
   6  -6  -3    0.56    0.54
  -6   6   3    0.60    0.12
  -6   6   3    0.59    0.17
   5  -6  -3    0.05    0.50
   5  -6  -3    0.46    0.21
  -5   6   3    0.35    0.11
  -5   6   3    0.48    0.15
   4  -6  -3    7.32    0.80
   4  -6  -3    7.43    0.48
  -4   6   3    6.55    0.39
   3  -6  -3    0.81    0.18
   3  -6  -3    0.22    0.29
   3  -6  -3    0.78    0.43
  -3   6   3    0.59    0.09
  -3   6   3    0.78    0.11
   2  -6  -3    0.29    0.12
   2  -6  -3    0.59    0.35
   2  -6  -3   -0.06    0.24
  -2   6   3    0.01    0.07
  -2   6   3    0.19    0.06
  -2   6   3    0.10    0.09
   1  -6  -3    2.46    0.20
   1  -6  -3    2.63    0.14
   1  -6  -3    2.53    0.33
   1  -6  -3    2.50    0.43
  -1   6   3    2.65    0.16
  -1   6   3    2.29    0.20
  -1   6   3    2.45    0.16
   0  -6  -3    1.92    0.29
   0  -6  -3    1.64    0.16
   0  -6  -3    2.39    0.39
   0  -6  -3    1.90    0.12
   0   6   3    2.02    0.15
   0   6   3    1.96    0.19
   0   6   3    2.20    0.18
   0   6   3    2.02    0.14
  -1  -6  -3   15.14    1.11
  -1  -6  -3   15.45    0.85
   1   6   3   15.02    0.79
   1   6   3   14.08    0.75
   1   6   3   14.40    0.73
   1   6   3   14.69    0.74
   1   6   3   13.80    0.68
  -2  -6  -3    9.34    0.76
  -2  -6  -3    9.35    0.58
   2   6   3    8.50    0.49
   2   6   3    8.53    0.44
   2   6   3    8.49    0.47
   2   6   3    8.76    0.46
   2   6   3    9.52    0.53
  -3  -6  -3   -0.13    0.10
  -3  -6  -3    0.07    0.26
  -3  -6  -3   -0.06    0.15
   3   6   3   -0.02    0.09
   3   6   3    0.10    0.08
   3   6   3    0.02    0.07
  -4  -6  -3    0.19    0.10
  -4  -6  -3    0.29    0.16
  -4  -6  -3    0.13    0.27
   4   6   3    0.21    0.11
   4   6   3    0.42    0.09
   4   6   3    0.40    0.10
  -5  -6  -3    0.37    0.29
  -5  -6  -3    1.04    0.20
  -5  -6  -3    0.89    0.13
   5   6   3    0.83    0.14
   5   6   3    0.74    0.12
   5   6   3    0.94    0.13
  -6  -6  -3   -0.51    0.27
  -6  -6  -3   -0.02    0.09
  -6  -6  -3   -0.03    0.17
   6   6   3    0.24    0.13
   6   6   3    0.14    0.12
   6   6   3    0.02    0.11
  -7  -6  -3    0.07    0.10
  -7  -6  -3   -0.17    0.26
  -7  -6  -3    0.10    0.16
   7   6   3    0.19    0.14
   7   6   3    0.26    0.14
   7   6   3    0.15    0.14
  -8  -6  -3   -0.07    0.11
  -8  -6  -3   -0.22    0.16
  -8  -6  -3   -0.37    0.26
   8   6   3    0.03    0.14
   8   6   3    0.02    0.15
   8   6   3    0.26    0.15
  -9  -6  -3   -0.23    0.27
  -9  -6  -3   -0.07    0.19
   9   6   3    0.21    0.17
   9   6   3    0.11    0.17
   6  -7  -3    0.34    0.53
  -6   7   3    0.06    0.11
   5  -7  -3    0.60    0.51
  -5   7   3    0.27    0.11
   4  -7  -3    0.19    0.44
   4  -7  -3    0.41    0.33
  -4   7   3    0.32    0.09
  -4   7   3    0.35    0.11
   3  -7  -3   16.69    1.38
   3  -7  -3   16.21    1.06
  -3   7   3   17.13    0.86
  -3   7   3   17.30    0.80
   2  -7  -3    9.49    0.95
   2  -7  -3   10.21    0.71
  -2   7   3    9.28    0.47
  -2   7   3    9.74    0.52
   1  -7  -3    6.44    0.53
   1  -7  -3    6.54    0.75
  -1   7   3    5.91    0.32
  -1   7   3    6.57    0.37
  -1   7   3    5.95    0.33
   0  -7  -3   11.98    0.72
   0  -7  -3   11.63    0.97
   0   7   3   10.90    0.53
   0   7   3   10.52    0.56
   0   7   3   10.71    0.59
  -1  -7  -3    3.20    0.44
  -1  -7  -3    2.80    0.32
   1   7   3    2.64    0.17
   1   7   3    2.69    0.24
   1   7   3    2.81    0.19
   1   7   3    2.80    0.20
  -2  -7  -3    1.45    0.25
  -2  -7  -3    1.67    0.36
   2   7   3    1.19    0.13
   2   7   3    1.21    0.17
   2   7   3    1.43    0.15
   2   7   3    1.24    0.12
  -3  -7  -3    0.01    0.12
  -3  -7  -3    0.17    0.18
  -3  -7  -3    0.09    0.28
   3   7   3    0.19    0.11
   3   7   3    0.14    0.10
   3   7   3    0.01    0.07
  -4  -7  -3    0.43    0.13
  -4  -7  -3    0.22    0.18
  -4  -7  -3    0.66    0.32
   4   7   3    0.63    0.14
   4   7   3    0.43    0.12
   4   7   3    0.54    0.11
  -5  -7  -3    0.43    0.12
  -5  -7  -3    0.22    0.18
  -5  -7  -3    0.00    0.31
   5   7   3    0.31    0.13
   5   7   3    0.10    0.13
   5   7   3    0.27    0.11
  -6  -7  -3   -0.37    0.29
  -6  -7  -3    0.22    0.18
  -6  -7  -3    0.02    0.11
   6   7   3    0.00    0.14
   6   7   3   -0.02    0.11
   6   7   3    0.24    0.14
  -7  -7  -3   -0.13    0.28
  -7  -7  -3    0.06    0.11
  -7  -7  -3   -0.06    0.16
   7   7   3    0.22    0.15
   7   7   3    0.06    0.15
   7   7   3    0.14    0.14
  -8  -7  -3    0.11    0.18
  -8  -7  -3   -0.33    0.11
  -8  -7  -3   -0.31    0.27
   8   7   3   -0.06    0.15
   8   7   3    0.06    0.16
   8   7   3   -0.08    0.15
   6  -8  -3    1.32    0.59
   5  -8  -3    4.04    0.56
   5  -8  -3    7.51    0.97
  -5   8   3    5.30    0.35
   4  -8  -3    0.83    0.36
   4  -8  -3    2.32    0.55
  -4   8   3    1.18    0.16
   3  -8  -3    0.95    0.44
   3  -8  -3    0.31    0.30
  -3   8   3    0.28    0.13
  -3   8   3    0.32    0.11
   2  -8  -3    8.19    0.86
   2  -8  -3    5.40    0.56
  -2   8   3    5.74    0.37
  -2   8   3    5.55    0.32
   1  -8  -3    0.60    0.39
   1  -8  -3    0.31    0.26
  -1   8   3    0.49    0.14
  -1   8   3    0.64    0.11
  -1   8   3    0.53    0.11
   0  -8  -3   -0.12    0.22
   0  -8  -3   -0.21    0.33
   0   8   3   -0.07    0.13
   0   8   3    0.03    0.11
   0   8   3   -0.03    0.10
  -1  -8  -3    1.05    0.26
  -1  -8  -3    1.34    0.38
   1   8   3    1.22    0.15
   1   8   3    1.06    0.13
   1   8   3    0.94    0.18
  -2  -8  -3    0.55    0.23
  -2  -8  -3    0.42    0.33
  -2  -8  -3    0.32    0.15
   2   8   3    0.51    0.08
   2   8   3    0.22    0.11
   2   8   3    0.37    0.13
  -3  -8  -3    4.02    0.38
  -3  -8  -3    4.17    0.30
  -3  -8  -3    3.52    0.49
   3   8   3    3.43    0.25
   3   8   3    3.24    0.24
   3   8   3    3.75    0.27
  -4  -8  -3    2.20    0.23
  -4  -8  -3    2.03    0.28
  -4  -8  -3    2.49    0.43
   4   8   3    2.04    0.20
   4   8   3    2.38    0.21
   4   8   3    2.14    0.22
  -5  -8  -3   -0.38    0.30
  -5  -8  -3    0.03    0.18
  -5  -8  -3   -0.09    0.11
   5   8   3    0.18    0.13
   5   8   3    0.00    0.14
   5   8   3   -0.04    0.11
  -6  -8  -3   -0.11    0.18
  -6  -8  -3    0.00    0.11
  -6  -8  -3   -0.18    0.31
   6   8   3    0.24    0.15
   6   8   3    0.28    0.13
   6   8   3    0.35    0.15
  -7  -8  -3   -0.23    0.30
  -7  -8  -3    0.07    0.18
  -7  -8  -3    0.26    0.13
   7   8   3    0.32    0.15
   7   8   3    0.36    0.16
   7   8   3    0.28    0.17
  -8  -8  -3   -0.21    0.19
  -8  -8  -3   -0.43    0.31
  -8  -8  -3   -0.23    0.11
   8   8   3    0.13    0.16
   8   8   3    0.11    0.17
   8   8   3    0.20    0.17
   5  -9  -3    0.02    0.34
   5  -9  -3    1.65    0.53
  -5   9   3    0.06    0.13
   4  -9  -3   -0.10    0.31
  -4   9   3    0.10    0.13
   3  -9  -3    0.09    0.29
   3  -9  -3    0.75    0.41
  -3   9   3    0.03    0.11
  -3   9   3   -0.01    0.13
   2  -9  -3    0.43    0.40
   2  -9  -3   -0.03    0.26
  -2   9   3   -0.15    0.13
  -2   9   3    0.07    0.11
   1  -9  -3   13.50    0.86
   1  -9  -3   13.85    1.15
  -1   9   3   13.40    0.72
  -1   9   3   12.52    0.65
   0  -9  -3    6.49    0.79
   0  -9  -3    5.61    0.53
   0   9   3    5.61    0.34
   0   9   3    6.30    0.42
   0   9   3    5.99    0.36
  -1  -9  -3    2.85    0.37
  -1  -9  -3    4.06    0.52
   1   9   3    3.12    0.25
   1   9   3    2.89    0.23
  -2  -9  -3    4.46    0.34
  -2  -9  -3    4.59    0.55
  -2  -9  -3    4.20    0.43
   2   9   3    4.00    0.30
   2   9   3    3.84    0.28
  -3  -9  -3    1.12    0.38
  -3  -9  -3    0.97    0.19
  -3  -9  -3    0.99    0.25
   3   9   3    1.10    0.16
   3   9   3    1.03    0.17
   3   9   3    1.04    0.13
  -4  -9  -3    0.24    0.21
  -4  -9  -3    0.41    0.35
  -4  -9  -3    0.21    0.15
   4   9   3    0.29    0.15
   4   9   3    0.38    0.14
   4   9   3    0.23    0.12
  -5  -9  -3   -0.01    0.33
  -5  -9  -3   -0.11    0.13
  -5  -9  -3   -0.32    0.17
   5   9   3    0.06    0.12
   5   9   3   -0.10    0.15
   5   9   3    0.09    0.14
  -6  -9  -3    0.03    0.12
  -6  -9  -3   -0.40    0.32
  -6  -9  -3    0.06    0.20
   6   9   3   -0.01    0.16
   6   9   3    0.16    0.13
   6   9   3    0.31    0.16
  -7  -9  -3   -0.18    0.31
  -7  -9  -3   -0.09    0.12
  -7  -9  -3   -0.42    0.18
   7   9   3    0.15    0.14
   7   9   3    0.10    0.16
   7   9   3    0.44    0.17
   3 -10  -3    5.40    0.55
  -3  10   3    4.21    0.35
  -3  10   3    3.91    0.29
   2 -10  -3    2.21    0.47
   2 -10  -3    0.99    0.32
  -2  10   3    1.09    0.17
  -2  10   3    1.11    0.20
   1 -10  -3    0.39    0.27
   1 -10  -3    0.45    0.38
  -1  10   3    0.24    0.13
  -1  10   3    0.23    0.17
   0 -10  -3    3.77    0.55
   0 -10  -3    2.64    0.39
   0  10   3    3.00    0.25
   0  10   3    3.02    0.32
  -1 -10  -3    0.02    0.24
  -1 -10  -3   -0.05    0.34
   1  10   3    0.30    0.15
   1  10   3    0.27    0.14
  -2 -10  -3   -0.33    0.32
  -2 -10  -3    0.12    0.16
  -2 -10  -3   -0.23    0.22
   2  10   3    0.09    0.15
   2  10   3    0.10    0.13
  -3 -10  -3   -0.01    0.36
  -3 -10  -3    0.22    0.22
  -3 -10  -3    0.21    0.16
   3  10   3    0.26    0.14
   3  10   3    0.38    0.16
  -4 -10  -3   -0.37    0.33
  -4 -10  -3   -0.06    0.22
  -4 -10  -3    0.13    0.15
   4  10   3   -0.03    0.16
   4  10   3    0.10    0.14
  -5 -10  -3    0.56    0.23
  -5 -10  -3   -0.08    0.35
  -5 -10  -3    0.69    0.17
   5  10   3    0.66    0.19
   5  10   3    0.72    0.17
  -6 -10  -3    0.27    0.21
  -6 -10  -3    0.36    0.16
  -6 -10  -3   -0.36    0.34
   6  10   3    0.50    0.18
   6  10   3    0.40    0.18
   2 -11  -3   -0.05    0.28
  -2  11   3    0.14    0.14
  -2  11   3    0.06    0.17
   1 -11  -3   -0.09    0.26
  -1  11   3    0.14    0.17
  -1  11   3    0.08    0.14
   0 -11  -3    0.38    0.28
   0  11   3   -0.09    0.13
  -1 -11  -3    7.88    0.51
  -1 -11  -3    7.61    0.63
   1  11   3    7.43    0.44
  -2 -11  -3    3.17    0.31
  -2 -11  -3    2.51    0.37
   2  11   3    2.43    0.26
   2  11   3    2.40    0.25
  -3 -11  -3    1.10    0.29
  -3 -11  -3    1.41    0.22
   3  11   3    1.42    0.20
   3  11   3    1.28    0.21
  -4 -11  -3    1.34    0.21
  -4 -11  -3    1.32    0.28
   4  11   3    1.09    0.21
   4  11   3    1.16    0.19
  -5 -11  -3    0.27    0.16
  -5 -11  -3    0.30    0.24
   5  11   3    0.16    0.18
   5  11   3    0.31    0.17
  -1 -12  -3    0.14    0.29
  -1 -12  -3    0.43    0.19
   1  12   3    0.40    0.17
  -2 -12  -3    1.14    0.31
  -2 -12  -3    1.28    0.23
   2  12   3    1.24    0.20
   3  11  -4    0.06    0.24
   2  11  -4    0.15    0.24
   2  11  -4    0.24    0.21
  -2 -11   4   -0.15    0.13
  -2 -11   4   -0.39    0.19
   1  11  -4    0.52    0.24
   1  11  -4    0.34    0.21
  -1 -11   4   -0.06    0.14
   0  11  -4    0.35    0.21
   0  11  -4    0.43    0.25
   0 -11   4   -0.19    0.13
  -1  11  -4    0.43    0.20
   1 -11   4   -0.03    0.13
   5  10  -4    0.18    0.24
   4  10  -4    0.35    0.21
   4  10  -4    0.60    0.24
  -4 -10   4   -0.17    0.16
  -4 -10   4   -0.08    0.12
   3  10  -4    0.35    0.20
   3  10  -4    0.31    0.23
  -3 -10   4   -0.25    0.17
  -3 -10   4    0.15    0.13
   2  10  -4    0.40    0.20
   2  10  -4    0.07    0.22
  -2 -10   4    0.11    0.17
  -2 -10   4    0.17    0.13
   1  10  -4    0.22    0.19
   1  10  -4    0.06    0.22
  -1 -10   4    0.15    0.19
  -1 -10   4    0.15    0.13
   0  10  -4    0.57    0.24
   0  10  -4    0.30    0.20
   0 -10   4   -0.12    0.11
   0 -10   4    0.09    0.18
  -1  10  -4    2.25    0.28
  -1  10  -4    3.30    0.33
   1 -10   4    2.37    0.25
  -2  10  -4    0.32    0.17
   2 -10   4   -0.07    0.12
   3 -10   4    1.26    0.18
   6   9  -4    0.03    0.23
   6   9  -4    0.06    0.23
   6   9  -4    0.52    0.22
   5   9  -4    0.52    0.24
   5   9  -4    0.42    0.24
   5   9  -4    0.90    0.23
  -5  -9   4    0.32    0.14
  -5  -9   4    0.16    0.16
   4   9  -4    0.47    0.24
   4   9  -4    0.58    0.21
   4   9  -4    0.92    0.24
  -4  -9   4    0.20    0.16
  -4  -9   4    0.27    0.13
   3   9  -4    1.85    0.27
   3   9  -4    2.04    0.29
  -3  -9   4    1.81    0.23
  -3  -9   4    1.50    0.18
   2   9  -4    0.18    0.19
   2   9  -4    0.06    0.20
  -2  -9   4    0.06    0.12
  -2  -9   4   -0.24    0.15
   1   9  -4    0.33    0.20
   1   9  -4    0.48    0.22
  -1  -9   4    0.04    0.16
  -1  -9   4    0.06    0.12
   0   9  -4    0.00    0.22
   0   9  -4    0.24    0.19
   0  -9   4   -0.12    0.16
   0  -9   4    0.06    0.11
  -1   9  -4    0.52    0.22
  -1   9  -4    0.46    0.18
   1  -9   4    0.28    0.17
   1  -9   4   -0.11    0.10
  -2   9  -4    0.59    0.22
  -2   9  -4    0.33    0.17
   2  -9   4    0.02    0.11
   3  -9   4   -0.10    0.11
   6   8  -4    0.26    0.22
   6   8  -4    0.56    0.22
   6   8  -4    0.38    0.22
  -6  -8   4    0.06    0.16
  -6  -8   4    0.09    0.13
   5   8  -4    0.18    0.20
   5   8  -4   -0.07    0.21
   5   8  -4   -0.25    0.20
  -5  -8   4   -0.04    0.12
  -5  -8   4    0.12    0.15
   4   8  -4    0.42    0.22
   4   8  -4    0.37    0.20
   4   8  -4    0.36    0.22
  -4  -8   4    0.25    0.15
  -4  -8   4    0.16    0.11
   3   8  -4    0.20    0.21
   3   8  -4   -0.03    0.19
   3   8  -4    0.04    0.19
  -3  -8   4   -0.15    0.14
  -3  -8   4    0.02    0.10
   2   8  -4    0.26    0.18
   2   8  -4    0.19    0.19
   2   8  -4    0.06    0.20
  -2  -8   4   -0.17    0.14
  -2  -8   4    0.08    0.11
   1   8  -4    0.13    0.20
   1   8  -4   -0.09    0.18
   1   8  -4    0.31    0.16
  -1  -8   4   -0.09    0.10
  -1  -8   4    0.15    0.15
   0   8  -4    0.47    0.19
   0   8  -4    0.60    0.21
   0  -8   4    0.62    0.12
   0  -8   4    0.26    0.16
  -1   8  -4    0.60    0.22
  -1   8  -4    0.49    0.18
   1  -8   4    0.36    0.17
   1  -8   4    0.38    0.12
  -2   8  -4    0.91    0.19
  -2   8  -4    0.91    0.23
   2  -8   4    0.58    0.13
   2  -8   4    0.61    0.19
  -3   8  -4    5.42    0.38
   3  -8   4    4.18    0.30
   3  -8   4    4.05    0.40
   4  -8   4   -0.01    0.10
   7   7  -4    0.36    0.35
   7   7  -4    0.14    0.22
   7   7  -4    0.00    0.21
  -7  -7   4   -0.26    0.12
  -7  -7   4   -0.01    0.17
   6   7  -4   -0.04    0.20
   6   7  -4    0.10    0.21
   6   7  -4    0.13    0.30
  -6  -7   4   -0.24    0.14
  -6  -7   4    0.13    0.13
   5   7  -4   -0.15    0.20
   5   7  -4    0.11    0.19
   5   7  -4   -0.18    0.20
  -5  -7   4    0.06    0.14
  -5  -7   4   -0.03    0.11
   4   7  -4    0.16    0.20
   4   7  -4    0.11    0.20
   4   7  -4    0.10    0.19
   4   7  -4    0.29    0.23
  -4  -7   4   -0.22    0.12
  -4  -7   4    0.00    0.10
   3   7  -4    1.80    0.26
   3   7  -4    2.10    0.26
   3   7  -4    2.21    0.26
   3   7  -4    2.19    0.27
  -3  -7   4    2.24    0.20
  -3  -7   4    2.47    0.24
   2   7  -4    0.65    0.20
   2   7  -4    1.17    0.21
   2   7  -4    0.95    0.21
  -2  -7   4    0.84    0.13
  -2  -7   4    1.08    0.17
   1   7  -4    7.68    0.50
   1   7  -4    8.53    0.52
   1   7  -4    7.26    0.49
  -1  -7   4    8.38    0.45
  -1  -7   4    8.18    0.48
   0   7  -4    0.22    0.17
   0   7  -4   -0.01    0.18
   0   7  -4    0.22    0.15
   0  -7   4    0.21    0.14
   0  -7   4    0.08    0.09
  -1   7  -4    0.92    0.19
  -1   7  -4    0.83    0.14
  -1   7  -4    0.98    0.22
   1  -7   4    0.66    0.16
   1  -7   4    0.64    0.12
  -2   7  -4    0.05    0.20
  -2   7  -4    0.07    0.15
  -2   7  -4    0.00    0.09
   2  -7   4   -0.02    0.09
   2  -7   4   -0.07    0.15
  -3   7  -4    0.26    0.20
   3  -7   4    0.20    0.17
   3  -7   4   -0.01    0.09
   4  -7   4    0.09    0.09
   4  -7   4    0.09    0.06
   4  -7   4    0.33    0.20
   8   6  -4   -0.05    0.22
   7   6  -4    0.28    0.21
   7   6  -4    0.53    0.23
   7   6  -4    0.30    0.34
  -7  -6   4    0.34    0.17
  -7  -6   4    0.03    0.13
  -7  -6   4    0.52    0.10
   6   6  -4    0.07    0.21
   6   6  -4    0.32    0.20
   6   6  -4    0.29    0.32
  -6  -6   4    0.05    0.12
  -6  -6   4    0.22    0.15
   5   6  -4    3.40    0.34
   5   6  -4    3.53    0.35
   5   6  -4    3.87    0.36
  -5  -6   4    3.97    0.30
  -5  -6   4    4.17    0.28
   4   6  -4    0.21    0.19
   4   6  -4    0.12    0.23
   4   6  -4    0.21    0.19
   4   6  -4    0.07    0.18
  -4  -6   4    0.13    0.10
  -4  -6   4    0.23    0.13
   3   6  -4    0.07    0.17
   3   6  -4    0.05    0.18
   3   6  -4   -0.13    0.18
   3   6  -4    0.12    0.17
  -3  -6   4    0.01    0.09
  -3  -6   4    0.01    0.11
   2   6  -4    1.83    0.22
   2   6  -4    1.55    0.22
   2   6  -4    1.42    0.21
  -2  -6   4    1.66    0.17
  -2  -6   4    1.48    0.17
   1   6  -4   -0.03    0.14
   1   6  -4    0.17    0.15
   1   6  -4    0.13    0.16
  -1  -6   4    0.04    0.08
  -1  -6   4    0.10    0.11
   0   6  -4    0.20    0.17
   0   6  -4    0.09    0.15
   0   6  -4    0.08    0.14
   0  -6   4    0.17    0.11
   0  -6   4    0.06    0.11
   0  -6   4    0.09    0.08
  -1   6  -4    0.19    0.18
  -1   6  -4    0.42    0.15
  -1   6  -4    0.36    0.13
   1  -6   4    0.38    0.13
   1  -6   4    0.37    0.09
   1  -6   4    0.31    0.13
  -2   6  -4    0.68    0.15
  -2   6  -4    0.89    0.13
  -2   6  -4    0.60    0.21
   2  -6   4    0.76    0.16
   2  -6   4    1.23    0.17
   2  -6   4    0.70    0.11
  -3   6  -4    1.17    0.22
   3  -6   4    1.14    0.19
   3  -6   4    0.95    0.12
   3  -6   4    1.18    0.27
   3  -6   4    1.05    0.09
   4  -6   4    1.34    0.12
   4  -6   4    1.55    0.33
   4  -6   4    1.34    0.13
   4  -6   4    1.76    0.26
   4  -6   4    1.52    0.13
   4  -6   4    1.40    0.12
   5  -6   4    5.51    0.51
   5  -6   4    7.00    0.70
   5  -6   4    5.79    0.36
   6  -6   4    0.24    0.36
   8   5  -4    0.39    0.42
   8   5  -4    0.59    0.24
   8   5  -4    0.82    0.24
  -8  -5   4    0.30    0.19
  -8  -5   4    0.72    0.17
   7   5  -4    1.26    0.40
   7   5  -4    1.16    0.25
   7   5  -4    1.22    0.25
  -7  -5   4    1.20    0.17
  -7  -5   4    1.35    0.13
   6   5  -4    0.79    0.21
   6   5  -4    0.85    0.36
   6   5  -4    1.21    0.23
  -6  -5   4    0.95    0.17
  -6  -5   4    1.25    0.15
  -6  -5   4    1.28    0.13
   5   5  -4    0.04    0.28
   5   5  -4    0.30    0.20
   5   5  -4    0.20    0.19
  -5  -5   4    0.26    0.11
  -5  -5   4    0.31    0.14
   4   5  -4   -0.07    0.17
   4   5  -4    0.00    0.17
   4   5  -4    0.06    0.23
   4   5  -4    0.05    0.17
  -4  -5   4    0.11    0.09
  -4  -5   4   -0.09    0.11
   3   5  -4    0.19    0.16
   3   5  -4    0.15    0.15
   3   5  -4    0.28    0.19
   3   5  -4    0.23    0.16
  -3  -5   4    0.23    0.10
  -3  -5   4    0.22    0.08
   2   5  -4    0.40    0.15
   2   5  -4    0.19    0.15
   2   5  -4    0.34    0.16
   2   5  -4    0.00    0.13
   2   5  -4    0.19    0.15
  -2  -5   4    0.29    0.08
  -2  -5   4    0.27    0.10
   1   5  -4    7.91    0.50
   1   5  -4    8.89    0.52
   1   5  -4    9.06    0.55
  -1  -5   4    9.49    0.49
  -1  -5   4    9.32    0.47
   0   5  -4    0.85    0.19
   0   5  -4    0.53    0.16
   0   5  -4    0.93    0.17
   0   5  -4    1.12    0.17
   0  -5   4    0.78    0.15
   0  -5   4    0.88    0.12
   0  -5   4    0.99    0.10
  -1   5  -4   21.88    1.09
  -1   5  -4   18.13    1.00
  -1   5  -4   21.85    1.11
   1  -5   4   20.32    1.04
   1  -5   4   21.56    1.11
   1  -5   4   21.26    1.01
  -2   5  -4    0.90    0.15
  -2   5  -4    1.12    0.21
   2  -5   4    1.00    0.11
   2  -5   4    1.14    0.10
   2  -5   4    1.26    0.17
   2  -5   4    0.98    0.15
  -3   5  -4    1.15    0.16
  -3   5  -4    1.44    0.22
   3  -5   4    1.42    0.12
   3  -5   4    1.26    0.10
   3  -5   4    1.21    0.11
   3  -5   4    0.91    0.23
   3  -5   4    1.14    0.19
   3  -5   4    0.88    0.20
   4  -5   4    0.68    0.09
   4  -5   4    0.73    0.10
   4  -5   4    0.41    0.26
   4  -5   4    0.61    0.22
   4  -5   4    0.67    0.07
   4  -5   4    0.57    0.08
  -5   5  -4    0.29    0.11
   5  -5   4    0.15    0.07
   5  -5   4   -0.24    0.28
   5  -5   4    0.11    0.10
   5  -5   4    0.23    0.08
  -6   5  -4    0.08    0.12
   6  -5   4    0.30    0.33
   6  -5   4    0.24    0.12
  -7   5  -4    0.11    0.12
   7  -5   4    0.12    0.14
   7  -5   4    0.08    0.35
   8  -5   4    0.81    0.42
   8   4  -4   -0.25    0.40
   8   4  -4    0.15    0.21
   8   4  -4    0.42    0.22
  -8  -4   4    0.11    0.17
  -8  -4   4    0.13    0.14
   7   4  -4   -0.21    0.35
   7   4  -4    0.01    0.20
   7   4  -4    0.09    0.20
  -7  -4   4   -0.06    0.13
  -7  -4   4    0.07    0.17
  -7  -4   4   -0.03    0.08
   6   4  -4    0.28    0.33
   6   4  -4    0.05    0.19
   6   4  -4    0.13    0.19
  -6  -4   4   -0.05    0.13
  -6  -4   4    0.15    0.08
  -6  -4   4   -0.06    0.11
   5   4  -4    1.13    0.22
   5   4  -4    1.65    0.34
   5   4  -4    0.90    0.21
  -5  -4   4    1.46    0.15
  -5  -4   4    1.49    0.18
  -5  -4   4    1.46    0.13
   4   4  -4    0.85    0.19
   4   4  -4    0.85    0.18
   4   4  -4    0.52    0.25
  -4  -4   4    0.87    0.13
  -4  -4   4    0.80    0.11
   3   4  -4   14.79    0.99
   3   4  -4   15.25    0.82
   3   4  -4   14.50    0.77
  -3  -4   4   13.59    0.72
  -3  -4   4   14.42    0.74
   2   4  -4    0.00    0.17
   2   4  -4    0.06    0.15
   2   4  -4    0.14    0.16
   2   4  -4   -0.15    0.12
   2   4  -4    0.16    0.16
  -2  -4   4    0.10    0.07
  -2  -4   4    0.10    0.09
   1   4  -4    0.71    0.18
   1   4  -4    0.95    0.19
   1   4  -4    0.77    0.15
   1   4  -4    0.71    0.17
  -1  -4   4    0.81    0.09
  -1  -4   4    0.85    0.11
   0   4  -4    8.73    0.48
   0   4  -4    7.14    0.51
   0   4  -4    7.06    0.46
   0   4  -4    7.97    0.49
   0  -4   4    7.63    0.51
   0  -4   4    8.54    0.43
   0  -4   4    8.97    0.42
  -1   4  -4   -0.03    0.18
  -1   4  -4    0.08    0.14
   1  -4   4    0.12    0.06
   1  -4   4    0.05    0.15
   1  -4   4    0.16    0.09
  -2   4  -4   -0.14    0.17
  -2   4  -4    0.16    0.12
   2  -4   4    0.19    0.06
   2  -4   4    0.04    0.07
   2  -4   4    0.07    0.14
   2  -4   4   -0.05    0.06
   2  -4   4    0.12    0.13
   2  -4   4   -0.02    0.10
   2  -4   4    0.05    0.05
  -3   4  -4    0.29    0.10
  -3   4  -4    0.33    0.12
   3  -4   4    0.21    0.05
   3  -4   4    0.26    0.05
   3  -4   4    0.22    0.06
   3  -4   4   -0.09    0.15
   3  -4   4    0.37    0.15
  -4   4  -4    0.66    0.13
  -4   4  -4    0.68    0.10
   4  -4   4    0.52    0.07
   4  -4   4    0.78    0.09
   4  -4   4    0.61    0.08
   4  -4   4    0.51    0.06
   4  -4   4    0.72    0.10
   4  -4   4    0.56    0.06
  -5   4  -4    1.74    0.21
  -5   4  -4    1.78    0.18
   5  -4   4    2.00    0.15
   5  -4   4    1.65    0.18
   5  -4   4    1.49    0.11
   5  -4   4    1.62    0.13
  -6   4  -4    1.59    0.16
   6  -4   4    1.35    0.12
   6  -4   4    1.33    0.17
  -7   4  -4    5.94    0.35
   7  -4   4    5.08    0.37
  -8   4  -4    0.07    0.13
   8  -4   4    0.12    0.15
   8  -4   4   -0.34    0.36
   8   3  -4    1.92    0.31
   8   3  -4    2.25    0.52
   8   3  -4    2.15    0.29
  -8  -3   4    2.50    0.23
  -8  -3   4    2.63    0.26
   7   3  -4    0.27    0.21
   7   3  -4    0.69    0.21
   7   3  -4   -0.07    0.38
  -7  -3   4    0.34    0.13
  -7  -3   4    0.44    0.08
  -7  -3   4    0.12    0.15
   6   3  -4    3.07    0.33
   6   3  -4    3.08    0.47
   6   3  -4    3.08    0.30
  -6  -3   4    3.47    0.25
  -6  -3   4    2.96    0.26
  -6  -3   4    3.06    0.19
   5   3  -4    5.52    0.39
   5   3  -4    5.66    0.61
   5   3  -4    5.59    0.43
  -5  -3   4    6.40    0.35
  -5  -3   4    5.91    0.37
  -5  -3   4    6.16    0.30
   4   3  -4    3.50    0.28
   4   3  -4    3.49    0.32
   4   3  -4    3.63    0.48
  -4  -3   4    3.64    0.20
  -4  -3   4    3.75    0.24
  -4  -3   4    3.77    0.25
   3   3  -4    0.96    0.25
   3   3  -4    1.21    0.19
   3   3  -4    1.25    0.19
  -3  -3   4    1.01    0.11
  -3  -3   4    0.83    0.12
  -3  -3   4    1.12    0.11
   2   3  -4    0.14    0.20
   2   3  -4   -0.07    0.16
   2   3  -4    0.13    0.16
   2   3  -4    0.24    0.12
  -2  -3   4    0.04    0.09
  -2  -3   4    0.27    0.08
  -2  -3   4    0.09    0.07
   1   3  -4    0.18    0.18
   1   3  -4    0.39    0.10
   1   3  -4    0.38    0.12
   1   3  -4    0.10    0.18
   1   3  -4    0.37    0.21
  -1  -3   4    0.42    0.08
  -1  -3   4    0.10    0.07
  -1  -3   4    0.32    0.09
   0   3  -4    2.02    0.24
   0   3  -4    2.33    0.22
   0   3  -4    2.34    0.25
   0  -3   4    2.08    0.16
   0  -3   4    2.70    0.26
   0  -3   4    2.80    0.17
   0  -3   4    2.64    0.16
  -1   3  -4   29.04    1.44
  -1   3  -4   27.46    1.36
  -1   3  -4   26.76    1.49
   1  -3   4   28.01    1.50
   1  -3   4   29.90    1.34
   1  -3   4   28.39    1.29
  -2   3  -4    0.33    0.11
  -2   3  -4    0.32    0.15
  -2   3  -4   -0.13    0.19
   2  -3   4    0.27    0.17
   2  -3   4    0.27    0.06
   2  -3   4    0.09    0.13
   2  -3   4    0.34    0.06
   2  -3   4    0.18    0.07
   2  -3   4    0.19    0.16
  -3   3  -4   28.14    1.76
  -3   3  -4   29.68    1.37
  -3   3  -4   30.34    1.49
   3  -3   4   28.47    1.38
   3  -3   4   27.60    1.80
   3  -3   4   26.73    1.34
   3  -3   4   26.73    1.37
   3  -3   4   27.63    1.31
   3  -3   4   29.35    1.28
   3  -3   4   28.48    1.34
  -4   3  -4    1.68    0.20
  -4   3  -4    1.84    0.15
   4  -3   4    1.75    0.15
   4  -3   4    1.66    0.16
   4  -3   4    1.73    0.12
   4  -3   4    1.91    0.11
   4  -3   4    1.88    0.13
   4  -3   4    2.05    0.16
   4  -3   4    1.89    0.11
  -5   3  -4    0.97    0.17
  -5   3  -4    1.43    0.13
   5  -3   4    0.89    0.12
   5  -3   4    1.11    0.10
  -6   3  -4    1.06    0.14
  -6   3  -4    0.72    0.19
   6  -3   4    0.83    0.14
   6  -3   4    1.10    0.11
  -7   3  -4    0.19    0.12
  -7   3  -4    0.00    0.17
   7  -3   4    0.02    0.13
   7  -3   4    0.19    0.09
  -8   3  -4    0.13    0.13
  -8   3  -4   -0.13    0.17
   8  -3   4    0.09    0.15
   8   2  -4    0.36    0.44
   8   2  -4    0.25    0.22
   8   2  -4    0.42    0.21
  -8  -2   4    0.27    0.17
  -8  -2   4    0.29    0.13
   7   2  -4    0.68    0.22
   7   2  -4    0.32    0.20
   7   2  -4    0.65    0.43
  -7  -2   4    0.43    0.08
  -7  -2   4    0.40    0.15
  -7  -2   4    0.56    0.13
   6   2  -4    0.42    0.20
   6   2  -4    0.73    0.38
   6   2  -4    0.35    0.19
  -6  -2   4    0.26    0.12
  -6  -2   4    0.53    0.08
  -6  -2   4    0.16    0.14
   5   2  -4    0.33    0.31
   5   2  -4    0.07    0.16
   5   2  -4    0.35    0.17
  -5  -2   4    0.27    0.07
  -5  -2   4    0.14    0.10
  -5  -2   4    0.11    0.11
   4   2  -4    0.66    0.16
   4   2  -4    0.59    0.16
   4   2  -4    0.89    0.27
  -4  -2   4    0.65    0.10
  -4  -2   4    0.41    0.11
  -4  -2   4    0.55    0.07
   3   2  -4    4.84    0.38
   3   2  -4    5.32    0.54
   3   2  -4    5.15    0.34
  -3  -2   4    4.78    0.30
  -3  -2   4    4.89    0.26
  -3  -2   4    5.08    0.29
   2   2  -4    1.23    0.20
   2   2  -4    1.19    0.21
   2   2  -4    1.07    0.27
   2   2  -4    1.16    0.17
   2   2  -4    1.23    0.14
  -2  -2   4    1.25    0.11
  -2  -2   4    1.08    0.10
  -2  -2   4    1.13    0.13
   1   2  -4   41.19    2.67
   1   2  -4   43.32    2.07
   1   2  -4   42.77    2.12
   1   2  -4   40.60    2.22
  -1  -2   4   45.70    2.66
  -1  -2   4   43.64    2.03
  -1  -2   4   45.17    2.22
  -1  -2   4   41.80    1.95
   0   2  -4    2.43    0.16
   0   2  -4    2.33    0.23
   0   2  -4    2.41    0.25
   0   2  -4    2.09    0.23
   0   2  -4    2.32    0.16
   0  -2   4    2.33    0.20
   0  -2   4    2.56    0.25
   0  -2   4    2.39    0.14
   0  -2   4    2.43    0.15
   0  -2   4    2.50    0.34
   0  -2   4    3.04    0.24
  -1   2  -4    6.89    0.48
  -1   2  -4    7.11    0.33
  -1   2  -4    6.61    0.41
  -1   2  -4    6.45    0.43
   1  -2   4    6.08    0.45
   1  -2   4    6.58    0.31
   1  -2   4    5.03    0.51
   1  -2   4    6.64    0.41
  -2   2  -4   18.08    1.09
  -2   2  -4   21.73    1.13
  -2   2  -4   22.48    1.34
   2  -2   4   20.88    1.15
   2  -2   4   21.36    1.36
   2  -2   4   22.02    0.96
   2  -2   4   20.72    1.10
  -3   2  -4    0.36    0.15
  -3   2  -4    0.25    0.07
  -3   2  -4    0.23    0.13
   3  -2   4    0.00    0.11
   3  -2   4    0.07    0.06
   3  -2   4    0.12    0.07
   3  -2   4    0.09    0.20
   3  -2   4    0.23    0.05
  -4   2  -4    0.23    0.08
  -4   2  -4    0.03    0.14
   4  -2   4    0.26    0.09
   4  -2   4    0.13    0.06
   4  -2   4    0.21    0.04
   4  -2   4    0.04    0.08
  -5   2  -4    0.16    0.14
  -5   2  -4    0.00    0.09
   5  -2   4    0.04    0.08
   5  -2   4   -0.01    0.06
  -6   2  -4    0.27    0.11
  -6   2  -4    0.30    0.17
   6  -2   4    0.51    0.09
   6  -2   4    0.44    0.12
  -7   2  -4    1.13    0.15
  -7   2  -4    1.05    0.23
   7  -2   4    1.28    0.14
   7  -2   4    1.47    0.18
  -8   2  -4    0.54    0.14
  -8   2  -4    0.40    0.21
   8  -2   4    0.63    0.12
   8  -2   4    0.80    0.17
  -9   2  -4    3.16    0.27
  -9   2  -4    2.93    0.38
   9  -2   4    3.39    0.31
   8   1  -4    0.02    0.21
   8   1  -4   -0.06    0.20
   8   1  -4   -0.25    0.45
  -8  -1   4    0.05    0.16
  -8  -1   4    0.00    0.11
   7   1  -4    1.30    0.23
   7   1  -4    0.93    0.23
   7   1  -4    1.02    0.46
  -7  -1   4    1.27    0.18
  -7  -1   4    1.40    0.15
   6   1  -4    6.22    0.45
   6   1  -4    5.48    0.40
   6   1  -4    6.42    0.74
  -6  -1   4    6.41    0.38
  -6  -1   4    5.92    0.30
  -6  -1   4    6.30    0.35
   5   1  -4    1.76    0.23
   5   1  -4    2.15    0.39
   5   1  -4    1.80    0.22
  -5  -1   4    2.11    0.17
  -5  -1   4    2.05    0.19
  -5  -1   4    1.88    0.13
   4   1  -4   14.76    1.06
   4   1  -4   13.28    0.80
   4   1  -4   14.50    0.76
  -4  -1   4   14.87    0.71
  -4  -1   4   14.20    0.66
  -4  -1   4   14.65    0.73
   3   1  -4   21.16    1.07
   3   1  -4   20.05    1.13
   3   1  -4   20.97    1.42
  -3  -1   4   21.37    0.97
  -3  -1   4   21.27    1.04
  -3  -1   4   21.60    1.02
   2   1  -4   10.96    0.59
   2   1  -4   10.86    0.61
   2   1  -4   10.93    0.66
   2   1  -4   11.47    0.86
  -2  -1   4   11.13    0.58
  -2  -1   4   11.96    0.53
  -2  -1   4   11.52    0.56
   1   1  -4    0.75    0.08
   1   1  -4    0.97    0.09
   1   1  -4    0.70    0.22
   1   1  -4    0.78    0.15
   1   1  -4    0.84    0.09
   1   1  -4    0.89    0.15
  -1  -1   4    0.82    0.15
  -1  -1   4    0.84    0.09
  -1  -1   4    0.80    0.08
  -1  -1   4    0.85    0.14
  -1  -1   4    0.86    0.09
  -1  -1   4    0.86    0.19
   0   1  -4    0.62    0.06
   0   1  -4    0.63    0.06
   0   1  -4    0.50    0.14
   0   1  -4    0.50    0.14
   0   1  -4    0.40    0.18
   0   1  -4    0.38    0.06
   0  -1   4    0.50    0.05
   0  -1   4    0.58    0.06
   0  -1   4    0.33    0.14
   0  -1   4    0.58    0.06
   0  -1   4    0.45    0.19
   0  -1   4    0.69    0.15
  -1   1  -4    0.38    0.16
  -1   1  -4    0.19    0.14
  -1   1  -4    0.26    0.04
  -1   1  -4    0.16    0.04
  -1   1  -4    0.10    0.12
   1  -1   4    0.19    0.04
   1  -1   4    0.18    0.13
   1  -1   4    0.22    0.14
   1  -1   4    0.10    0.18
   1  -1   4    0.21    0.04
  -2   1  -4    2.12    0.12
  -2   1  -4    1.86    0.20
  -2   1  -4    2.31    0.25
  -2   1  -4    2.02    0.12
   2  -1   4    1.93    0.11
   2  -1   4    2.24    0.26
   2  -1   4    2.06    0.13
   2  -1   4    1.94    0.12
   2  -1   4    2.09    0.22
   2  -1   4    1.98    0.23
  -3   1  -4   24.61    1.33
  -3   1  -4   26.63    1.61
  -3   1  -4   25.48    1.14
  -3   1  -4   25.00    1.21
   3  -1   4   26.13    1.23
   3  -1   4   21.76    1.22
   3  -1   4   25.89    1.14
  -4   1  -4   -0.08    0.04
  -4   1  -4    0.02    0.08
  -4   1  -4    0.09    0.16
   4  -1   4   -0.01    0.04
   4  -1   4   -0.13    0.09
   4  -1   4    0.06    0.06
  -5   1  -4   15.68    1.07
  -5   1  -4   16.08    0.81
   5  -1   4   16.25    0.80
   5  -1   4   16.37    0.85
  -6   1  -4    1.08    0.22
  -6   1  -4    0.95    0.14
   6  -1   4    1.19    0.15
   6  -1   4    1.13    0.12
  -7   1  -4    0.45    0.13
  -7   1  -4    0.37    0.20
   7  -1   4    0.65    0.15
   7  -1   4    0.72    0.12
  -8   1  -4    0.51    0.21
  -8   1  -4    0.68    0.14
   8  -1   4    0.89    0.13
   8  -1   4    0.39    0.15
  -9   1  -4    0.01    0.13
  -9   1  -4   -0.11    0.20
   9  -1   4    0.28    0.16
   8   0  -4    0.07    0.23
   8   0  -4    0.12    0.46
  -8   0   4    0.14    0.11
  -8   0   4    0.19    0.15
   7   0  -4    0.02    0.21
   7   0  -4    0.00    0.18
   7   0  -4   -0.04    0.43
  -7   0   4    0.06    0.11
  -7   0   4    0.05    0.15
   6   0  -4    2.32    0.47
   6   0  -4    1.72    0.26
   6   0  -4    1.91    0.23
  -6   0   4    1.98    0.13
  -6   0   4    2.01    0.18
  -6   0   4    2.12    0.21
   5   0  -4    1.79    0.38
   5   0  -4    1.40    0.19
   5   0  -4    1.21    0.21
  -5   0   4    1.52    0.11
  -5   0   4    1.24    0.16
  -5   0   4    1.56    0.14
   4   0  -4    0.20    0.14
   4   0  -4    0.34    0.15
   4   0  -4    0.45    0.30
  -4   0   4    0.33    0.09
  -4   0   4    0.38    0.11
   3   0  -4    1.06    0.10
   3   0  -4    0.90    0.32
   3   0  -4    1.05    0.18
   3   0  -4    0.88    0.18
  -3   0   4    0.83    0.08
  -3   0   4    0.84    0.13
  -3   0   4    0.92    0.11
   2   0  -4    3.85    0.30
   2   0  -4    3.77    0.22
   2   0  -4    4.67    0.58
   2   0  -4    3.91    0.33
  -2   0   4    4.11    0.25
  -2   0   4    4.86    0.29
  -2   0   4    4.19    0.24
  -2   0   4    3.92    0.21
   1   0  -4   17.75    0.79
   1   0  -4   16.30    0.84
   1   0  -4   15.18    1.11
   1   0  -4   15.95    0.75
   1   0  -4   16.25    0.88
   1   0  -4   16.62    0.80
  -1   0   4   16.13    0.80
  -1   0   4   14.60    0.74
  -1   0   4   15.86    0.78
  -1   0   4   16.15    0.83
  -1   0   4   17.67    0.89
  -1   0   4   17.22    1.11
   0   0  -4    0.34    0.06
   0   0  -4    0.51    0.14
   0   0  -4    0.27    0.20
   0   0  -4    0.31    0.13
   0   0  -4    0.30    0.05
   0   0  -4    0.39    0.06
   0   0   4    0.59    0.14
   0   0   4    0.48    0.06
   0   0   4    0.34    0.06
   0   0   4    0.58    0.24
   0   0   4    0.62    0.14
   0   0   4    0.44    0.05
  -1   0  -4   63.28    3.16
  -1   0  -4   69.07    4.08
  -1   0  -4   66.57    3.10
  -1   0  -4   64.69    3.37
  -1   0  -4   70.04    2.97
   1   0   4   65.60    3.37
   1   0   4   66.16    3.10
   1   0   4   64.64    3.23
   1   0   4   65.33    2.97
   1   0   4   65.00    4.08
  -2   0  -4    3.93    0.39
  -2   0  -4    3.81    0.19
  -2   0  -4    3.70    0.29
  -2   0  -4    3.59    0.21
   2   0   4    3.79    0.18
   2   0   4    3.37    0.18
   2   0   4    3.99    0.20
   2   0   4    3.41    0.23
   2   0   4    3.78    0.32
   2   0   4    2.87    0.42
  -3   0  -4    3.10    0.28
  -3   0  -4    2.95    0.20
  -3   0  -4    3.03    0.17
  -3   0  -4    2.96    0.41
   3   0   4    2.84    0.22
   3   0   4    3.11    0.16
   3   0   4    3.06    0.18
  -4   0  -4   10.87    0.78
  -4   0  -4   11.16    0.49
  -4   0  -4   10.34    0.54
   4   0   4   11.02    0.53
   4   0   4   10.34    0.48
   4   0   4    9.42    0.56
  -5   0  -4    0.49    0.11
  -5   0  -4    0.54    0.19
  -5   0  -4    0.47    0.05
   5   0   4    0.51    0.05
   5   0   4    0.38    0.08
   5   0   4    0.54    0.10
  -6   0  -4    0.19    0.19
  -6   0  -4    0.34    0.12
   6   0   4    0.19    0.09
   6   0   4    0.11    0.10
  -7   0  -4   -0.10    0.12
  -7   0  -4   -0.23    0.19
   7   0   4   -0.06    0.12
   7   0   4    0.03    0.10
  -8   0  -4    0.39    0.21
   8   0   4    0.22    0.12
   8   0   4    0.07    0.14
  -9   0  -4    0.24    0.22
  -9   0  -4    0.38    0.15
   9   0   4    0.66    0.15
   9   0   4    0.55    0.18
   8  -1  -4    0.09    0.22
   8  -1  -4   -0.32    0.47
  -8   1   4   -0.06    0.15
  -8   1   4   -0.03    0.10
   7  -1  -4   -0.15    0.44
   7  -1  -4   -0.36    0.20
  -7   1   4   -0.03    0.10
  -7   1   4    0.02    0.14
   6  -1  -4    0.21    0.17
   6  -1  -4   -0.28    0.40
   6  -1  -4   -0.36    0.18
  -6   1   4   -0.03    0.05
  -6   1   4    0.03    0.13
  -6   1   4    0.12    0.10
   5  -1  -4    3.49    0.33
   5  -1  -4    3.74    0.28
   5  -1  -4    3.84    0.51
  -5   1   4    3.81    0.24
  -5   1   4    3.68    0.26
  -5   1   4    3.75    0.19
   4  -1  -4   12.33    0.56
   4  -1  -4   11.87    0.95
   4  -1  -4   11.64    0.64
   4  -1  -4   12.11    0.69
  -4   1   4   11.93    0.61
  -4   1   4   12.72    0.63
  -4   1   4   12.32    0.60
  -4   1   4   11.54    0.56
   3  -1  -4    6.48    0.32
   3  -1  -4    6.40    0.39
   3  -1  -4    6.55    0.44
   3  -1  -4    6.60    0.71
  -3   1   4    6.66    0.35
  -3   1   4    6.36    0.31
  -3   1   4    6.45    0.36
  -3   1   4    6.76    0.37
   2  -1  -4   53.49    2.63
   2  -1  -4   53.95    2.42
   2  -1  -4   50.07    3.37
   2  -1  -4   53.72    2.75
  -2   1   4   52.54    2.42
  -2   1   4   54.94    2.54
  -2   1   4   53.69    2.58
  -2   1   4   56.75    2.62
   1  -1  -4   44.54    1.86
   1  -1  -4   41.40    2.61
   1  -1  -4   38.45    1.95
   1  -1  -4   35.42    1.98
   1  -1  -4   41.10    2.03
   1  -1  -4   40.96    2.13
  -1   1   4   39.97    1.95
  -1   1   4   42.52    1.86
  -1   1   4   43.24    2.13
  -1   1   4   41.04    2.03
  -1   1   4   41.98    1.99
  -1   1   4   44.78    2.61
   0  -1  -4   18.96    1.25
   0  -1  -4   17.21    0.99
   0  -1  -4   19.81    0.85
   0  -1  -4   17.17    0.95
   0  -1  -4   18.89    0.91
   0  -1  -4   16.44    0.89
   0   1   4   19.89    0.89
   0   1   4   19.60    0.85
   0   1   4   19.36    1.01
   0   1   4   17.73    0.95
   0   1   4   19.46    1.25
  -1  -1  -4   -0.06    0.04
  -1  -1  -4   -0.02    0.19
  -1  -1  -4   -0.03    0.11
  -1  -1  -4   -0.09    0.04
  -1  -1  -4   -0.15    0.11
   1   1   4    0.15    0.22
   1   1   4   -0.04    0.04
   1   1   4   -0.01    0.14
   1   1   4    0.01    0.12
   1   1   4   -0.01    0.04
   1   1   4   -0.06    0.04
  -2  -1  -4    1.03    0.22
  -2  -1  -4    1.13    0.09
  -2  -1  -4    1.14    0.13
  -2  -1  -4    1.02    0.08
  -2  -1  -4    1.06    0.08
  -2  -1  -4    0.93    0.16
   2   1   4    0.88    0.14
   2   1   4    1.00    0.16
   2   1   4    0.89    0.25
   2   1   4    0.88    0.08
   2   1   4    0.91    0.08
   2   1   4    0.93    0.08
  -3  -1  -4    0.75    0.12
  -3  -1  -4    0.79    0.07
  -3  -1  -4    0.65    0.07
  -3  -1  -4    1.10    0.25
  -3  -1  -4    0.63    0.16
  -3  -1  -4    0.65    0.06
   3   1   4    0.65    0.14
   3   1   4    0.75    0.09
   3   1   4    0.58    0.06
  -4  -1  -4    0.07    0.21
  -4  -1  -4    0.07    0.10
  -4  -1  -4    0.02    0.04
  -4  -1  -4    0.01    0.05
   4   1   4    0.01    0.05
   4   1   4   -0.03    0.07
  -5  -1  -4    6.40    0.30
  -5  -1  -4    6.10    0.36
  -5  -1  -4    6.00    0.31
  -5  -1  -4    5.65    0.54
  -5  -1  -4    6.27    0.31
   5   1   4    6.36    0.29
   5   1   4    5.88    0.36
   5   1   4    6.27    0.33
  -6  -1  -4    0.03    0.05
  -6  -1  -4    0.12    0.11
  -6  -1  -4    0.14    0.20
  -6  -1  -4    0.14    0.07
  -6  -1  -4    0.07    0.05
   6   1   4    0.08    0.10
   6   1   4    0.08    0.06
   6   1   4   -0.06    0.09
  -7  -1  -4    5.87    0.54
  -7  -1  -4    5.85    0.36
  -7  -1  -4    5.79    0.29
   7   1   4    5.69    0.33
   7   1   4    5.29    0.37
  -8  -1  -4    0.35    0.15
  -8  -1  -4   -0.09    0.20
   8   1   4    0.32    0.13
   8   1   4    0.31    0.14
  -9  -1  -4    0.10    0.15
  -9  -1  -4   -0.09    0.21
   9   1   4    0.28    0.14
   9   1   4    0.16    0.16
   8  -2  -4    0.32    0.51
   8  -2  -4    0.37    0.24
  -8   2   4    0.46    0.18
  -8   2   4    0.41    0.12
   7  -2  -4    3.07    0.35
   7  -2  -4    3.40    0.62
  -7   2   4    3.41    0.24
  -7   2   4    3.68    0.28
   6  -2  -4    0.53    0.46
   6  -2  -4    0.38    0.17
   6  -2  -4    0.44    0.21
  -6   2   4    0.60    0.11
  -6   2   4    0.80    0.16
   5  -2  -4    0.04    0.15
   5  -2  -4    0.03    0.18
   5  -2  -4    0.04    0.38
  -5   2   4    0.08    0.05
  -5   2   4    0.08    0.09
  -5   2   4    0.15    0.07
  -5   2   4    0.09    0.12
   4  -2  -4    7.40    0.74
   4  -2  -4    7.73    0.37
   4  -2  -4    7.66    0.43
   4  -2  -4    7.78    0.49
  -4   2   4    7.82    0.36
  -4   2   4    7.75    0.43
  -4   2   4    7.16    0.39
  -4   2   4    7.77    0.40
   3  -2  -4    4.17    0.34
   3  -2  -4    3.99    0.28
   3  -2  -4    3.88    0.49
   3  -2  -4    3.81    0.21
  -3   2   4    4.23    0.25
  -3   2   4    4.22    0.21
  -3   2   4    3.90    0.24
  -3   2   4    4.33    0.27
   2  -2  -4   -0.04    0.36
   2  -2  -4   -0.04    0.17
   2  -2  -4    0.09    0.06
  -2   2   4    0.06    0.08
  -2   2   4    0.07    0.06
  -2   2   4    0.15    0.11
  -2   2   4   -0.11    0.12
   1  -2  -4    0.30    0.30
   1  -2  -4    0.78    0.17
   1  -2  -4    0.68    0.07
  -1   2   4    0.83    0.16
  -1   2   4    0.58    0.15
  -1   2   4    0.58    0.11
  -1   2   4    0.66    0.08
  -1   2   4    0.74    0.07
   0  -2  -4    8.42    0.38
   0  -2  -4    7.52    0.52
   0  -2  -4    8.21    0.72
   0  -2  -4    8.59    0.42
   0  -2  -4    8.02    0.50
   0  -2  -4    8.01    0.41
   0   2   4    7.92    0.41
   0   2   4    8.64    0.50
   0   2   4    8.42    0.73
   0   2   4    7.86    0.40
   0   2   4    7.91    0.38
   0   2   4    8.24    0.46
  -1  -2  -4   15.01    1.09
  -1  -2  -4   15.30    0.82
  -1  -2  -4   16.12    0.75
  -1  -2  -4   16.95    0.77
  -1  -2  -4   14.02    0.85
   1   2   4   15.91    0.71
   1   2   4   17.07    0.86
   1   2   4   13.65    0.75
   1   2   4   16.24    0.85
   1   2   4   15.07    1.10
   1   2   4   15.90    0.77
  -2  -2  -4    1.46    0.11
  -2  -2  -4    1.61    0.18
  -2  -2  -4    1.64    0.28
  -2  -2  -4    1.77    0.18
  -2  -2  -4    1.48    0.10
  -2  -2  -4    1.49    0.11
   2   2   4    1.41    0.11
   2   2   4    1.50    0.12
   2   2   4    1.45    0.10
   2   2   4    1.87    0.20
   2   2   4    1.23    0.18
  -3  -2  -4   29.05    1.36
  -3  -2  -4   28.05    1.88
  -3  -2  -4   28.19    1.42
  -3  -2  -4   30.02    1.52
  -3  -2  -4   29.36    1.30
   3   2   4   28.84    1.30
   3   2   4   29.50    1.41
   3   2   4   26.41    1.43
  -4  -2  -4    0.02    0.06
  -4  -2  -4   -0.06    0.21
  -4  -2  -4    0.02    0.11
  -4  -2  -4    0.06    0.05
   4   2   4    0.06    0.08
   4   2   4    0.09    0.05
   4   2   4    0.05    0.08
  -5  -2  -4   -0.09    0.05
  -5  -2  -4    0.01    0.06
  -5  -2  -4    0.05    0.10
  -5  -2  -4   -0.11    0.19
   5   2   4    0.04    0.08
   5   2   4   -0.02    0.06
   5   2   4    0.08    0.08
  -6  -2  -4    2.93    0.41
  -6  -2  -4    3.48    0.23
  -6  -2  -4    2.95    0.25
   6   2   4    3.32    0.21
   6   2   4    2.65    0.23
   6   2   4    3.22    0.18
  -7  -2  -4    0.56    0.24
  -7  -2  -4    0.46    0.15
  -7  -2  -4    0.34    0.08
   7   2   4    0.55    0.10
   7   2   4    0.63    0.14
   7   2   4    0.79    0.13
  -8  -2  -4    0.03    0.15
  -8  -2  -4   -0.04    0.22
   8   2   4    0.10    0.13
   8   2   4    0.13    0.13
  -9  -2  -4    0.00    0.16
  -9  -2  -4    0.08    0.23
   9   2   4    0.14    0.14
   9   2   4    0.04    0.16
   8  -3  -4    0.25    0.25
   8  -3  -4    0.36    0.52
  -8   3   4   -0.04    0.16
  -8   3   4    0.20    0.10
   7  -3  -4    1.12    0.26
   7  -3  -4    1.09    0.54
  -7   3   4    1.36    0.15
  -7   3   4    1.16    0.18
   6  -3  -4   -0.12    0.45
   6  -3  -4    0.11    0.21
  -6   3   4    0.11    0.10
  -6   3   4    0.21    0.16
   5  -3  -4   -0.12    0.19
   5  -3  -4    0.18    0.42
  -5   3   4   -0.01    0.04
  -5   3   4    0.03    0.09
  -5   3   4    0.17    0.13
   4  -3  -4    0.02    0.16
   4  -3  -4   -0.09    0.35
  -4   3   4   -0.02    0.04
  -4   3   4    0.08    0.11
  -4   3   4    0.01    0.08
   3  -3  -4    8.07    0.51
   3  -3  -4    7.98    0.81
  -3   3   4    8.59    0.43
  -3   3   4    7.88    0.38
  -3   3   4    8.04    0.45
   2  -3  -4   19.46    1.01
   2  -3  -4   17.72    1.36
  -2   3   4   19.12    0.90
  -2   3   4   18.73    0.93
  -2   3   4   18.32    0.93
  -2   3   4   18.41    0.85
  -2   3   4   18.19    0.91
   1  -3  -4   10.81    0.98
   1  -3  -4   12.01    0.69
  -1   3   4   12.98    0.68
  -1   3   4   11.10    0.57
  -1   3   4   11.14    0.58
  -1   3   4   11.52    0.63
  -1   3   4   12.08    0.54
   0  -3  -4   73.58    3.43
   0  -3  -4   67.51    4.41
   0  -3  -4   69.45    3.61
   0  -3  -4   70.34    3.46
   0   3   4   69.76    3.61
   0   3   4   70.98    3.42
   0   3   4   72.37    3.18
   0   3   4   71.41    3.33
  -1  -3  -4   22.34    1.21
  -1  -3  -4   22.53    1.09
  -1  -3  -4   22.14    1.54
  -1  -3  -4   23.19    1.18
  -1  -3  -4   23.67    1.11
   1   3   4   23.53    1.11
   1   3   4   22.56    1.09
   1   3   4   22.23    1.22
   1   3   4   22.30    1.04
  -2  -3  -4    8.09    0.50
  -2  -3  -4    7.77    0.49
  -2  -3  -4    8.15    0.41
  -2  -3  -4    8.30    0.70
   2   3   4    8.19    0.38
   2   3   4    7.90    0.53
   2   3   4    8.18    0.41
   2   3   4    7.70    0.42
  -3  -3  -4    0.23    0.25
  -3  -3  -4    0.17    0.14
  -3  -3  -4    0.04    0.14
  -3  -3  -4    0.05    0.07
   3   3   4    0.01    0.06
   3   3   4    0.08    0.08
  -4  -3  -4    0.48    0.25
  -4  -3  -4    0.49    0.08
  -4  -3  -4    0.58    0.08
  -4  -3  -4    0.54    0.14
   4   3   4    0.48    0.10
   4   3   4    0.54    0.07
   4   3   4    0.45    0.09
  -5  -3  -4    0.28    0.13
  -5  -3  -4    0.33    0.07
  -5  -3  -4    0.43    0.24
   5   3   4    0.33    0.07
   5   3   4    0.18    0.09
   5   3   4    0.16    0.09
  -6  -3  -4    0.09    0.13
  -6  -3  -4    0.06    0.07
  -6  -3  -4   -0.14    0.23
   6   3   4    0.03    0.10
   6   3   4    0.11    0.10
   6   3   4    0.10    0.08
  -7  -3  -4    1.68    0.20
  -7  -3  -4    1.39    0.15
  -7  -3  -4    1.28    0.30
   7   3   4    1.33    0.17
   7   3   4    1.40    0.18
   7   3   4    1.71    0.16
  -8  -3  -4   -0.05    0.24
  -8  -3  -4    0.00    0.15
   8   3   4   -0.01    0.13
   8   3   4    0.34    0.15
  -9  -3  -4    1.15    0.31
  -9  -3  -4    1.25    0.22
   9   3   4    1.64    0.23
   9   3   4    1.66    0.20
   7  -4  -4    0.17    0.23
   7  -4  -4   -0.32    0.51
  -7   4   4    0.04    0.10
  -7   4   4   -0.11    0.16
   6  -4  -4    0.88    0.25
   6  -4  -4    0.86    0.53
  -6   4   4    1.04    0.17
  -6   4   4    1.11    0.14
   5  -4  -4    5.07    0.68
   5  -4  -4    4.86    0.43
  -5   4   4    5.25    0.35
  -5   4   4    4.90    0.25
  -5   4   4    5.02    0.30
   4  -4  -4    1.24    0.22
   4  -4  -4    1.03    0.43
  -4   4   4    1.42    0.15
  -4   4   4    1.42    0.16
  -4   4   4    1.25    0.10
   3  -4  -4    0.84    0.38
   3  -4  -4    0.58    0.17
  -3   4   4    0.51    0.06
  -3   4   4    0.54    0.09
  -3   4   4    0.47    0.12
   2  -4  -4   14.58    1.20
   2  -4  -4   14.47    0.87
  -2   4   4   15.83    0.81
  -2   4   4   15.90    0.78
  -2   4   4   17.41    0.85
  -2   4   4   16.12    0.73
   1  -4  -4    5.54    0.45
   1  -4  -4    6.56    0.55
   1  -4  -4    5.90    0.77
  -1   4   4    7.38    0.33
  -1   4   4    7.21    0.37
  -1   4   4    6.99    0.35
  -1   4   4    6.85    0.41
  -1   4   4    7.20    0.44
   0  -4  -4    1.43    0.40
   0  -4  -4    1.74    0.29
   0  -4  -4    2.01    0.13
   0  -4  -4    1.86    0.22
   0   4   4    1.75    0.22
   0   4   4    1.91    0.13
   0   4   4    1.86    0.12
   0   4   4    1.79    0.17
  -1  -4  -4   -0.07    0.06
  -1  -4  -4    0.08    0.20
  -1  -4  -4    0.02    0.14
  -1  -4  -4   -0.28    0.29
   1   4   4   -0.09    0.09
   1   4   4    0.07    0.07
   1   4   4   -0.15    0.17
   1   4   4    0.01    0.06
  -2  -4  -4    4.35    0.57
  -2  -4  -4    3.75    0.30
  -2  -4  -4    4.08    0.35
   2   4   4    4.09    0.23
   2   4   4    3.71    0.26
   2   4   4    3.92    0.21
  -3  -4  -4    4.37    0.34
  -3  -4  -4    4.57    0.55
  -3  -4  -4    3.80    0.31
   3   4   4    4.18    0.24
   3   4   4    3.97    0.22
  -4  -4  -4    1.04    0.18
  -4  -4  -4    1.22    0.13
  -4  -4  -4    0.91    0.29
   4   4   4    1.34    0.11
   4   4   4    1.31    0.13
   4   4   4    1.48    0.13
  -5  -4  -4    7.87    0.69
  -5  -4  -4    8.74    0.49
  -5  -4  -4    7.85    0.42
   5   4   4    7.59    0.45
   5   4   4    8.58    0.40
   5   4   4    7.64    0.43
  -6  -4  -4   -0.11    0.13
  -6  -4  -4    0.02    0.07
  -6  -4  -4    0.14    0.26
   6   4   4    0.24    0.11
   6   4   4    0.26    0.11
   6   4   4    0.14    0.10
  -7  -4  -4    0.00    0.09
  -7  -4  -4    0.02    0.15
  -7  -4  -4    0.12    0.26
   7   4   4    0.13    0.11
   7   4   4    0.19    0.13
   7   4   4    0.03    0.12
  -8  -4  -4    0.53    0.28
  -8  -4  -4    0.68    0.18
   8   4   4    0.54    0.16
   8   4   4    0.57    0.15
  -9  -4  -4    0.04    0.25
  -9  -4  -4    0.06    0.17
   9   4   4    0.06    0.15
   9   4   4    0.26    0.17
   7  -5  -4    1.71    0.61
   7  -5  -4    1.19    0.29
  -7   5   4    1.92    0.22
  -7   5   4    1.56    0.17
   6  -5  -4    0.79    0.53
   6  -5  -4    0.59    0.24
  -6   5   4    0.46    0.11
  -6   5   4    0.30    0.17
   5  -5  -4    1.43    0.54
   5  -5  -4    1.50    0.26
  -5   5   4    1.39    0.14
  -5   5   4    1.11    0.18
   4  -5  -4    0.37    0.20
   4  -5  -4   -0.05    0.44
  -4   5   4    0.19    0.10
  -4   5   4    0.17    0.14
  -4   5   4    0.34    0.06
   3  -5  -4   -0.03    0.16
   3  -5  -4    0.06    0.39
  -3   5   4    0.04    0.08
  -3   5   4    0.04    0.05
  -3   5   4    0.02    0.11
   2  -5  -4    0.03    0.23
   2  -5  -4   -0.45    0.32
   2  -5  -4    0.17    0.15
  -2   5   4    0.07    0.08
  -2   5   4    0.00    0.09
  -2   5   4    0.07    0.05
   1  -5  -4    8.98    0.65
   1  -5  -4    9.63    0.45
   1  -5  -4    7.44    0.85
   1  -5  -4    8.44    0.54
  -1   5   4    9.12    0.47
  -1   5   4    8.93    0.45
  -1   5   4    9.13    0.52
  -1   5   4    9.48    0.43
   0  -5  -4   15.75    0.91
   0  -5  -4   13.69    1.18
   0  -5  -4   16.08    0.77
   0  -5  -4   15.89    0.85
   0   5   4   15.61    0.78
   0   5   4   14.97    0.72
   0   5   4   16.56    0.86
   0   5   4   15.79    0.77
  -1  -5  -4    5.52    0.68
  -1  -5  -4    5.55    0.37
  -1  -5  -4    6.68    0.48
   1   5   4    6.07    0.42
   1   5   4    5.98    0.34
   1   5   4    5.72    0.30
   1   5   4    6.03    0.31
  -2  -5  -4   25.62    1.71
  -2  -5  -4   26.07    1.33
  -2  -5  -4   25.03    1.31
   2   5   4   24.53    1.24
   2   5   4   26.14    1.23
   2   5   4   24.19    1.15
  -3  -5  -4    5.37    0.57
  -3  -5  -4    5.34    0.38
   3   5   4    4.70    0.25
   3   5   4    4.62    0.27
   3   5   4    4.46    0.28
  -4  -5  -4    2.51    0.37
  -4  -5  -4    2.52    0.20
  -4  -5  -4    2.14    0.24
   4   5   4    2.30    0.16
   4   5   4    2.07    0.17
   4   5   4    2.00    0.17
  -5  -5  -4    0.06    0.27
  -5  -5  -4    0.04    0.08
  -5  -5  -4    0.09    0.15
   5   5   4   -0.07    0.09
   5   5   4   -0.02    0.09
   5   5   4    0.09    0.10
  -6  -5  -4    0.11    0.28
  -6  -5  -4    0.21    0.17
  -6  -5  -4    0.21    0.10
   6   5   4    0.30    0.11
   6   5   4    0.14    0.12
   6   5   4    0.37    0.12
  -7  -5  -4   -0.14    0.09
  -7  -5  -4   -0.04    0.15
  -7  -5  -4   -0.08    0.26
   7   5   4    0.23    0.13
   7   5   4   -0.07    0.13
   7   5   4    0.02    0.12
  -8  -5  -4    0.11    0.27
  -8  -5  -4   -0.03    0.10
  -8  -5  -4    0.09    0.17
   8   5   4    0.28    0.15
   8   5   4    0.34    0.15
   8   5   4    0.11    0.13
  -9  -5  -4   -0.07    0.27
  -9  -5  -4    0.21    0.19
   9   5   4    0.37    0.17
   9   5   4    0.21    0.16
   7  -6  -4    0.42    0.57
  -7   6   4    0.12    0.11
  -7   6   4   -0.13    0.17
   6  -6  -4    0.62    0.57
  -6   6   4    0.28    0.11
  -6   6   4    0.30    0.18
   5  -6  -4    0.52    0.23
   5  -6  -4    0.24    0.52
  -5   6   4    0.02    0.16
  -5   6   4    0.14    0.10
   4  -6  -4    1.71    0.55
   4  -6  -4    1.91    0.26
  -4   6   4    1.80    0.14
  -4   6   4    1.38    0.16
   3  -6  -4    4.86    0.53
   3  -6  -4    5.02    0.38
   3  -6  -4    5.48    0.66
  -3   6   4    4.69    0.29
  -3   6   4    4.54    0.25
   2  -6  -4    2.02    0.35
   2  -6  -4    2.43    0.46
   2  -6  -4    2.23    0.25
  -2   6   4    1.86    0.18
  -2   6   4    2.03    0.14
  -2   6   4    1.90    0.18
   1  -6  -4    0.20    0.05
   1  -6  -4    0.35    0.24
   1  -6  -4    0.49    0.35
   1  -6  -4    0.34    0.12
  -1   6   4    0.20    0.09
  -1   6   4    0.22    0.07
  -1   6   4    0.29    0.09
  -1   6   4    0.23    0.06
   0  -6  -4   11.85    0.76
   0  -6  -4   13.02    1.03
   0  -6  -4   11.94    0.68
   0  -6  -4   12.88    0.62
   0   6   4   12.05    0.62
   0   6   4   12.62    0.59
   0   6   4   12.53    0.64
  -1  -6  -4    5.25    0.65
  -1  -6  -4    4.98    0.33
  -1  -6  -4    5.93    0.46
   1   6   4    5.35    0.28
   1   6   4    5.02    0.32
   1   6   4    5.60    0.38
   1   6   4    5.14    0.29
  -2  -6  -4    1.63    0.36
  -2  -6  -4    1.43    0.25
   2   6   4    1.34    0.13
   2   6   4    1.34    0.13
   2   6   4    1.40    0.16
  -3  -6  -4    0.05    0.16
  -3  -6  -4    0.16    0.27
   3   6   4   -0.01    0.08
   3   6   4   -0.05    0.08
   3   6   4    0.01    0.07
  -4  -6  -4    0.68    0.18
  -4  -6  -4    0.52    0.29
  -4  -6  -4    0.53    0.13
   4   6   4    0.69    0.11
   4   6   4    0.80    0.12
   4   6   4    0.71    0.10
  -5  -6  -4    1.17    0.34
  -5  -6  -4    1.05    0.21
  -5  -6  -4    1.00    0.14
   5   6   4    0.86    0.14
   5   6   4    0.87    0.13
   5   6   4    0.92    0.13
  -6  -6  -4    0.14    0.17
  -6  -6  -4    0.16    0.30
  -6  -6  -4    0.22    0.10
   6   6   4    0.34    0.13
   6   6   4    0.25    0.12
   6   6   4    0.23    0.12
  -7  -6  -4    1.95    0.24
  -7  -6  -4    1.95    0.19
  -7  -6  -4    1.83    0.38
   7   6   4    2.01    0.20
   7   6   4    1.92    0.21
   7   6   4    1.74    0.21
  -8  -6  -4   -0.05    0.17
  -8  -6  -4   -0.21    0.10
  -8  -6  -4   -0.27    0.28
   8   6   4    0.44    0.15
   8   6   4    0.09    0.15
   8   6   4    0.07    0.14
  -9  -6  -4   -0.11    0.18
  -9  -6  -4   -0.10    0.28
   9   6   4    0.07    0.16
   9   6   4   -0.02    0.16
   6  -7  -4    2.02    0.65
  -6   7   4    1.32    0.16
   5  -7  -4    2.99    0.64
  -5   7   4    2.50    0.22
   4  -7  -4    0.24    0.31
   4  -7  -4    1.08    0.52
  -4   7   4    0.27    0.12
  -4   7   4    0.37    0.09
   3  -7  -4    1.04    0.34
   3  -7  -4    1.13    0.49
  -3   7   4    1.28    0.12
  -3   7   4    1.04    0.15
   2  -7  -4    1.04    0.31
   2  -7  -4    1.02    0.43
   2  -7  -4    1.29    0.17
  -2   7   4    0.79    0.11
  -2   7   4    0.72    0.13
   1  -7  -4   -0.14    0.36
   1  -7  -4    0.10    0.25
   1  -7  -4   -0.16    0.10
   1  -7  -4   -0.06    0.05
  -1   7   4   -0.06    0.10
  -1   7   4    0.00    0.08
  -1   7   4    0.11    0.08
   0  -7  -4    0.03    0.34
   0  -7  -4   -0.02    0.09
   0  -7  -4    0.30    0.22
   0   7   4    0.04    0.08
   0   7   4    0.19    0.09
   0   7   4    0.04    0.10
   0   7   4    0.00    0.08
  -1  -7  -4    4.62    0.56
  -1  -7  -4    4.26    0.42
   1   7   4    4.44    0.27
   1   7   4    4.23    0.26
   1   7   4    4.49    0.31
   1   7   4    5.53    0.33
  -2  -7  -4    7.07    0.50
  -2  -7  -4    6.79    0.71
   2   7   4    6.72    0.41
   2   7   4    6.22    0.36
   2   7   4    6.62    0.35
   2   7   4    6.95    0.37
  -3  -7  -4    1.50    0.25
  -3  -7  -4    1.68    0.20
  -3  -7  -4    1.77    0.39
   3   7   4    1.61    0.16
   3   7   4    1.46    0.15
   3   7   4    1.48    0.14
  -4  -7  -4    5.77    0.36
  -4  -7  -4    5.32    0.64
  -4  -7  -4    5.53    0.43
   4   7   4    5.22    0.31
   4   7   4    4.97    0.32
   4   7   4    5.12    0.32
  -5  -7  -4    0.86    0.14
  -5  -7  -4    0.71    0.35
  -5  -7  -4    0.73    0.20
   5   7   4    0.80    0.13
   5   7   4    1.00    0.14
   5   7   4    0.69    0.15
  -6  -7  -4    0.60    0.20
  -6  -7  -4    0.61    0.13
  -6  -7  -4    0.32    0.34
   6   7   4    0.35    0.14
   6   7   4    0.49    0.14
   6   7   4    0.38    0.12
  -7  -7  -4   -0.03    0.10
  -7  -7  -4   -0.16    0.17
  -7  -7  -4    0.04    0.30
   7   7   4    0.09    0.14
   7   7   4   -0.11    0.12
   7   7   4    0.08    0.14
  -8  -7  -4   -0.01    0.18
  -8  -7  -4   -0.49    0.30
  -8  -7  -4    0.06    0.11
   8   7   4    0.27    0.16
   8   7   4    0.11    0.15
   8   7   4    0.00    0.15
   5  -8  -4    1.12    0.53
   5  -8  -4    0.31    0.38
  -5   8   4    0.05    0.11
   4  -8  -4   -0.02    0.33
   4  -8  -4    1.00    0.47
  -4   8   4    0.12    0.12
   3  -8  -4    0.03    0.30
   3  -8  -4    0.30    0.42
  -3   8   4    0.09    0.10
  -3   8   4    0.01    0.12
   2  -8  -4    2.26    0.53
   2  -8  -4    2.15    0.38
  -2   8   4    1.93    0.18
  -2   8   4    2.22    0.23
   1  -8  -4    3.52    0.56
   1  -8  -4    3.78    0.42
  -1   8   4    3.29    0.26
  -1   8   4    2.96    0.21
  -1   8   4    2.88    0.21
   0  -8  -4    2.34    0.34
   0  -8  -4    2.14    0.47
   0   8   4    1.87    0.18
   0   8   4    2.24    0.18
   0   8   4    1.93    0.21
  -1  -8  -4   -0.16    0.33
  -1  -8  -4    0.12    0.22
   1   8   4    0.05    0.14
   1   8   4    0.07    0.11
   1   8   4    0.06    0.05
   1   8   4    0.11    0.10
  -2  -8  -4    4.99    0.67
  -2  -8  -4    5.97    0.48
   2   8   4    4.96    0.29
   2   8   4    5.12    0.32
   2   8   4    4.95    0.30
  -3  -8  -4    2.33    0.46
  -3  -8  -4    2.43    0.30
  -3  -8  -4    2.22    0.24
   3   8   4    2.19    0.18
   3   8   4    2.24    0.20
   3   8   4    2.51    0.21
  -4  -8  -4    0.42    0.21
  -4  -8  -4    0.47    0.15
  -4  -8  -4    0.61    0.37
   4   8   4    0.47    0.11
   4   8   4    0.68    0.15
   4   8   4    0.57    0.13
  -5  -8  -4    0.14    0.13
  -5  -8  -4    0.16    0.34
  -5  -8  -4    0.05    0.19
   5   8   4   -0.02    0.14
   5   8   4    0.24    0.11
   5   8   4    0.20    0.13
  -6  -8  -4   -0.13    0.18
  -6  -8  -4    0.02    0.11
  -6  -8  -4   -0.33    0.33
   6   8   4    0.00    0.14
   6   8   4    0.15    0.12
   6   8   4    0.10    0.14
  -7  -8  -4   -0.31    0.17
  -7  -8  -4   -0.15    0.33
  -7  -8  -4    0.01    0.11
   7   8   4    0.20    0.16
   7   8   4    0.23    0.16
   7   8   4    0.40    0.15
  -8  -8  -4   -0.18    0.11
  -8  -8  -4   -0.59    0.30
  -8  -8  -4   -0.02    0.19
   8   8   4    0.05    0.16
   8   8   4    0.10    0.15
   8   8   4    0.16    0.17
   4  -9  -4    3.80    0.62
   4  -9  -4    1.50    0.41
  -4   9   4    1.99    0.22
   3  -9  -4    3.86    0.59
   3  -9  -4    1.48    0.38
  -3   9   4    1.89    0.19
  -3   9   4    1.87    0.21
   2  -9  -4    0.18    0.28
   2  -9  -4    0.93    0.43
  -2   9   4    0.15    0.14
  -2   9   4    0.12    0.11
   1  -9  -4    0.52    0.29
   1  -9  -4    0.79    0.41
  -1   9   4    0.62    0.16
  -1   9   4    0.51    0.12
   0  -9  -4    1.79    0.46
   0  -9  -4    1.20    0.30
   0   9   4    1.23    0.15
   0   9   4    0.94    0.18
   0   9   4    1.01    0.15
  -1  -9  -4   -0.30    0.23
  -1  -9  -4    0.44    0.36
   1   9   4   -0.12    0.15
   1   9   4    0.05    0.11
   1   9   4    0.09    0.13
  -2  -9  -4    0.20    0.24
  -2  -9  -4   -0.01    0.35
   2   9   4   -0.05    0.13
   2   9   4   -0.09    0.11
  -3  -9  -4    0.61    0.39
  -3  -9  -4    1.09    0.19
  -3  -9  -4    0.71    0.25
   3   9   4    1.16    0.13
   3   9   4    1.40    0.18
   3   9   4    1.24    0.16
  -4  -9  -4    2.26    0.47
  -4  -9  -4    2.28    0.31
  -4  -9  -4    2.84    0.26
   4   9   4    2.57    0.24
   4   9   4    2.21    0.21
   4   9   4    2.19    0.22
  -5  -9  -4    0.05    0.19
  -5  -9  -4    0.28    0.15
  -5  -9  -4   -0.21    0.35
   5   9   4    0.05    0.15
   5   9   4    0.25    0.12
   5   9   4    0.27    0.14
  -6  -9  -4    1.06    0.17
  -6  -9  -4    0.80    0.40
  -6  -9  -4    1.46    0.26
   6   9   4    1.11    0.20
   6   9   4    1.17    0.18
   6   9   4    1.07    0.17
  -7  -9  -4   -0.07    0.12
  -7  -9  -4   -0.10    0.20
  -7  -9  -4   -0.46    0.34
   7   9   4    0.28    0.16
   7   9   4    0.13    0.17
   7   9   4    0.15    0.14
   3 -10  -4    1.71    0.49
   3 -10  -4    0.12    0.30
  -3  10   4    0.02    0.14
  -3  10   4    0.05    0.12
   2 -10  -4    0.21    0.42
   2 -10  -4    0.09    0.29
  -2  10   4    0.09    0.12
  -2  10   4   -0.13    0.14
   1 -10  -4    0.39    0.41
   1 -10  -4    0.10    0.27
  -1  10   4    0.13    0.12
  -1  10   4   -0.10    0.14
   0 -10  -4    1.52    0.34
   0 -10  -4    1.87    0.49
   0  10   4    1.84    0.24
   0  10   4    1.77    0.18
  -1 -10  -4    1.92    0.35
  -1 -10  -4    2.37    0.50
   1  10   4    1.89    0.21
   1  10   4    1.90    0.20
  -2 -10  -4    1.23    0.31
  -2 -10  -4    1.38    0.22
  -2 -10  -4    1.02    0.42
   2  10   4    1.34    0.17
   2  10   4    1.43    0.19
  -3 -10  -4   -0.21    0.21
  -3 -10  -4    0.14    0.16
  -3 -10  -4   -0.08    0.37
   3  10   4    0.09    0.13
   3  10   4   -0.02    0.15
  -4 -10  -4    1.33    0.43
  -4 -10  -4    0.93    0.27
  -4 -10  -4    1.21    0.20
   4  10   4    0.97    0.18
   4  10   4    1.07    0.18
  -5 -10  -4    0.01    0.39
  -5 -10  -4    0.59    0.24
  -5 -10  -4    0.67    0.17
   5  10   4    0.93    0.19
   5  10   4    0.83    0.17
  -6 -10  -4    0.25    0.15
  -6 -10  -4   -0.31    0.22
  -6 -10  -4   -0.26    0.38
   6  10   4    0.19    0.17
   6  10   4    0.22    0.17
   2 -11  -4    0.78    0.34
  -2  11   4    0.61    0.20
  -2  11   4    0.88    0.17
   1 -11  -4    1.31    0.35
  -1  11   4    1.15    0.18
  -1  11   4    1.11    0.22
   0 -11  -4    0.13    0.27
   0  11   4    0.07    0.19
   0  11   4    0.11    0.14
  -1 -11  -4   -0.07    0.27
   1  11   4    0.45    0.15
  -2 -11  -4    0.99    0.21
  -2 -11  -4    0.43    0.28
   2  11   4    0.72    0.16
   2  11   4    0.81    0.18
  -3 -11  -4   -0.39    0.23
  -3 -11  -4    0.02    0.17
   3  11   4    0.54    0.16
   3  11   4    0.14    0.16
  -4 -11  -4    0.07    0.16
  -4 -11  -4   -0.05    0.23
   4  11   4    0.13    0.17
   4  11   4    0.21    0.15
  -5 -11  -4    0.26    0.23
  -5 -11  -4    0.01    0.17
   5  11   4    0.28    0.16
   5  11   4    0.29    0.18
   1  11  -5    0.86    0.27
  -1 -11   5    0.21    0.14
   0  11  -5    0.49    0.25
   4  10  -5    1.23    0.26
   4  10  -5    1.54    0.29
  -4 -10   5    0.58    0.18
  -4 -10   5    0.82    0.16
   3  10  -5    0.33    0.25
   3  10  -5    0.45    0.21
  -3 -10   5    0.09    0.13
  -3 -10   5   -0.03    0.16
   2  10  -5    0.46    0.24
   2  10  -5    0.16    0.21
  -2 -10   5   -0.39    0.16
  -2 -10   5   -0.06    0.12
   1  10  -5    0.02    0.20
   1  10  -5    0.08    0.23
  -1 -10   5    0.01    0.12
   0  10  -5    0.36    0.24
   0  10  -5   -0.05    0.18
   0 -10   5   -0.22    0.12
  -1  10  -5    0.62    0.24
  -1  10  -5    0.17    0.18
   1 -10   5   -0.27    0.11
   2 -10   5    0.25    0.13
   3 -10   5   -0.28    0.11
   3 -10   5    0.33    0.09
   5   9  -5    0.43    0.25
   5   9  -5    0.43    0.25
   5   9  -5    0.58    0.22
  -5  -9   5   -0.05    0.13
  -5  -9   5   -0.07    0.15
   4   9  -5    0.09    0.23
   4   9  -5    0.20    0.24
   4   9  -5    0.20    0.20
  -4  -9   5   -0.08    0.12
  -4  -9   5   -0.10    0.15
   3   9  -5   -0.02    0.22
   3   9  -5    0.31    0.20
  -3  -9   5    0.15    0.12
  -3  -9   5   -0.24    0.13
   2   9  -5    0.21    0.23
   2   9  -5    0.37    0.20
  -2  -9   5   -0.21    0.14
  -2  -9   5    0.01    0.11
   1   9  -5    0.04    0.22
   1   9  -5    0.09    0.20
  -1  -9   5   -0.03    0.11
  -1  -9   5   -0.18    0.15
   0   9  -5    0.37    0.23
   0   9  -5    0.63    0.20
   0  -9   5    0.30    0.15
   0  -9   5    0.24    0.12
  -1   9  -5    0.88    0.24
  -1   9  -5    0.60    0.19
   1  -9   5    0.43    0.13
  -2   9  -5    0.28    0.22
   2  -9   5   -0.13    0.10
   3  -9   5    0.99    0.11
   3  -9   5    0.45    0.13
   6   8  -5    0.21    0.24
   6   8  -5    0.32    0.24
  -6  -8   5   -0.03    0.13
  -6  -8   5   -0.11    0.16
   5   8  -5    0.47    0.23
   5   8  -5    0.38    0.22
  -5  -8   5   -0.03    0.12
  -5  -8   5   -0.08    0.14
   4   8  -5    0.62    0.24
   4   8  -5    0.01    0.22
   4   8  -5    0.12    0.20
  -4  -8   5    0.25    0.12
  -4  -8   5    0.09    0.14
   3   8  -5    0.51    0.23
   3   8  -5    0.56    0.21
   3   8  -5    0.45    0.22
  -3  -8   5    0.31    0.12
  -3  -8   5    0.33    0.14
   2   8  -5    5.30    0.42
   2   8  -5    6.21    0.45
   2   8  -5    6.88    0.47
  -2  -8   5    5.87    0.36
  -2  -8   5    6.03    0.40
   1   8  -5    0.38    0.18
   1   8  -5    0.24    0.21
   1   8  -5    0.19    0.19
  -1  -8   5   -0.09    0.10
  -1  -8   5   -0.27    0.13
   0   8  -5    0.24    0.21
   0   8  -5    0.30    0.19
   0  -8   5    0.10    0.14
   0  -8   5    0.04    0.11
  -1   8  -5    0.25    0.17
  -1   8  -5    0.28    0.23
   1  -8   5    0.02    0.10
   1  -8   5   -0.05    0.13
  -2   8  -5    0.26    0.21
   2  -8   5   -0.01    0.10
  -3   8  -5    0.75    0.22
   3  -8   5   -0.07    0.09
   3  -8   5   -0.04    0.07
   7   7  -5    0.13    0.24
   7   7  -5   -0.01    0.23
  -7  -7   5   -0.15    0.14
  -7  -7   5    0.08    0.10
   6   7  -5    1.69    0.29
   6   7  -5    1.22    0.27
  -6  -7   5    1.53    0.19
  -6  -7   5    1.95    0.17
   5   7  -5    1.42    0.27
   5   7  -5    1.15    0.25
  -5  -7   5    0.94    0.17
  -5  -7   5    0.86    0.15
   4   7  -5    0.75    0.21
   4   7  -5    0.31    0.22
   4   7  -5    0.72    0.24
  -4  -7   5    0.45    0.14
  -4  -7   5    0.50    0.13
   3   7  -5    0.20    0.21
   3   7  -5    0.17    0.20
   3   7  -5    0.04    0.19
  -3  -7   5    0.24    0.11
  -3  -7   5    0.06    0.12
   2   7  -5    0.21    0.21
   2   7  -5   -0.12    0.18
   2   7  -5    0.10    0.18
  -2  -7   5   -0.07    0.09
  -2  -7   5    0.06    0.12
   1   7  -5    0.12    0.17
   1   7  -5    0.18    0.18
   1   7  -5   -0.10    0.20
  -1  -7   5    0.13    0.10
  -1  -7   5    0.05    0.12
   0   7  -5    0.08    0.17
   0   7  -5    0.16    0.16
   0   7  -5    0.14    0.20
   0  -7   5    0.22    0.10
   0  -7   5    0.03    0.12
  -1   7  -5    0.04    0.21
  -1   7  -5    0.03    0.14
   1  -7   5    0.08    0.12
   1  -7   5    0.11    0.09
  -2   7  -5    0.74    0.24
  -2   7  -5    0.61    0.15
   2  -7   5    0.61    0.11
   2  -7   5    0.43    0.15
   2  -7   5    0.60    0.09
  -3   7  -5    0.43    0.22
   3  -7   5    0.27    0.09
   3  -7   5    0.23    0.08
   4  -7   5    0.22    0.08
   4  -7   5    0.24    0.08
   4  -7   5    0.10    0.09
   7   6  -5   -0.08    0.36
   7   6  -5   -0.13    0.22
   7   6  -5    0.21    0.23
  -7  -6   5   -0.21    0.13
  -7  -6   5   -0.13    0.16
  -7  -6   5    0.05    0.09
   6   6  -5    0.26    0.22
   6   6  -5    0.15    0.21
   6   6  -5   -0.24    0.31
  -6  -6   5   -0.16    0.15
  -6  -6   5   -0.05    0.12
  -6  -6   5    0.06    0.09
   5   6  -5   -0.05    0.28
   5   6  -5    0.17    0.21
   5   6  -5    0.04    0.21
  -5  -6   5    0.03    0.11
  -5  -6   5   -0.07    0.13
  -5  -6   5    0.11    0.09
   4   6  -5    0.40    0.21
   4   6  -5   -0.05    0.25
   4   6  -5   -0.02    0.20
  -4  -6   5    0.14    0.11
  -4  -6   5    0.09    0.13
   3   6  -5   -0.03    0.20
   3   6  -5   -0.06    0.21
   3   6  -5    0.29    0.20
  -3  -6   5    0.15    0.10
  -3  -6   5   -0.06    0.11
   2   6  -5    0.53    0.19
   2   6  -5    0.60    0.20
   2   6  -5    0.41    0.18
  -2  -6   5    0.19    0.11
  -2  -6   5    0.32    0.09
   1   6  -5    1.34    0.20
   1   6  -5    1.25    0.21
   1   6  -5    1.14    0.22
  -1  -6   5    1.22    0.12
  -1  -6   5    1.13    0.14
   0   6  -5   21.10    1.14
   0   6  -5   21.10    1.09
   0  -6   5   20.68    1.04
   0  -6   5   20.28    1.01
  -1   6  -5   -0.19    0.19
  -1   6  -5    0.19    0.15
   1  -6   5    0.02    0.08
   1  -6   5    0.15    0.10
  -2   6  -5    0.21    0.21
  -2   6  -5    0.09    0.13
   2  -6   5   -0.07    0.07
   2  -6   5    0.17    0.08
   2  -6   5   -0.04    0.11
  -3   6  -5   -0.01    0.12
  -3   6  -5    0.00    0.20
   3  -6   5    0.01    0.07
   3  -6   5    0.11    0.22
   3  -6   5    0.02    0.13
   3  -6   5    0.09    0.07
   4  -6   5   -0.01    0.07
   4  -6   5   -0.08    0.06
   4  -6   5   -0.04    0.08
   4  -6   5   -0.16    0.26
   4  -6   5    0.02    0.08
   4  -6   5    0.24    0.17
   5  -6   5   -0.08    0.09
   5  -6   5    0.01    0.07
   8   5  -5   -0.15    0.40
   8   5  -5    0.22    0.24
   7   5  -5   -0.03    0.36
   7   5  -5   -0.15    0.22
   7   5  -5    0.11    0.23
  -7  -5   5   -0.02    0.13
  -7  -5   5    0.06    0.09
  -7  -5   5    0.22    0.17
   6   5  -5    0.40    0.35
   6   5  -5    0.33    0.22
   6   5  -5    0.49    0.22
  -6  -5   5    0.24    0.13
  -6  -5   5    0.25    0.09
  -6  -5   5    0.15    0.16
   5   5  -5   -0.28    0.19
   5   5  -5    0.12    0.20
   5   5  -5    0.13    0.30
  -5  -5   5   -0.11    0.10
  -5  -5   5    0.00    0.08
  -5  -5   5   -0.04    0.13
   4   5  -5    6.48    0.46
   4   5  -5    6.94    0.64
   4   5  -5    6.47    0.49
  -4  -5   5    6.90    0.41
  -4  -5   5    6.93    0.35
  -4  -5   5    7.19    0.39
   3   5  -5    3.03    0.30
   3   5  -5    2.52    0.29
   3   5  -5    2.96    0.33
  -3  -5   5    2.69    0.22
  -3  -5   5    2.91    0.21
   2   5  -5    2.12    0.25
   2   5  -5    1.64    0.22
   2   5  -5    2.38    0.26
   2   5  -5    2.57    0.26
  -2  -5   5    2.38    0.18
   1   5  -5    0.35    0.18
   1   5  -5    0.23    0.16
  -1  -5   5    0.15    0.08
  -1  -5   5    0.22    0.08
   0   5  -5    0.24    0.16
   0   5  -5    0.10    0.17
   0   5  -5    0.32    0.14
   0  -5   5    0.21    0.08
   0  -5   5    0.20    0.09
  -1   5  -5    0.15    0.15
  -1   5  -5    0.23    0.19
   1  -5   5    0.32    0.07
   1  -5   5    0.26    0.08
   1  -5   5    0.23    0.08
  -2   5  -5   -0.08    0.12
  -2   5  -5    0.27    0.19
   2  -5   5   -0.01    0.06
   2  -5   5    0.05    0.06
   2  -5   5    0.04    0.09
   2  -5   5    0.08    0.06
  -3   5  -5   -0.07    0.12
  -3   5  -5    0.15    0.19
   3  -5   5    0.04    0.06
   3  -5   5    0.03    0.06
   3  -5   5    0.10    0.11
   3  -5   5   -0.06    0.16
   3  -5   5   -0.05    0.06
   4  -5   5    0.24    0.08
   4  -5   5    0.17    0.07
   4  -5   5    0.30    0.18
   4  -5   5    0.39    0.07
   5  -5   5   -0.02    0.07
   5  -5   5   -0.02    0.10
  -6   5  -5    0.09    0.11
   6  -5   5    0.17    0.11
   7  -5   5    0.64    0.36
   7  -5   5    0.76    0.16
   8  -5   5   -0.06    0.37
   8   4  -5    3.37    0.36
   8   4  -5    2.77    0.57
   8   4  -5    2.62    0.35
  -8  -4   5    3.13    0.27
  -8  -4   5    3.19    0.29
   7   4  -5    0.61    0.42
   7   4  -5    0.41    0.23
   7   4  -5    0.38    0.23
  -7  -4   5    0.48    0.14
  -7  -4   5    0.49    0.10
  -7  -4   5    0.42    0.17
   6   4  -5    0.21    0.21
   6   4  -5    0.30    0.35
   6   4  -5   -0.05    0.19
  -6  -4   5   -0.09    0.12
  -6  -4   5    0.02    0.08
  -6  -4   5    0.02    0.15
   5   4  -5    0.15    0.19
   5   4  -5   -0.17    0.19
   5   4  -5   -0.03    0.31
  -5  -4   5   -0.01    0.08
  -5  -4   5    0.14    0.13
  -5  -4   5   -0.05    0.11
   4   4  -5   -0.08    0.18
   4   4  -5   -0.26    0.25
   4   4  -5   -0.10    0.18
  -4  -4   5   -0.13    0.11
  -4  -4   5    0.01    0.07
  -4  -4   5   -0.02    0.09
   3   4  -5    0.27    0.17
   3   4  -5    0.38    0.22
   3   4  -5    0.38    0.17
  -3  -4   5    0.36    0.09
  -3  -4   5    0.22    0.07
  -3  -4   5    0.27    0.10
   2   4  -5    0.10    0.16
   2   4  -5    0.31    0.20
   2   4  -5    0.14    0.12
   2   4  -5    0.15    0.16
  -2  -4   5    0.22    0.08
  -2  -4   5    0.16    0.07
  -2  -4   5    0.16    0.09
   1   4  -5   -0.08    0.17
   1   4  -5    0.06    0.12
   1   4  -5   -0.06    0.15
   1   4  -5    0.07    0.17
  -1  -4   5    0.02    0.06
  -1  -4   5    0.03    0.08
  -1  -4   5    0.04    0.07
   0   4  -5    0.34    0.19
   0   4  -5    0.67    0.18
   0   4  -5    0.50    0.13
   0  -4   5    0.43    0.08
   0  -4   5    0.56    0.08
   0  -4   5    0.50    0.08
  -1   4  -5    3.82    0.33
  -1   4  -5    3.18    0.32
   1  -4   5    3.63    0.20
   1  -4   5    3.79    0.22
  -2   4  -5   46.35    2.42
  -2   4  -5   46.70    2.87
  -2   4  -5   48.57    2.34
   2  -4   5   46.87    2.12
   2  -4   5   47.05    2.90
   2  -4   5   45.87    2.21
  -3   4  -5    0.78    0.12
  -3   4  -5    0.89    0.16
   3  -4   5    0.63    0.19
   3  -4   5    0.66    0.07
   3  -4   5    0.68    0.13
   3  -4   5    0.84    0.08
   3  -4   5    0.77    0.08
  -4   4  -5    0.00    0.13
  -4   4  -5    0.01    0.11
   4  -4   5    0.01    0.07
   4  -4   5   -0.05    0.05
   4  -4   5   -0.01    0.05
   4  -4   5    0.02    0.05
   4  -4   5   -0.25    0.07
  -5   4  -5    0.30    0.10
  -5   4  -5    0.34    0.14
   5  -4   5    0.28    0.06
   5  -4   5    0.29    0.08
   5  -4   5    0.33    0.10
  -6   4  -5    0.28    0.11
  -6   4  -5   -0.10    0.15
   6  -4   5    0.09    0.08
   6  -4   5    0.13    0.11
  -7   4  -5   -0.08    0.11
  -7   4  -5    0.07    0.17
   7  -4   5    0.04    0.13
   8  -4   5    0.11    0.14
   8   3  -5    0.12    0.23
   8   3  -5   -0.22    0.22
   8   3  -5    0.29    0.47
  -8  -3   5   -0.03    0.16
  -8  -3   5   -0.14    0.13
   7   3  -5    0.50    0.42
   7   3  -5    0.53    0.23
   7   3  -5    0.56    0.23
  -7  -3   5    0.52    0.09
  -7  -3   5    0.27    0.16
  -7  -3   5    0.35    0.14
   6   3  -5    0.27    0.20
   6   3  -5    0.15    0.37
   6   3  -5    0.06    0.20
  -6  -3   5    0.09    0.08
  -6  -3   5    0.10    0.14
  -6  -3   5    0.21    0.12
   5   3  -5   -0.16    0.18
   5   3  -5   -0.24    0.18
   5   3  -5    0.26    0.32
  -5  -3   5    0.00    0.07
  -5  -3   5   -0.11    0.10
  -5  -3   5    0.13    0.13
   4   3  -5    1.20    0.21
   4   3  -5    1.27    0.21
   4   3  -5    1.25    0.31
  -4  -3   5    1.32    0.12
  -4  -3   5    1.52    0.16
  -4  -3   5    1.27    0.15
   3   3  -5    0.11    0.17
   3   3  -5    0.30    0.23
   3   3  -5    0.03    0.16
  -3  -3   5    0.10    0.10
  -3  -3   5    0.13    0.07
  -3  -3   5    0.09    0.08
   2   3  -5   27.27    1.42
   2   3  -5   24.87    1.70
   2   3  -5   25.72    1.35
   2   3  -5   27.40    1.65
  -2  -3   5   27.50    1.27
  -2  -3   5   27.08    1.30
  -2  -3   5   25.70    1.21
   1   3  -5    7.41    0.50
   1   3  -5    7.44    0.41
   1   3  -5    8.03    0.49
   1   3  -5    6.97    0.45
   1   3  -5    6.88    0.62
  -1  -3   5    7.25    0.38
  -1  -3   5    6.56    0.35
   0   3  -5    4.63    0.44
   0   3  -5    5.12    0.41
   0   3  -5    5.30    0.30
   0   3  -5    4.67    0.37
   0  -3   5    4.57    0.44
   0  -3   5    5.16    0.28
   0  -3   5    4.99    0.26
  -1   3  -5    0.19    0.21
  -1   3  -5    0.34    0.18
  -1   3  -5    0.56    0.09
  -1   3  -5    0.59    0.15
   1  -3   5   -0.15    0.20
   1  -3   5    0.48    0.07
   1  -3   5    0.63    0.08
  -2   3  -5    0.80    0.18
  -2   3  -5    0.81    0.15
  -2   3  -5    0.75    0.22
   2  -3   5    0.84    0.08
   2  -3   5    0.91    0.10
   2  -3   5    0.63    0.20
  -3   3  -5    0.73    0.15
  -3   3  -5    0.88    0.17
   3  -3   5    1.28    0.09
   3  -3   5    0.65    0.20
   3  -3   5    1.17    0.11
   3  -3   5    1.21    0.10
  -4   3  -5    0.03    0.13
  -4   3  -5    0.07    0.07
  -4   3  -5    0.10    0.12
   4  -3   5   -0.18    0.07
   4  -3   5    0.06    0.07
   4  -3   5    0.20    0.10
   4  -3   5    0.10    0.05
  -5   3  -5    0.25    0.15
  -5   3  -5   -0.04    0.09
   5  -3   5    0.01    0.05
   5  -3   5    0.12    0.10
   5  -3   5    0.00    0.07
  -6   3  -5   -0.08    0.10
  -6   3  -5    0.02    0.15
   6  -3   5    0.07    0.08
   6  -3   5    0.03    0.11
  -7   3  -5   -0.07    0.11
  -7   3  -5   -0.19    0.16
   7  -3   5   -0.04    0.08
   7  -3   5   -0.05    0.12
  -8   3  -5    0.03    0.12
  -8   3  -5   -0.14    0.18
   8  -3   5   -0.01    0.14
   8   2  -5    0.20    0.23
   8   2  -5    0.16    0.46
   8   2  -5    0.15    0.23
  -8  -2   5    0.09    0.13
  -8  -2   5    0.07    0.16
   7   2  -5   -0.16    0.41
   7   2  -5    0.11    0.21
   7   2  -5    0.17    0.21
  -7  -2   5   -0.16    0.12
  -7  -2   5    0.07    0.07
  -7  -2   5   -0.08    0.15
   6   2  -5   11.23    0.72
   6   2  -5   11.63    0.67
   6   2  -5   10.74    0.99
  -6  -2   5   12.61    0.62
  -6  -2   5   11.93    0.56
  -6  -2   5   11.84    0.64
   5   2  -5    1.28    0.23
   5   2  -5    1.20    0.22
   5   2  -5    1.36    0.38
  -5  -2   5    1.31    0.14
  -5  -2   5    1.09    0.12
  -5  -2   5    1.27    0.16
   4   2  -5   -0.12    0.16
   4   2  -5   -0.20    0.27
   4   2  -5   -0.03    0.16
  -4  -2   5    0.02    0.08
  -4  -2   5   -0.06    0.10
  -4  -2   5    0.11    0.06
   3   2  -5    0.69    0.18
   3   2  -5    0.90    0.28
   3   2  -5    0.74    0.18
  -3  -2   5    0.73    0.11
  -3  -2   5    0.65    0.10
  -3  -2   5    0.76    0.08
   2   2  -5    0.34    0.26
   2   2  -5   -0.04    0.17
   2   2  -5    0.07    0.17
   2   2  -5    0.10    0.12
  -2  -2   5    0.13    0.09
  -2  -2   5    0.13    0.07
  -2  -2   5    0.12    0.08
   1   2  -5    2.14    0.18
   1   2  -5    1.49    0.25
   1   2  -5    1.18    0.32
   1   2  -5    1.91    0.25
  -1  -2   5    2.10    0.15
  -1  -2   5    1.82    0.26
  -1  -2   5    1.90    0.16
  -1  -2   5    2.14    0.16
   0   2  -5   -0.05    0.22
   0   2  -5    0.20    0.07
   0   2  -5    0.32    0.08
   0   2  -5    0.05    0.18
   0   2  -5    0.06    0.20
   0  -2   5    0.05    0.27
   0  -2   5    0.25    0.08
   0  -2   5    0.12    0.07
   0  -2   5    0.21    0.06
  -1   2  -5    0.17    0.19
  -1   2  -5   -0.21    0.21
  -1   2  -5    0.38    0.07
  -1   2  -5    0.31    0.18
   1  -2   5   -0.42    0.25
   1  -2   5    0.29    0.07
   1  -2   5    0.42    0.07
  -2   2  -5    0.77    0.08
  -2   2  -5    0.50    0.22
  -2   2  -5    0.79    0.20
  -2   2  -5    0.73    0.18
   2  -2   5    1.02    0.09
   2  -2   5    0.75    0.08
   2  -2   5    0.69    0.24
  -3   2  -5    4.57    0.34
  -3   2  -5    4.51    0.41
  -3   2  -5    4.38    0.23
   3  -2   5    4.56    0.23
   3  -2   5    4.34    0.25
  -4   2  -5   39.48    2.51
  -4   2  -5   41.41    2.11
  -4   2  -5   42.57    1.94
   4  -2   5   41.79    1.97
   4  -2   5   42.26    1.82
   4  -2   5   34.57    1.94
  -5   2  -5    0.91    0.20
  -5   2  -5    0.84    0.11
   5  -2   5    0.93    0.10
   5  -2   5    0.94    0.08
   5  -2   5    1.12    0.13
   5  -2   5    1.22    0.12
  -6   2  -5   -0.01    0.17
  -6   2  -5   -0.07    0.10
   6  -2   5    0.08    0.08
   6  -2   5   -0.05    0.10
  -7   2  -5    0.19    0.12
  -7   2  -5    0.27    0.19
   7  -2   5    0.32    0.10
   7  -2   5    0.19    0.13
  -8   2  -5    0.12    0.12
  -8   2  -5   -0.07    0.19
   8  -2   5    0.46    0.15
   8  -2   5    0.15    0.11
  -9   2  -5   -0.01    0.21
  -9   2  -5   -0.11    0.12
   9  -2   5    0.21    0.16
   8   1  -5    0.16    0.22
   8   1  -5    0.05    0.22
   8   1  -5   -0.28    0.46
  -8  -1   5   -0.06    0.12
  -8  -1   5   -0.06    0.16
   7   1  -5    0.29    0.46
   7   1  -5    0.54    0.22
   7   1  -5    0.51    0.22
  -7  -1   5    0.25    0.16
  -7  -1   5    0.42    0.13
   6   1  -5   -0.36    0.40
   6   1  -5    0.08    0.20
   6   1  -5   -0.30    0.19
  -6  -1   5    0.19    0.14
  -6  -1   5    0.04    0.11
  -6  -1   5    0.00    0.07
   5   1  -5    1.84    0.24
   5   1  -5    1.87    0.43
   5   1  -5    1.43    0.24
  -5  -1   5    1.80    0.18
  -5  -1   5    1.90    0.14
  -5  -1   5    1.93    0.20
   4   1  -5    0.85    0.19
   4   1  -5    0.92    0.33
  -4  -1   5    0.41    0.11
  -4  -1   5    0.47    0.07
  -4  -1   5    0.51    0.10
   3   1  -5    0.47    0.17
   3   1  -5    0.59    0.30
   3   1  -5    0.25    0.16
  -3  -1   5    0.38    0.10
  -3  -1   5    0.21    0.09
  -3  -1   5    0.21    0.06
   2   1  -5    4.87    0.36
   2   1  -5    4.15    0.39
   2   1  -5    4.66    0.62
  -2  -1   5    4.69    0.25
  -2  -1   5    4.99    0.28
  -2  -1   5    4.86    0.28
   1   1  -5    3.40    0.36
   1   1  -5    3.93    0.42
   1   1  -5    3.49    0.24
   1   1  -5    3.43    0.31
  -1  -1   5    3.65    0.22
  -1  -1   5    3.90    0.40
  -1  -1   5    3.59    0.21
  -1  -1   5    4.38    0.24
   0   1  -5   82.82    4.18
   0   1  -5   86.52    4.01
   0   1  -5   81.77    5.26
   0   1  -5   85.93    4.36
   0  -1   5   86.91    3.84
   0  -1   5   88.12    5.27
   0  -1   5   89.79    4.01
   0  -1   5   81.16    4.07
  -1   1  -5   19.60    1.04
  -1   1  -5   18.19    0.98
  -1   1  -5   18.51    1.24
   1  -1   5   18.83    0.86
   1  -1   5   19.25    0.89
   1  -1   5   17.88    1.27
  -2   1  -5    2.66    0.32
  -2   1  -5    3.51    0.43
  -2   1  -5    3.33    0.19
   2  -1   5    2.99    0.20
   2  -1   5    3.39    0.18
   2  -1   5    3.39    0.19
   2  -1   5    3.17    0.37
  -3   1  -5    0.76    0.07
  -3   1  -5    0.85    0.22
  -3   1  -5    0.67    0.08
  -3   1  -5    0.81    0.18
   3  -1   5    0.64    0.09
   3  -1   5    0.65    0.10
   3  -1   5    0.75    0.07
  -4   1  -5    1.10    0.11
  -4   1  -5    1.13    0.22
  -4   1  -5    1.24    0.19
  -4   1  -5    0.98    0.09
   4  -1   5    1.07    0.09
   4  -1   5    0.73    0.11
   4  -1   5    1.10    0.11
  -5   1  -5    0.76    0.08
  -5   1  -5    0.59    0.10
  -5   1  -5    0.51    0.19
   5  -1   5    0.62    0.09
   5  -1   5    0.84    0.12
   5  -1   5    0.75    0.07
  -6   1  -5   -0.11    0.10
  -6   1  -5   -0.19    0.18
   6  -1   5   -0.03    0.08
   6  -1   5    0.00    0.10
  -7   1  -5    0.17    0.20
  -7   1  -5    0.12    0.11
   7  -1   5    0.21    0.10
   7  -1   5    0.15    0.13
  -8   1  -5    0.13    0.21
  -8   1  -5    0.17    0.12
   8  -1   5    0.18    0.14
   8  -1   5    0.22    0.11
  -9   1  -5   -0.19    0.13
  -9   1  -5   -0.25    0.19
   9  -1   5    0.06    0.16
   8   0  -5   -0.37    0.48
   8   0  -5    0.17    0.24
  -8   0   5    0.09    0.15
  -8   0   5    0.08    0.12
   7   0  -5    0.43    0.21
   7   0  -5    0.28    0.22
   7   0  -5   -0.17    0.44
  -7   0   5   -0.04    0.15
  -7   0   5    0.12    0.11
   6   0  -5    0.70    0.44
   6   0  -5    0.58    0.22
   6   0  -5    0.92    0.21
  -6   0   5    0.83    0.13
  -6   0   5    0.62    0.14
  -6   0   5    0.52    0.08
   5   0  -5   -0.11    0.18
   5   0  -5   -0.08    0.38
   5   0  -5   -0.02    0.17
  -5   0   5   -0.02    0.09
  -5   0   5    0.05    0.12
  -5   0   5    0.01    0.06
   4   0  -5   33.52    1.81
   4   0  -5   33.97    1.72
   4   0  -5   34.74    2.25
  -4   0   5   34.75    1.64
  -4   0   5   35.66    1.68
  -4   0   5   33.54    1.56
   3   0  -5    2.29    0.38
   3   0  -5    1.93    0.23
   3   0  -5    2.34    0.25
  -3   0   5    2.10    0.17
  -3   0   5    1.92    0.18
  -3   0   5    1.99    0.14
   2   0  -5    0.04    0.18
   2   0  -5    0.21    0.31
   2   0  -5   -0.13    0.18
  -2   0   5    0.15    0.09
  -2   0   5    0.18    0.10
  -2   0   5    0.19    0.07
   1   0  -5    8.05    0.48
   1   0  -5    6.76    0.41
   1   0  -5    7.77    0.52
   1   0  -5    7.23    0.73
  -1   0   5    8.35    0.38
  -1   0   5    7.66    0.41
  -1   0   5    8.23    0.48
  -1   0   5    8.39    0.75
  -1   0   5    7.80    0.40
   0   0  -5    1.91    0.31
   0   0  -5    2.02    0.23
   0   0  -5    2.31    0.23
   0   0  -5    1.76    0.14
   0   0   5    2.07    0.36
   0   0   5    1.98    0.22
   0   0   5    1.85    0.14
   0   0   5    1.88    0.14
   0   0   5    2.15    0.13
  -1   0  -5    5.19    0.24
  -1   0  -5    5.07    0.51
  -1   0  -5    4.58    0.25
  -1   0  -5    4.80    0.29
  -1   0  -5    3.88    0.35
   1   0   5    4.58    0.25
   1   0   5    4.14    0.53
   1   0   5    4.99    0.24
  -2   0  -5    0.26    0.16
  -2   0  -5    0.15    0.22
  -2   0  -5    0.20    0.06
  -2   0  -5    0.27    0.05
  -2   0  -5    0.17    0.08
   2   0   5    0.13    0.04
   2   0   5    0.14    0.07
   2   0   5    0.28    0.26
   2   0   5    0.06    0.11
   2   0   5    0.25    0.06
  -3   0  -5    2.21    0.13
  -3   0  -5    2.12    0.31
  -3   0  -5    1.70    0.22
  -3   0  -5    2.24    0.17
   3   0   5    2.10    0.15
   3   0   5    1.65    0.17
   3   0   5    1.89    0.13
  -4   0  -5    0.14    0.08
  -4   0  -5    0.31    0.15
  -4   0  -5    0.25    0.05
  -4   0  -5    0.32    0.21
   4   0   5    0.26    0.05
   4   0   5    0.12    0.10
   4   0   5    0.12    0.07
  -5   0  -5    1.88    0.12
  -5   0  -5    1.95    0.29
  -5   0  -5    1.87    0.17
   5   0   5    1.89    0.11
   5   0   5    1.94    0.14
   5   0   5    1.68    0.17
  -6   0  -5   15.35    1.13
  -6   0  -5   16.53    0.84
   6   0   5   16.93    0.83
   6   0   5   16.16    0.88
   6   0   5   16.82    0.75
  -7   0  -5    0.27    0.13
  -7   0  -5    0.42    0.23
   7   0   5    0.17    0.12
   7   0   5    0.43    0.11
  -8   0  -5   -0.14    0.12
  -8   0  -5   -0.06    0.22
   8   0   5    0.03    0.11
   8   0   5   -0.18    0.13
  -9   0  -5   -0.20    0.13
  -9   0  -5   -0.04    0.22
   9   0   5    0.19    0.13
   9   0   5    0.16    0.15
   8  -1  -5    1.02    0.55
   8  -1  -5    1.02    0.28
  -8   1   5    1.56    0.21
  -8   1   5    1.34    0.16
   7  -1  -5    1.53    0.54
   7  -1  -5    1.37    0.28
  -7   1   5    1.79    0.20
  -7   1   5    1.72    0.17
   6  -1  -5    0.22    0.45
   6  -1  -5   -0.19    0.20
   6  -1  -5    0.38    0.19
  -6   1   5   -0.02    0.05
  -6   1   5   -0.10    0.13
  -6   1   5    0.01    0.10
   5  -1  -5    0.43    0.41
   5  -1  -5    0.85    0.22
   5  -1  -5    1.00    0.20
  -5   1   5    0.66    0.14
  -5   1   5    1.02    0.13
  -5   1   5    0.96    0.08
   4  -1  -5    0.21    0.34
   4  -1  -5    0.20    0.16
   4  -1  -5    0.20    0.17
  -4   1   5    0.12    0.05
  -4   1   5    0.21    0.11
  -4   1   5    0.07    0.08
   3  -1  -5    5.22    0.35
   3  -1  -5    5.07    0.39
   3  -1  -5    4.77    0.66
  -3   1   5    5.06    0.26
  -3   1   5    5.07    0.29
  -3   1   5    5.09    0.31
   2  -1  -5   -0.03    0.33
   2  -1  -5    0.28    0.18
   2  -1  -5    0.12    0.18
  -2   1   5    0.19    0.09
  -2   1   5    0.17    0.11
  -2   1   5    0.16    0.06
  -2   1   5    0.07    0.15
   1  -1  -5   -0.05    0.10
   1  -1  -5   -0.39    0.16
   1  -1  -5   -0.16    0.17
   1  -1  -5   -0.55    0.30
  -1   1   5    0.10    0.08
  -1   1   5    0.11    0.06
  -1   1   5    0.05    0.10
  -1   1   5   -0.09    0.17
   0  -1  -5    8.80    0.45
   0  -1  -5    8.89    0.76
   0  -1  -5    8.55    0.51
   0  -1  -5    9.35    0.55
   0  -1  -5    8.65    0.44
   0   1   5    7.86    0.43
   0   1   5    9.11    0.52
   0   1   5    9.22    0.80
  -1  -1  -5    5.80    0.36
  -1  -1  -5    5.63    0.28
  -1  -1  -5    5.66    0.40
  -1  -1  -5    5.07    0.29
  -1  -1  -5    5.63    0.57
   1   1   5    5.56    0.61
   1   1   5    5.55    0.29
   1   1   5    5.78    0.27
   1   1   5    5.33    0.29
   1   1   5    5.71    0.39
  -2  -1  -5   84.62    5.31
  -2  -1  -5   89.54    4.39
  -2  -1  -5   88.08    3.87
  -2  -1  -5   84.31    4.13
  -2  -1  -5   88.41    4.03
   2   1   5   87.76    3.87
   2   1   5   84.72    4.14
   2   1   5   82.34    4.16
   2   1   5   83.59    4.03
  -3  -1  -5   14.10    0.66
  -3  -1  -5   13.88    0.71
  -3  -1  -5   14.55    0.64
  -3  -1  -5   13.50    0.79
  -3  -1  -5   14.23    1.01
   3   1   5   13.06    0.73
   3   1   5   14.25    0.64
   3   1   5   13.79    0.69
   3   1   5   13.03    0.67
  -4  -1  -5    0.32    0.10
  -4  -1  -5    0.41    0.15
  -4  -1  -5    0.49    0.06
  -4  -1  -5    0.56    0.24
   4   1   5    0.35    0.08
   4   1   5    0.33    0.05
  -5  -1  -5    0.41    0.11
  -5  -1  -5    0.37    0.23
   5   1   5    0.42    0.06
   5   1   5    0.50    0.09
   5   1   5    0.34    0.10
  -6  -1  -5    0.46    0.13
  -6  -1  -5    0.63    0.24
  -6  -1  -5    0.50    0.07
   6   1   5    0.54    0.07
   6   1   5    0.54    0.11
   6   1   5    0.53    0.12
  -7  -1  -5    0.06    0.24
  -7  -1  -5    0.39    0.14
   7   1   5    0.29    0.11
   7   1   5    0.19    0.12
  -8  -1  -5   -0.11    0.22
  -8  -1  -5    0.10    0.14
   8   1   5    0.03    0.13
   8   1   5    0.02    0.12
  -9  -1  -5   -0.15    0.22
  -9  -1  -5   -0.10    0.14
   9   1   5   -0.01    0.15
   9   1   5    0.25    0.14
   8  -2  -5   -0.20    0.25
   8  -2  -5   -0.19    0.51
  -8   2   5    0.11    0.16
  -8   2   5    0.09    0.11
   7  -2  -5    0.02    0.24
   7  -2  -5    0.19    0.50
  -7   2   5    0.24    0.10
  -7   2   5    0.13    0.15
   6  -2  -5   -0.27    0.21
   6  -2  -5    0.06    0.46
  -6   2   5    0.08    0.10
  -6   2   5   -0.03    0.14
   5  -2  -5    0.13    0.17
   5  -2  -5    0.17    0.20
   5  -2  -5   -0.13    0.41
  -5   2   5    0.08    0.05
  -5   2   5    0.08    0.09
  -5   2   5    0.12    0.13
   4  -2  -5    1.03    0.17
   4  -2  -5    0.72    0.20
   4  -2  -5    0.89    0.39
  -4   2   5    0.96    0.09
  -4   2   5    0.98    0.11
  -4   2   5    1.07    0.14
  -4   2   5    1.11    0.12
   3  -2  -5    0.00    0.33
   3  -2  -5   -0.13    0.16
   3  -2  -5    0.04    0.15
  -3   2   5    0.01    0.07
  -3   2   5   -0.05    0.10
  -3   2   5   -0.07    0.08
  -3   2   5    0.07    0.05
   2  -2  -5   74.51    3.63
   2  -2  -5   71.01    4.64
   2  -2  -5   73.68    3.79
  -2   2   5   74.61    3.50
  -2   2   5   80.36    3.62
  -2   2   5   74.89    3.57
  -2   2   5   70.11    3.34
   1  -2  -5    3.11    0.30
   1  -2  -5    2.81    0.27
   1  -2  -5    2.83    0.46
  -1   2   5    2.77    0.30
  -1   2   5    3.06    0.17
  -1   2   5    2.73    0.22
  -1   2   5    2.68    0.20
   0  -2  -5    0.19    0.10
   0  -2  -5    0.07    0.21
   0  -2  -5   -0.02    0.30
   0  -2  -5   -0.01    0.17
   0   2   5    0.12    0.06
   0   2   5   -0.03    0.17
   0   2   5    0.00    0.07
   0   2   5   -0.05    0.17
   0   2   5    0.17    0.06
  -1  -2  -5   16.54    0.94
  -1  -2  -5   14.97    0.81
  -1  -2  -5   17.08    1.22
  -1  -2  -5   16.56    0.84
  -1  -2  -5   17.06    0.90
   1   2   5   18.05    0.84
   1   2   5   18.59    0.94
   1   2   5   15.62    0.81
   1   2   5   18.67    0.78
  -2  -2  -5    1.86    0.22
  -2  -2  -5    1.90    0.20
  -2  -2  -5    1.61    0.32
  -2  -2  -5    1.54    0.13
   2   2   5    1.73    0.13
   2   2   5    1.67    0.23
   2   2   5    1.54    0.12
   2   2   5    1.41    0.14
  -3  -2  -5    3.20    0.18
  -3  -2  -5    3.25    0.40
  -3  -2  -5    2.46    0.28
  -3  -2  -5    3.67    0.28
   3   2   5    3.04    0.17
   3   2   5    3.11    0.20
   3   2   5    3.11    0.19
  -4  -2  -5    0.06    0.22
  -4  -2  -5    0.06    0.13
  -4  -2  -5    0.15    0.12
  -4  -2  -5    0.17    0.06
  -4  -2  -5    0.15    0.05
   4   2   5    0.11    0.07
   4   2   5    0.13    0.05
  -5  -2  -5    0.87    0.09
  -5  -2  -5    0.71    0.26
  -5  -2  -5    0.83    0.07
  -5  -2  -5    0.92    0.14
   5   2   5    0.85    0.12
   5   2   5    0.81    0.10
   5   2   5    0.88    0.09
  -6  -2  -5   -0.10    0.12
  -6  -2  -5    0.33    0.25
  -6  -2  -5    0.03    0.05
   6   2   5    0.10    0.07
   6   2   5    0.07    0.10
   6   2   5    0.10    0.10
  -7  -2  -5    0.47    0.15
  -7  -2  -5    0.40    0.26
   7   2   5    0.52    0.09
   7   2   5    0.40    0.12
   7   2   5    0.36    0.13
  -8  -2  -5    4.79    0.52
  -8  -2  -5    5.36    0.35
   8   2   5    4.42    0.35
   8   2   5    4.87    0.31
  -9  -2  -5    0.00    0.15
  -9  -2  -5    0.02    0.24
   9   2   5    0.08    0.14
   9   2   5   -0.07    0.14
   8  -3  -5    0.30    0.27
   8  -3  -5    0.09    0.57
  -8   3   5    0.12    0.11
   7  -3  -5   -0.14    0.23
   7  -3  -5    0.06    0.52
  -7   3   5    0.28    0.11
  -7   3   5    0.42    0.15
   6  -3  -5    3.45    0.38
   6  -3  -5    3.53    0.63
  -6   3   5    3.14    0.24
  -6   3   5    3.34    0.28
   5  -3  -5    5.40    0.45
   5  -3  -5    5.73    0.71
  -5   3   5    5.76    0.36
  -5   3   5    5.51    0.33
  -5   3   5    5.50    0.27
   4  -3  -5    0.13    0.40
   4  -3  -5   -0.15    0.18
   4  -3  -5    0.43    0.14
  -4   3   5    0.07    0.06
  -4   3   5    0.00    0.12
  -4   3   5    0.03    0.05
  -4   3   5   -0.02    0.08
   3  -3  -5    1.75    0.19
   3  -3  -5    1.66    0.41
   3  -3  -5    1.49    0.22
  -3   3   5    1.38    0.14
  -3   3   5    1.38    0.10
  -3   3   5    1.36    0.13
  -3   3   5    1.39    0.15
   2  -3  -5    0.03    0.35
   2  -3  -5    0.30    0.18
  -2   3   5    0.24    0.08
  -2   3   5    0.38    0.06
  -2   3   5    0.33    0.12
  -2   3   5    0.33    0.05
  -2   3   5    0.25    0.11
   1  -3  -5    7.26    0.54
   1  -3  -5    7.88    0.86
  -1   3   5    8.98    0.41
  -1   3   5    8.82    0.44
  -1   3   5    8.78    0.43
  -1   3   5    8.55    0.51
   0  -3  -5    0.12    0.18
   0  -3  -5   -0.14    0.23
   0  -3  -5   -0.58    0.34
   0   3   5    0.10    0.08
   0   3   5    0.06    0.06
   0   3   5    0.15    0.07
   0   3   5   -0.14    0.18
   0   3   5    0.05    0.19
  -1  -3  -5    0.21    0.17
  -1  -3  -5    0.33    0.31
  -1  -3  -5    0.11    0.20
   1   3   5    0.30    0.09
   1   3   5    0.40    0.07
   1   3   5    0.42    0.07
  -2  -3  -5    4.82    0.38
  -2  -3  -5    4.44    0.61
  -2  -3  -5    5.07    0.27
  -2  -3  -5    5.09    0.39
   2   3   5    4.85    0.29
   2   3   5    4.91    0.25
   2   3   5    4.94    0.27
  -3  -3  -5    0.22    0.06
  -3  -3  -5    0.19    0.15
  -3  -3  -5    0.26    0.14
  -3  -3  -5    0.15    0.25
   3   3   5    0.11    0.06
   3   3   5    0.06    0.07
   3   3   5   -0.03    0.09
  -4  -3  -5   29.37    1.53
  -4  -3  -5   26.36    1.89
  -4  -3  -5   29.70    1.37
  -4  -3  -5   28.92    1.38
  -4  -3  -5   29.59    1.44
   4   3   5   29.01    1.31
   4   3   5   27.73    1.41
  -5  -3  -5    6.36    0.32
  -5  -3  -5    6.05    0.61
  -5  -3  -5    6.33    0.39
  -5  -3  -5    6.00    0.32
   5   3   5    5.91    0.36
   5   3   5    5.95    0.30
   5   3   5    5.84    0.34
  -6  -3  -5   -0.08    0.13
  -6  -3  -5   -0.05    0.26
  -6  -3  -5   -0.05    0.06
   6   3   5    0.13    0.08
   6   3   5    0.00    0.10
   6   3   5   -0.07    0.10
  -7  -3  -5    0.43    0.27
  -7  -3  -5    0.21    0.14
  -7  -3  -5    0.29    0.08
   7   3   5    0.45    0.12
   7   3   5    0.39    0.13
   7   3   5    0.38    0.10
  -8  -3  -5    0.25    0.16
  -8  -3  -5   -0.22    0.24
   8   3   5    0.18    0.13
   8   3   5    0.35    0.14
  -9  -3  -5   -0.29    0.15
  -9  -3  -5   -0.19    0.25
   9   3   5    0.24    0.15
   9   3   5    0.07    0.15
   7  -4  -5    4.28    0.44
   7  -4  -5    4.11    0.73
  -7   4   5    3.74    0.27
  -7   4   5    3.89    0.32
   6  -4  -5    0.27    0.52
   6  -4  -5    0.23    0.24
  -6   4   5    0.10    0.16
  -6   4   5    0.06    0.10
   5  -4  -5    0.78    0.50
   5  -4  -5    0.62    0.24
  -5   4   5    0.69    0.12
  -5   4   5    0.73    0.07
  -5   4   5    0.67    0.15
   4  -4  -5   -0.26    0.42
   4  -4  -5    0.21    0.21
  -4   4   5    0.05    0.09
  -4   4   5    0.02    0.05
  -4   4   5    0.03    0.13
   3  -4  -5   -0.13    0.36
   3  -4  -5    0.20    0.18
  -3   4   5    0.07    0.08
  -3   4   5   -0.07    0.11
  -3   4   5   -0.01    0.04
   2  -4  -5    0.88    0.19
   2  -4  -5    0.73    0.37
  -2   4   5    0.88    0.12
  -2   4   5    0.67    0.07
  -2   4   5    0.56    0.12
  -2   4   5    0.65    0.10
  -2   4   5    0.54    0.06
   1  -4  -5    0.14    0.34
   1  -4  -5    0.30    0.25
   1  -4  -5    0.28    0.17
  -1   4   5    0.61    0.15
  -1   4   5    0.43    0.05
  -1   4   5    0.49    0.09
  -1   4   5    0.31    0.06
   0  -4  -5   68.68    3.43
   0  -4  -5   66.05    3.31
   0  -4  -5   67.74    3.24
   0  -4  -5   64.01    4.22
   0   4   5   69.80    3.43
   0   4   5   67.91    3.16
   0   4   5   64.34    3.01
   0   4   5   66.27    3.24
  -1  -4  -5    3.36    0.30
  -1  -4  -5    3.39    0.33
  -1  -4  -5    3.41    0.47
   1   4   5    2.95    0.18
   1   4   5    2.92    0.21
   1   4   5    3.30    0.19
  -2  -4  -5    0.71    0.20
  -2  -4  -5    0.81    0.31
  -2  -4  -5    0.64    0.17
   2   4   5    0.55    0.08
   2   4   5    0.58    0.08
   2   4   5    0.58    0.11
  -3  -4  -5    7.53    0.73
  -3  -4  -5    8.49    0.51
  -3  -4  -5    8.21    0.50
   3   4   5    7.94    0.39
   3   4   5    7.97    0.43
   3   4   5    7.81    0.42
  -4  -4  -5    0.13    0.09
  -4  -4  -5   -0.11    0.25
  -4  -4  -5    0.16    0.14
   4   4   5    0.20    0.08
   4   4   5    0.11    0.06
  -5  -4  -5    1.00    0.11
  -5  -4  -5    0.84    0.30
  -5  -4  -5    0.86    0.17
   5   4   5    1.01    0.13
   5   4   5    0.99    0.10
   5   4   5    0.82    0.12
  -6  -4  -5    0.03    0.27
  -6  -4  -5    0.11    0.08
  -6  -4  -5   -0.04    0.14
   6   4   5    0.17    0.11
   6   4   5    0.02    0.09
   6   4   5    0.10    0.11
  -7  -4  -5    0.28    0.16
  -7  -4  -5   -0.08    0.27
  -7  -4  -5    0.09    0.08
   7   4   5    0.26    0.11
   7   4   5    0.17    0.12
   7   4   5    0.19    0.12
  -8  -4  -5   -0.19    0.26
  -8  -4  -5   -0.13    0.15
   8   4   5   -0.01    0.13
   8   4   5    0.02    0.13
  -9  -4  -5   -0.24    0.27
  -9  -4  -5    0.12    0.17
   9   4   5   -0.05    0.14
   9   4   5   -0.02    0.15
   7  -5  -5    0.41    0.57
   7  -5  -5    0.25    0.26
  -7   5   5    0.02    0.10
  -7   5   5   -0.01    0.16
   6  -5  -5    0.44    0.26
   6  -5  -5    0.48    0.56
  -6   5   5    0.57    0.18
  -6   5   5    0.34    0.12
   5  -5  -5    0.66    0.24
   5  -5  -5    0.05    0.51
  -5   5   5    0.37    0.11
  -5   5   5    0.35    0.16
   4  -5  -5    5.67    0.72
   4  -5  -5    4.91    0.43
  -4   5   5    5.39    0.36
  -4   5   5    5.59    0.33
  -4   5   5    5.23    0.27
   3  -5  -5    9.73    0.59
   3  -5  -5    8.20    0.95
  -3   5   5    9.68    0.50
  -3   5   5    9.14    0.44
  -3   5   5    9.35    0.53
   2  -5  -5    0.10    0.16
   2  -5  -5   -0.18    0.24
   2  -5  -5    0.20    0.36
  -2   5   5    0.03    0.05
  -2   5   5    0.07    0.08
   1  -5  -5    0.90    0.28
   1  -5  -5    0.99    0.38
   1  -5  -5    1.08    0.19
  -1   5   5    1.30    0.16
  -1   5   5    1.15    0.09
  -1   5   5    1.54    0.17
  -1   5   5    1.21    0.10
  -1   5   5    1.23    0.12
   0  -5  -5   -0.33    0.31
   0  -5  -5   -0.04    0.05
   0  -5  -5   -0.06    0.14
   0  -5  -5   -0.23    0.21
   0   5   5   -0.06    0.08
   0   5   5    0.04    0.05
   0   5   5    0.10    0.06
   0   5   5    0.05    0.13
  -1  -5  -5    6.88    0.49
  -1  -5  -5    6.39    0.43
  -1  -5  -5    7.70    0.75
   1   5   5    5.98    0.37
   1   5   5    6.81    0.33
   1   5   5    6.72    0.35
  -2  -5  -5    0.00    0.18
  -2  -5  -5   -0.04    0.30
  -2  -5  -5    0.12    0.13
   2   5   5    0.10    0.06
   2   5   5    0.15    0.10
   2   5   5    0.16    0.07
  -3  -5  -5    0.67    0.19
  -3  -5  -5    0.57    0.15
  -3  -5  -5    0.71    0.31
   3   5   5    0.63    0.09
   3   5   5    0.65    0.13
   3   5   5    0.66    0.08
  -4  -5  -5    1.47    0.21
  -4  -5  -5    1.22    0.34
  -4  -5  -5    1.44    0.15
   4   5   5    1.45    0.13
   4   5   5    1.33    0.15
   4   5   5    1.41    0.14
  -5  -5  -5    0.23    0.16
  -5  -5  -5    0.04    0.28
  -5  -5  -5    0.30    0.10
   5   5   5    0.28    0.10
   5   5   5    0.13    0.10
   5   5   5    0.19    0.09
  -6  -5  -5    7.44    0.38
  -6  -5  -5    6.69    0.68
  -6  -5  -5    7.77    0.47
   6   5   5    6.10    0.39
   6   5   5    7.24    0.37
   6   5   5    6.35    0.42
  -7  -5  -5    1.87    0.40
  -7  -5  -5    3.16    0.30
  -7  -5  -5    2.63    0.20
   7   5   5    2.51    0.24
   7   5   5    2.99    0.22
   7   5   5    2.48    0.22
  -8  -5  -5   -0.03    0.16
  -8  -5  -5   -0.18    0.27
   8   5   5    0.06    0.12
   8   5   5   -0.06    0.13
   8   5   5    0.00    0.14
  -9  -5  -5    0.25    0.30
  -9  -5  -5    0.16    0.18
   9   5   5    0.37    0.16
   9   5   5    0.28    0.16
   6  -6  -5   -0.25    0.54
  -6   6   5    0.14    0.11
  -6   6   5   -0.08    0.17
   5  -6  -5    6.50    0.84
   5  -6  -5    7.30    0.52
  -5   6   5    6.26    0.43
  -5   6   5    6.46    0.38
   4  -6  -5    0.56    0.21
   4  -6  -5    0.35    0.50
  -4   6   5    0.15    0.07
  -4   6   5    0.24    0.11
   3  -6  -5    1.27    0.23
   3  -6  -5    1.06    0.49
   3  -6  -5    0.84    0.33
  -3   6   5    0.93    0.13
  -3   6   5    1.18    0.11
   2  -6  -5    0.21    0.40
   2  -6  -5    0.08    0.16
   2  -6  -5   -0.13    0.27
  -2   6   5    0.08    0.10
  -2   6   5    0.10    0.07
   1  -6  -5    0.19    0.25
   1  -6  -5    0.35    0.36
   1  -6  -5    0.11    0.14
  -1   6   5   -0.06    0.05
  -1   6   5    0.08    0.06
  -1   6   5   -0.11    0.11
  -1   6   5   -0.01    0.09
   0  -6  -5    0.17    0.13
   0  -6  -5   -0.02    0.33
   0  -6  -5    0.11    0.21
   0   6   5    0.05    0.06
   0   6   5    0.04    0.09
   0   6   5    0.10    0.06
   0   6   5    0.23    0.13
  -1  -6  -5    0.31    0.13
  -1  -6  -5    0.35    0.32
  -1  -6  -5    0.46    0.22
   1   6   5    0.36    0.08
   1   6   5    0.24    0.07
   1   6   5    0.20    0.10
  -2  -6  -5   25.41    1.34
  -2  -6  -5   25.75    1.75
  -2  -6  -5   27.29    1.36
   2   6   5   24.98    1.25
   2   6   5   24.66    1.17
   2   6   5   25.02    1.25
  -3  -6  -5    2.35    0.28
  -3  -6  -5    2.82    0.43
   3   6   5    2.28    0.23
   3   6   5    2.24    0.17
   3   6   5    2.03    0.16
  -4  -6  -5    1.01    0.21
  -4  -6  -5    0.72    0.14
  -4  -6  -5    0.80    0.34
   4   6   5    0.96    0.12
   4   6   5    0.77    0.11
   4   6   5    0.86    0.12
  -5  -6  -5    1.53    0.17
  -5  -6  -5    1.37    0.38
  -5  -6  -5    1.83    0.24
   5   6   5    1.61    0.17
   5   6   5    1.76    0.18
   5   6   5    1.69    0.16
  -6  -6  -5    0.01    0.09
  -6  -6  -5    0.17    0.33
  -6  -6  -5   -0.37    0.16
   6   6   5   -0.02    0.12
   6   6   5    0.01    0.11
   6   6   5    0.03    0.11
  -7  -6  -5    0.11    0.33
  -7  -6  -5    0.05    0.10
  -7  -6  -5    0.09    0.17
   7   6   5    0.15    0.13
   7   6   5    0.08    0.13
   7   6   5    0.05    0.12
  -8  -6  -5   -0.02    0.17
  -8  -6  -5   -0.40    0.29
   8   6   5    0.17    0.15
   8   6   5    0.23    0.14
   8   6   5    0.19    0.14
  -9  -6  -5   -0.28    0.30
   9   6   5    0.12    0.16
   9   6   5    0.09    0.17
   6  -7  -5    0.36    0.56
  -6   7   5   -0.03    0.11
   5  -7  -5    0.15    0.52
  -5   7   5   -0.11    0.10
   4  -7  -5    1.48    0.56
   4  -7  -5    0.86    0.37
  -4   7   5    1.36    0.16
  -4   7   5    1.20    0.12
   3  -7  -5    1.00    0.48
   3  -7  -5    0.07    0.30
  -3   7   5    0.43    0.09
  -3   7   5    0.22    0.12
   2  -7  -5    4.81    0.36
   2  -7  -5    4.92    0.65
   2  -7  -5    4.20    0.48
  -2   7   5    4.42    0.25
  -2   7   5    4.16    0.30
   1  -7  -5    7.15    0.44
   1  -7  -5    5.92    0.83
   1  -7  -5    6.92    0.59
  -1   7   5    6.73    0.36
  -1   7   5    6.68    0.35
  -1   7   5    7.27    0.40
   0  -7  -5    0.14    0.37
   0  -7  -5   -0.02    0.11
   0  -7  -5   -0.16    0.22
   0   7   5   -0.03    0.08
   0   7   5   -0.03    0.12
   0   7   5    0.13    0.11
   0   7   5   -0.02    0.07
  -1  -7  -5    0.83    0.38
  -1  -7  -5    0.95    0.15
  -1  -7  -5    0.87    0.24
   1   7   5    0.83    0.11
   1   7   5    1.22    0.17
   1   7   5    0.86    0.11
   1   7   5    0.86    0.15
  -2  -7  -5    0.25    0.21
  -2  -7  -5    0.14    0.33
   2   7   5    0.08    0.08
   2   7   5    0.22    0.09
   2   7   5    0.02    0.13
  -3  -7  -5    2.96    0.47
  -3  -7  -5    2.57    0.31
   3   7   5    2.52    0.20
   3   7   5    2.80    0.19
   3   7   5    2.42    0.20
  -4  -7  -5    0.06    0.34
  -4  -7  -5    0.01    0.19
  -4  -7  -5    0.01    0.12
   4   7   5    0.01    0.09
   4   7   5    0.12    0.10
   4   7   5   -0.09    0.11
  -5  -7  -5    0.29    0.19
  -5  -7  -5    0.35    0.13
  -5  -7  -5    0.42    0.35
   5   7   5    0.48    0.11
   5   7   5    0.38    0.12
   5   7   5    0.20    0.13
  -6  -7  -5    0.14    0.18
  -6  -7  -5    0.17    0.11
  -6  -7  -5    0.16    0.33
   6   7   5    0.23    0.13
   6   7   5    0.19    0.12
   6   7   5    0.15    0.12
  -7  -7  -5   -0.03    0.10
  -7  -7  -5   -0.25    0.18
  -7  -7  -5   -0.24    0.33
   7   7   5    0.18    0.14
   7   7   5    0.23    0.14
   7   7   5    0.17    0.12
  -8  -7  -5    1.05    0.37
  -8  -7  -5    0.96    0.15
   8   7   5    1.75    0.20
   8   7   5    1.21    0.20
   8   7   5    1.12    0.19
   5  -8  -5   -0.34    0.34
   5  -8  -5    0.65    0.51
  -5   8   5    0.04    0.12
   4  -8  -5    1.22    0.51
   4  -8  -5    0.47    0.37
  -4   8   5    0.43    0.14
   3  -8  -5    7.63    0.92
   3  -8  -5    6.52    0.64
  -3   8   5    6.22    0.34
  -3   8   5    5.91    0.38
   2  -8  -5    0.27    0.30
   2  -8  -5    0.22    0.43
  -2   8   5    0.24    0.13
  -2   8   5    0.22    0.10
   1  -8  -5    0.98    0.46
   1  -8  -5    1.05    0.31
  -1   8   5    0.97    0.12
  -1   8   5    1.15    0.17
   0  -8  -5   -0.05    0.24
   0  -8  -5    0.37    0.41
   0   8   5    0.22    0.10
   0   8   5    0.15    0.13
   0   8   5    0.22    0.11
  -1  -8  -5   -0.08    0.37
  -1  -8  -5    0.05    0.24
   1   8   5    0.07    0.09
   1   8   5   -0.01    0.10
   1   8   5   -0.19    0.12
  -2  -8  -5    0.06    0.37
  -2  -8  -5    0.16    0.22
   2   8   5    0.00    0.11
   2   8   5    0.01    0.07
   2   8   5    0.03    0.14
   2   8   5    0.09    0.10
  -3  -8  -5   -0.01    0.21
  -3  -8  -5    0.03    0.36
   3   8   5    0.16    0.11
   3   8   5    0.19    0.12
   3   8   5    0.06    0.08
  -4  -8  -5    8.44    0.56
  -4  -8  -5    7.25    0.80
  -4  -8  -5    8.59    0.49
   4   8   5    7.63    0.42
   4   8   5    7.68    0.45
   4   8   5    7.50    0.45
  -5  -8  -5    0.82    0.23
  -5  -8  -5    0.70    0.40
  -5  -8  -5    1.11    0.17
   5   8   5    1.05    0.15
   5   8   5    1.09    0.15
   5   8   5    0.77    0.16
  -6  -8  -5    0.21    0.37
  -6  -8  -5    0.52    0.13
  -6  -8  -5    0.58    0.22
   6   8   5    0.53    0.13
   6   8   5    0.50    0.16
   6   8   5    0.26    0.14
  -7  -8  -5    0.03    0.12
  -7  -8  -5   -0.05    0.20
  -7  -8  -5   -0.23    0.35
   7   8   5    0.32    0.14
   7   8   5    0.20    0.15
   7   8   5    0.31    0.15
  -8  -8  -5   -0.12    0.11
  -8  -8  -5   -0.37    0.34
   8   8   5    0.25    0.16
   8   8   5   -0.09    0.13
   8   8   5    0.02    0.16
   4  -9  -5    1.67    0.53
   4  -9  -5   -0.23    0.32
  -4   9   5    0.04    0.13
   3  -9  -5    0.75    0.45
   3  -9  -5   -0.35    0.30
  -3   9   5   -0.09    0.13
  -3   9   5    0.15    0.11
   2  -9  -5    1.73    0.52
   2  -9  -5    0.73    0.32
  -2   9   5    0.97    0.18
  -2   9   5    1.42    0.15
   1  -9  -5    0.04    0.26
   1  -9  -5    0.87    0.43
  -1   9   5    0.12    0.10
  -1   9   5    0.15    0.14
   0  -9  -5    1.79    0.34
   0  -9  -5    1.90    0.51
   0   9   5    1.94    0.22
   0   9   5    1.84    0.19
   0   9   5    1.70    0.18
  -1  -9  -5    2.67    0.37
  -1  -9  -5    3.02    0.55
   1   9   5    2.44    0.21
   1   9   5    2.66    0.27
   1   9   5    2.47    0.22
  -2  -9  -5   -0.30    0.37
  -2  -9  -5    0.15    0.24
   2   9   5    0.15    0.13
   2   9   5    0.03    0.11
   2   9   5    0.18    0.16
  -3  -9  -5    0.31    0.17
  -3  -9  -5    0.78    0.41
  -3  -9  -5    0.39    0.23
   3   9   5    0.33    0.10
   3   9   5    0.36    0.13
   3   9   5    0.40    0.14
  -4  -9  -5    0.01    0.38
  -4  -9  -5    0.18    0.16
  -4  -9  -5   -0.03    0.20
   4   9   5    0.22    0.14
   4   9   5    0.21    0.10
   4   9   5    0.09    0.12
  -5  -9  -5    0.66    0.41
  -5  -9  -5    0.82    0.17
  -5  -9  -5    0.77    0.24
   5   9   5    0.86    0.17
   5   9   5    1.09    0.16
   5   9   5    0.76    0.13
  -6  -9  -5   -0.75    0.36
  -6  -9  -5    0.06    0.21
  -6  -9  -5   -0.14    0.12
   6   9   5   -0.01    0.14
   6   9   5    0.00    0.12
   6   9   5    0.05    0.16
  -7  -9  -5   -0.38    0.36
  -7  -9  -5   -0.03    0.12
  -7  -9  -5    0.06    0.21
   7   9   5   -0.08    0.13
   7   9   5    0.17    0.16
   7   9   5    0.24    0.16
   3 -10  -5    0.49    0.34
   3 -10  -5    1.90    0.53
  -3  10   5    0.15    0.12
  -3  10   5    0.13    0.15
   2 -10  -5    0.67    0.32
   2 -10  -5    1.17    0.47
  -2  10   5    0.64    0.17
  -2  10   5    0.48    0.13
   1 -10  -5    4.30    0.64
   1 -10  -5    3.23    0.44
  -1  10   5    3.40    0.25
  -1  10   5    3.21    0.31
   0 -10  -5    0.40    0.29
   0 -10  -5   -0.15    0.38
   0  10   5    0.10    0.12
   0  10   5   -0.08    0.15
  -1 -10  -5    0.67    0.42
  -1 -10  -5    0.71    0.29
   1  10   5    0.67    0.15
   1  10   5    0.63    0.19
   1  10   5    0.50    0.14
  -2 -10  -5   -0.03    0.25
  -2 -10  -5    0.19    0.41
   2  10   5    0.30    0.13
   2  10   5    0.34    0.15
  -3 -10  -5   -0.05    0.39
  -3 -10  -5    0.21    0.24
  -3 -10  -5    0.15    0.17
   3  10   5    0.11    0.12
   3  10   5    0.02    0.14
  -4 -10  -5   -0.10    0.16
  -4 -10  -5   -0.04    0.22
  -4 -10  -5   -0.75    0.37
   4  10   5    0.05    0.15
   4  10   5   -0.02    0.13
  -5 -10  -5   -0.15    0.15
  -5 -10  -5    0.16    0.22
  -5 -10  -5   -0.45    0.39
   5  10   5    0.19    0.14
   5  10   5    0.16    0.16
  -6 -10  -5    2.23    0.24
  -6 -10  -5    1.80    0.50
  -6 -10  -5    2.09    0.32
   6  10   5    2.32    0.25
   6  10   5    2.63    0.26
   1 -11  -5   -0.02    0.27
  -1  11   5    0.01    0.13
  -1  11   5   -0.08    0.16
   0 -11  -5    1.09    0.33
   0 -11  -5    1.06    0.48
   0  11   5    0.88    0.16
   0  11   5    0.64    0.20
  -1 -11  -5   -0.03    0.26
  -1 -11  -5    0.20    0.41
   1  11   5    0.08    0.13
  -2 -11  -5   -0.10    0.27
  -2 -11  -5    0.72    0.19
  -2 -11  -5    0.29    0.41
   2  11   5    0.24    0.15
   2  11   5    0.45    0.16
  -3 -11  -5    0.72    0.21
  -3 -11  -5    0.03    0.25
  -3 -11  -5    0.58    0.42
   3  11   5    0.53    0.17
   3  11   5    0.49    0.15
  -4 -11  -5   -0.51    0.41
  -4 -11  -5   -0.12    0.23
  -4 -11  -5    0.36    0.18
   4  11   5    0.18    0.15
   4  11   5    0.22    0.16
   5  11   5   -0.12    0.16
   3  10  -6    1.11    0.29
  -3 -10   6    0.41    0.14
   2  10  -6    0.50    0.26
  -2 -10   6   -0.08    0.12
   1  10  -6    0.61    0.25
  -1 -10   6   -0.10    0.12
   0  10  -6    1.34    0.27
   0 -10   6    0.51    0.14
  -1  10  -6    1.21    0.27
   1 -10   6    0.78    0.16
   1 -10   6    1.27    0.13
   2 -10   6    2.24    0.17
   2 -10   6    1.42    0.19
   5   9  -6    0.21    0.25
   4   9  -6    0.70    0.24
   4   9  -6    0.42    0.25
  -4  -9   6    0.15    0.15
  -4  -9   6    0.19    0.13
   3   9  -6    2.33    0.32
  -3  -9   6    1.13    0.19
  -3  -9   6    1.72    0.19
   2   9  -6    0.64    0.26
  -2  -9   6    0.56    0.13
  -2  -9   6    0.00    0.14
   1   9  -6    2.56    0.32
  -1  -9   6    1.64    0.18
   0   9  -6    0.21    0.24
   0  -9   6   -0.07    0.11
  -1   9  -6    1.33    0.27
   1  -9   6    0.78    0.11
   1  -9   6    0.65    0.14
  -2   9  -6    0.59    0.23
   2  -9   6   -0.19    0.11
   2  -9   6    0.16    0.08
   3  -9   6    0.16    0.09
   5   8  -6    0.72    0.25
   5   8  -6    0.71    0.25
  -5  -8   6    0.77    0.12
  -5  -8   6    0.04    0.15
  -5  -8   6    0.12    0.13
   4   8  -6   -0.11    0.22
   4   8  -6    0.26    0.23
  -4  -8   6    0.03    0.14
  -4  -8   6   -0.11    0.12
   3   8  -6    0.30    0.24
   3   8  -6    0.44    0.23
  -3  -8   6    0.15    0.12
  -3  -8   6    0.17    0.13
   2   8  -6    0.31    0.23
   2   8  -6    0.53    0.21
   1   8  -6    0.68    0.25
   1   8  -6    0.84    0.21
  -1  -8   6    0.37    0.13
  -1  -8   6    0.59    0.12
   0   8  -6    0.87    0.25
   0  -8   6    0.48    0.12
  -1   8  -6    0.33    0.26
   1  -8   6    0.03    0.10
   1  -8   6    0.16    0.09
  -2   8  -6    2.70    0.32
   2  -8   6    2.14    0.21
   2  -8   6    2.45    0.18
  -3   8  -6    3.31    0.33
   3  -8   6    2.48    0.18
   3  -8   6    2.47    0.22
   6   7  -6    0.10    0.24
   6   7  -6    0.34    0.24
  -6  -7   6    0.22    0.10
  -6  -7   6   -0.03    0.13
  -6  -7   6   -0.15    0.16
   5   7  -6    0.23    0.23
   5   7  -6    0.13    0.23
  -5  -7   6    0.15    0.15
  -5  -7   6   -0.05    0.12
  -5  -7   6    0.07    0.09
   4   7  -6    0.44    0.24
   4   7  -6    0.25    0.22
  -4  -7   6    0.43    0.11
  -4  -7   6    0.32    0.14
  -4  -7   6    0.52    0.13
   3   7  -6   -0.03    0.21
   3   7  -6    0.05    0.21
  -3  -7   6    0.06    0.09
  -3  -7   6   -0.16    0.12
  -3  -7   6    0.09    0.11
   2   7  -6    1.27    0.24
   2   7  -6    1.03    0.25
  -2  -7   6    0.66    0.14
  -2  -7   6    0.93    0.13
   1   7  -6    4.93    0.41
   1   7  -6    4.13    0.38
  -1  -7   6    4.58    0.29
  -1  -7   6    4.22    0.29
   0   7  -6    1.75    0.27
   0   7  -6    1.80    0.25
   0  -7   6    1.58    0.15
   0  -7   6    1.31    0.14
   0  -7   6    1.05    0.15
  -1   7  -6    4.76    0.40
  -1   7  -6    4.83    0.39
   1  -7   6    4.36    0.30
   1  -7   6    4.59    0.26
   1  -7   6    4.88    0.30
  -2   7  -6    0.11    0.14
  -2   7  -6    0.11    0.22
   2  -7   6    0.17    0.08
   2  -7   6    0.19    0.10
  -3   7  -6    1.63    0.27
   3  -7   6    1.20    0.13
   3  -7   6    1.29    0.12
   4  -7   6    0.04    0.07
   4  -7   6    0.14    0.09
   7   6  -6    0.17    0.24
   7   6  -6    0.34    0.25
   7   6  -6   -0.45    0.36
  -7  -6   6    0.07    0.10
  -7  -6   6   -0.13    0.17
  -7  -6   6   -0.28    0.14
   6   6  -6    0.30    0.23
   6   6  -6   -0.15    0.33
   6   6  -6    0.07    0.23
  -6  -6   6    0.06    0.13
  -6  -6   6   -0.04    0.09
  -6  -6   6   -0.19    0.16
   5   6  -6    0.50    0.24
   5   6  -6    0.32    0.23
   5   6  -6    0.08    0.31
  -5  -6   6    0.05    0.12
  -5  -6   6    0.22    0.10
  -5  -6   6    0.14    0.15
   4   6  -6    4.05    0.53
   4   6  -6    4.16    0.42
   4   6  -6    3.69    0.36
  -4  -6   6    4.16    0.24
  -4  -6   6    4.21    0.28
   3   6  -6    2.87    0.33
   3   6  -6    2.58    0.34
   3   6  -6    2.83    0.32
  -3  -6   6    3.03    0.23
  -3  -6   6    2.82    0.20
   2   6  -6    0.35    0.20
   2   6  -6    0.34    0.21
  -2  -6   6    0.27    0.09
  -2  -6   6    0.12    0.10
  -2  -6   6    0.19    0.11
   1   6  -6    1.18    0.22
   1   6  -6    0.93    0.23
  -1  -6   6    0.73    0.11
  -1  -6   6    0.46    0.11
  -1  -6   6    0.76    0.10
   0   6  -6    0.29    0.21
   0   6  -6    0.12    0.17
   0  -6   6    0.03    0.09
   0  -6   6   -0.08    0.07
   0  -6   6   -0.07    0.08
  -1   6  -6    0.57    0.23
  -1   6  -6    0.71    0.19
   1  -6   6    0.46    0.09
   1  -6   6    0.32    0.10
   1  -6   6    0.53    0.10
  -2   6  -6    1.79    0.22
  -2   6  -6    1.33    0.27
   2  -6   6    1.38    0.13
   2  -6   6    1.28    0.13
  -3   6  -6    0.10    0.15
  -3   6  -6    0.45    0.23
   3  -6   6    0.44    0.08
   3  -6   6    0.23    0.08
   4  -6   6    4.59    0.26
   4  -6   6    4.80    0.27
   4  -6   6    4.73    0.27
   5  -6   6    3.45    0.22
   5  -6   6    3.85    0.26
   7   5  -6    0.23    0.39
   7   5  -6   -0.05    0.23
   7   5  -6    0.05    0.23
  -7  -5   6    0.14    0.09
  -7  -5   6    0.15    0.17
  -7  -5   6   -0.07    0.14
   6   5  -6   -0.10    0.34
   6   5  -6    0.27    0.23
   6   5  -6   -0.20    0.22
  -6  -5   6   -0.26    0.14
  -6  -5   6    0.11    0.09
  -6  -5   6    0.03    0.13
   5   5  -6    0.05    0.32
   5   5  -6    0.01    0.22
   5   5  -6    0.09    0.22
  -5  -5   6    0.09    0.09
  -5  -5   6    0.18    0.11
  -5  -5   6   -0.08    0.14
   4   5  -6    0.37    0.22
   4   5  -6    0.43    0.29
   4   5  -6    0.27    0.22
  -4  -5   6    0.24    0.11
  -4  -5   6    0.31    0.13
  -4  -5   6    0.24    0.09
   3   5  -6    0.47    0.26
   3   5  -6    0.17    0.20
   3   5  -6    0.13    0.20
  -3  -5   6    0.11    0.09
  -3  -5   6    0.03    0.08
  -3  -5   6   -0.05    0.11
   2   5  -6    1.66    0.26
   2   5  -6    1.81    0.25
   2   5  -6    1.18    0.19
   2   5  -6    1.38    0.25
  -2  -5   6    1.60    0.16
  -2  -5   6    1.55    0.13
  -2  -5   6    1.17    0.14
   1   5  -6    0.26    0.18
   1   5  -6   -0.07    0.18
  -1  -5   6   -0.07    0.08
  -1  -5   6    0.01    0.07
  -1  -5   6   -0.04    0.08
   0   5  -6    2.58    0.29
   0   5  -6    2.76    0.29
   0   5  -6    2.63    0.24
   0  -5   6    2.82    0.20
   0  -5   6    2.83    0.18
  -1   5  -6    8.17    0.53
  -1   5  -6    8.10    0.52
   1  -5   6    7.85    0.42
   1  -5   6    8.37    0.40
  -2   5  -6    3.13    0.32
  -2   5  -6    2.73    0.27
   2  -5   6    2.30    0.16
   2  -5   6    2.15    0.17
  -3   5  -6    7.78    0.51
  -3   5  -6    7.42    0.49
   3  -5   6    7.40    0.39
   3  -5   6    7.74    0.37
  -4   5  -6    0.55    0.16
  -4   5  -6    0.37    0.13
   4  -5   6    0.40    0.07
   4  -5   6    0.67    0.08
   4  -5   6    0.66    0.10
   5  -5   6    1.15    0.14
   5  -5   6    1.16    0.12
   5  -5   6    0.89    0.11
   6  -5   6    0.06    0.11
   6  -5   6    0.01    0.08
   7  -5   6    0.35    0.13
   7   4  -6    0.02    0.23
   7   4  -6   -0.23    0.40
   7   4  -6    0.15    0.23
  -7  -4   6   -0.12    0.15
  -7  -4   6   -0.17    0.08
  -7  -4   6    0.02    0.13
   6   4  -6   -0.04    0.22
   6   4  -6    0.18    0.37
   6   4  -6    0.11    0.23
  -6  -4   6   -0.03    0.08
  -6  -4   6    0.10    0.15
  -6  -4   6   -0.04    0.12
   5   4  -6    0.16    0.34
   5   4  -6   -0.19    0.19
   5   4  -6   -0.02    0.21
  -5  -4   6   -0.21    0.13
  -5  -4   6   -0.03    0.11
  -5  -4   6    0.02    0.08
   4   4  -6    0.11    0.20
   4   4  -6    0.34    0.30
   4   4  -6   -0.17    0.19
  -4  -4   6    0.15    0.08
  -4  -4   6    0.12    0.11
  -4  -4   6    0.07    0.13
   3   4  -6    0.71    0.21
   3   4  -6    0.47    0.27
   3   4  -6    0.59    0.20
  -3  -4   6    0.50    0.09
  -3  -4   6    0.22    0.11
  -3  -4   6    0.37    0.10
   2   4  -6   12.41    0.72
   2   4  -6   12.32    0.67
   2   4  -6   12.02    0.78
   2   4  -6   11.59    0.86
  -2  -4   6   10.95    0.60
  -2  -4   6   11.78    0.56
  -2  -4   6   11.93    0.60
   1   4  -6   12.31    0.81
   1   4  -6   13.08    0.67
   1   4  -6   12.71    0.71
   1   4  -6   12.34    0.75
   1   4  -6   13.20    0.88
  -1  -4   6   12.77    0.60
  -1  -4   6   12.85    0.64
   0   4  -6    0.12    0.11
   0   4  -6    0.04    0.16
   0   4  -6    0.25    0.18
   0  -4   6    0.02    0.07
   0  -4   6   -0.01    0.06
   0  -4   6    0.08    0.07
  -1   4  -6    1.59    0.25
  -1   4  -6    1.65    0.23
   1  -4   6    1.44    0.13
   1  -4   6    1.67    0.13
  -2   4  -6    0.17    0.10
  -2   4  -6    0.51    0.21
  -2   4  -6    0.22    0.16
   2  -4   6    0.38    0.16
   2  -4   6    0.38    0.07
   2  -4   6    0.36    0.06
  -3   4  -6    0.05    0.10
  -3   4  -6    0.00    0.14
   3  -4   6    0.08    0.05
   3  -4   6    0.01    0.06
   3  -4   6    0.07    0.06
   3  -4   6   -0.12    0.19
  -4   4  -6    2.12    0.24
  -4   4  -6    2.05    0.25
   4  -4   6    1.66    0.12
   4  -4   6    1.88    0.14
   4  -4   6    1.55    0.15
  -5   4  -6    0.26    0.09
  -5   4  -6    0.22    0.14
   5  -4   6    0.27    0.09
   5  -4   6    0.37    0.07
  -6   4  -6    3.49    0.38
   6  -4   6    4.27    0.28
   6  -4   6    4.00    0.24
  -7   4  -6    2.06    0.28
   7  -4   6    2.36    0.23
  -8   4  -6    1.51    0.26
   8  -4   6    1.72    0.21
   8   3  -6    0.22    0.48
   8   3  -6    0.33    0.24
   8   3  -6   -0.04    0.24
  -8  -3   6   -0.05    0.17
  -8  -3   6    0.04    0.14
   7   3  -6    0.65    0.46
   7   3  -6    0.97    0.25
   7   3  -6    0.78    0.25
  -7  -3   6    0.80    0.15
  -7  -3   6    0.75    0.11
  -7  -3   6    0.72    0.18
   6   3  -6    2.80    0.31
   6   3  -6    2.48    0.32
   6   3  -6    2.73    0.50
  -6  -3   6    2.38    0.24
  -6  -3   6    2.45    0.18
  -6  -3   6    2.91    0.24
   5   3  -6    0.73    0.23
   5   3  -6    0.70    0.23
   5   3  -6    0.56    0.37
  -5  -3   6    0.49    0.13
  -5  -3   6    0.76    0.10
  -5  -3   6    0.71    0.14
   4   3  -6    0.89    0.22
   4   3  -6    0.57    0.21
   4   3  -6    0.78    0.33
  -4  -3   6    0.78    0.14
  -4  -3   6    0.86    0.13
  -4  -3   6    0.94    0.10
   3   3  -6    0.11    0.26
   3   3  -6   -0.08    0.17
   3   3  -6    0.20    0.18
  -3  -3   6   -0.02    0.07
  -3  -3   6   -0.03    0.10
  -3  -3   6    0.04    0.08
   2   3  -6    0.55    0.25
   2   3  -6    0.53    0.19
   2   3  -6    0.51    0.18
  -2  -3   6    0.27    0.10
  -2  -3   6    0.52    0.09
  -2  -3   6    0.55    0.08
   1   3  -6    0.07    0.18
   1   3  -6    0.10    0.23
   1   3  -6    0.10    0.10
   1   3  -6    0.06    0.18
  -1  -3   6    0.20    0.19
  -1  -3   6    0.09    0.08
  -1  -3   6    0.10    0.08
  -1  -3   6    0.17    0.07
   0   3  -6    4.10    0.43
   0   3  -6    3.48    0.33
   0   3  -6    3.75    0.24
   0   3  -6    3.26    0.35
   0  -3   6    3.81    0.21
   0  -3   6    3.98    0.44
   0  -3   6    4.22    0.23
   0  -3   6    3.41    0.20
  -1   3  -6    0.02    0.15
  -1   3  -6   -0.24    0.16
  -1   3  -6    0.10    0.19
   1  -3   6    0.21    0.23
   1  -3   6    0.14    0.06
   1  -3   6    0.12    0.06
  -2   3  -6    4.96    0.29
  -2   3  -6    5.57    0.40
  -2   3  -6    4.65    0.39
  -2   3  -6    5.11    0.42
   2  -3   6    5.37    0.27
   2  -3   6    5.09    0.50
   2  -3   6    5.33    0.27
  -3   3  -6   11.20    0.81
  -3   3  -6   12.28    0.71
   3  -3   6   12.92    0.59
   3  -3   6   11.65    0.61
   3  -3   6   12.42    0.57
   3  -3   6   12.09    0.58
  -4   3  -6    3.10    0.33
  -4   3  -6    2.87    0.29
  -4   3  -6    3.03    0.18
   4  -3   6    2.92    0.18
   4  -3   6    2.86    0.17
  -5   3  -6    5.00    0.47
  -5   3  -6    5.62    0.32
   5  -3   6    5.87    0.28
   5  -3   6    5.76    0.31
  -6   3  -6    0.09    0.17
  -6   3  -6    0.19    0.11
   6  -3   6    0.41    0.09
   6  -3   6    0.39    0.12
  -7   3  -6    0.27    0.12
  -7   3  -6    0.10    0.18
   7  -3   6    0.56    0.10
   7  -3   6    0.35    0.14
  -8   3  -6   -0.03    0.18
   8  -3   6   -0.13    0.13
   8   2  -6    0.55    0.25
   8   2  -6    0.21    0.24
   8   2  -6   -0.05    0.49
  -8  -2   6   -0.03    0.16
  -8  -2   6    0.26    0.14
   7   2  -6    0.03    0.22
   7   2  -6    0.11    0.22
   7   2  -6   -0.01    0.44
  -7  -2   6   -0.11    0.07
  -7  -2   6    0.03    0.15
  -7  -2   6    0.07    0.12
   6   2  -6    0.04    0.42
   6   2  -6    0.63    0.23
   6   2  -6   -0.08    0.21
  -6  -2   6   -0.04    0.14
  -6  -2   6    0.07    0.08
  -6  -2   6    0.20    0.13
   5   2  -6   -0.19    0.36
   5   2  -6   -0.05    0.19
   5   2  -6    0.13    0.21
  -5  -2   6   -0.09    0.07
  -5  -2   6    0.06    0.11
  -5  -2   6    0.14    0.13
   4   2  -6    0.19    0.18
   4   2  -6   -0.10    0.31
   4   2  -6    0.30    0.19
  -4  -2   6    0.05    0.11
  -4  -2   6    0.17    0.07
  -4  -2   6    0.03    0.10
   3   2  -6    0.20    0.28
   3   2  -6    0.09    0.17
   3   2  -6   -0.06    0.16
  -3  -2   6    0.13    0.10
  -3  -2   6   -0.10    0.08
  -3  -2   6   -0.03    0.06
   2   2  -6    1.89    0.24
   2   2  -6    2.02    0.25
   2   2  -6    1.87    0.34
  -2  -2   6    1.91    0.14
  -2  -2   6    2.18    0.17
  -2  -2   6    1.97    0.17
   1   2  -6    1.06    0.12
   1   2  -6    1.18    0.22
   1   2  -6    1.33    0.30
   1   2  -6    1.45    0.23
  -1  -2   6    1.16    0.12
  -1  -2   6    1.45    0.26
  -1  -2   6    1.17    0.11
  -1  -2   6    1.15    0.11
   0   2  -6   27.94    1.51
   0   2  -6   31.04    1.43
   0   2  -6   28.83    1.90
   0   2  -6   28.12    1.58
   0  -2   6   31.75    1.92
   0  -2   6   28.83    1.35
   0  -2   6   27.92    1.42
   0  -2   6   31.63    1.41
  -1   2  -6   32.87    2.11
  -1   2  -6   30.87    1.70
  -1   2  -6   34.75    1.59
  -1   2  -6   34.30    1.78
   1  -2   6   34.01    1.58
   1  -2   6   34.34    1.52
   1  -2   6   32.40    2.14
  -2   2  -6    0.06    0.16
  -2   2  -6    0.14    0.06
  -2   2  -6   -0.08    0.19
  -2   2  -6   -0.10    0.20
   2  -2   6    0.07    0.06
   2  -2   6    0.17    0.06
   2  -2   6    0.20    0.24
  -3   2  -6    1.97    0.23
  -3   2  -6    2.00    0.26
   3  -2   6    1.90    0.13
   3  -2   6    1.45    0.11
   3  -2   6    1.82    0.14
   3  -2   6    2.14    0.13
   3  -2   6    1.82    0.11
  -4   2  -6    0.89    0.18
  -4   2  -6    1.00    0.11
  -4   2  -6    0.78    0.21
   4  -2   6    1.13    0.09
   4  -2   6    1.03    0.10
  -5   2  -6   -0.01    0.17
  -5   2  -6    0.15    0.09
  -5   2  -6    0.17    0.16
   5  -2   6    0.08    0.05
   5  -2   6    0.08    0.08
  -6   2  -6    0.74    0.22
  -6   2  -6    0.72    0.12
   6  -2   6    1.00    0.12
   6  -2   6    1.25    0.15
  -7   2  -6    0.14    0.19
  -7   2  -6    0.00    0.11
   7  -2   6    0.11    0.12
   7  -2   6    0.15    0.09
  -8   2  -6    1.24    0.26
  -8   2  -6    1.63    0.18
   8  -2   6    1.58    0.20
   8  -2   6    1.76    0.17
  -9   2  -6    0.38    0.24
   9  -2   6    0.81    0.18
   8   1  -6   -0.02    0.50
   8   1  -6    0.11    0.25
  -8  -1   6    0.20    0.17
  -8  -1   6    0.27    0.14
   7   1  -6    0.25    0.49
   7   1  -6   -0.09    0.22
   7   1  -6    0.11    0.22
  -7  -1   6    0.01    0.12
  -7  -1   6   -0.04    0.14
   6   1  -6    0.55    0.23
   6   1  -6    0.17    0.21
   6   1  -6    0.34    0.43
  -6  -1   6    0.02    0.11
  -6  -1   6   -0.01    0.07
  -6  -1   6   -0.18    0.14
   5   1  -6    2.35    0.30
   5   1  -6    1.90    0.46
   5   1  -6    2.49    0.28
  -5  -1   6    2.36    0.22
  -5  -1   6    2.21    0.16
  -5  -1   6    2.76    0.21
   4   1  -6    7.65    0.78
   4   1  -6    9.02    0.51
   4   1  -6    7.09    0.53
  -4  -1   6    8.81    0.46
  -4  -1   6    8.80    0.45
  -4  -1   6    8.06    0.40
   3   1  -6    1.87    0.37
   3   1  -6    2.37    0.25
   3   1  -6    1.90    0.25
  -3  -1   6    2.12    0.14
  -3  -1   6    2.17    0.18
  -3  -1   6    2.12    0.17
   2   1  -6    4.03    0.38
   2   1  -6    4.29    0.47
   2   1  -6    4.21    0.34
  -2  -1   6    4.61    0.26
  -2  -1   6    4.57    0.24
  -2  -1   6    4.31    0.26
   1   1  -6    0.68    0.32
   1   1  -6    0.78    0.21
   1   1  -6    1.15    0.23
  -1  -1   6    1.02    0.11
  -1  -1   6    1.12    0.10
  -1  -1   6    1.06    0.11
   0   1  -6    0.21    0.09
   0   1  -6    0.08    0.20
   0   1  -6    0.02    0.21
   0   1  -6    0.30    0.28
   0  -1   6    0.36    0.08
   0  -1   6    0.49    0.08
   0  -1   6    0.28    0.35
   0  -1   6    0.46    0.08
  -1   1  -6   -0.01    0.04
  -1   1  -6   -0.35    0.20
  -1   1  -6   -0.27    0.24
  -1   1  -6   -0.05    0.19
  -1   1  -6    0.06    0.06
   1  -1   6   -0.17    0.07
   1  -1   6   -0.12    0.07
   1  -1   6   -0.92    0.30
  -2   1  -6    3.09    0.33
  -2   1  -6    4.02    0.44
   2  -1   6    2.63    0.17
   2  -1   6    2.69    0.17
   2  -1   6    3.40    0.38
   2  -1   6    2.94    0.19
  -3   1  -6    0.10    0.21
  -3   1  -6    0.10    0.16
   3  -1   6    0.12    0.06
   3  -1   6    0.05    0.07
  -4   1  -6    3.66    0.31
  -4   1  -6    3.28    0.20
  -4   1  -6    3.36    0.42
   4  -1   6    3.52    0.20
   4  -1   6    3.37    0.18
   4  -1   6    2.71    0.23
  -5   1  -6    6.92    0.63
  -5   1  -6    8.05    0.42
  -5   1  -6    7.95    0.52
   5  -1   6    8.11    0.37
   5  -1   6    7.72    0.41
  -6   1  -6    2.87    0.35
  -6   1  -6    2.41    0.20
   6  -1   6    2.40    0.22
   6  -1   6    2.66    0.14
   6  -1   6    2.48    0.18
  -7   1  -6    2.16    0.20
  -7   1  -6    1.82    0.31
   7  -1   6    1.90    0.22
   7  -1   6    2.04    0.17
  -8   1  -6   -0.15    0.11
  -8   1  -6   -0.07    0.20
   8  -1   6    0.06    0.11
   8  -1   6    0.11    0.13
  -9   1  -6   -0.36    0.12
  -9   1  -6   -0.14    0.21
   9  -1   6   -0.06    0.14
   9  -1   6    0.08    0.12
   8   0  -6    1.81    0.59
   8   0  -6    1.50    0.33
  -8   0   6    1.82    0.19
   7   0  -6    1.16    0.25
   7   0  -6    0.75    0.26
   7   0  -6    0.52    0.51
  -7   0   6    0.87    0.17
  -7   0   6    0.62    0.14
   6   0  -6    0.18    0.21
   6   0  -6    0.09    0.22
   6   0  -6    0.01    0.46
  -6   0   6   -0.13    0.11
  -6   0   6    0.04    0.07
  -6   0   6    0.06    0.14
   5   0  -6    0.12    0.20
   5   0  -6    0.15    0.41
   5   0  -6    0.32    0.20
  -5   0   6    0.31    0.11
  -5   0   6    0.23    0.07
  -5   0   6    0.15    0.13
   4   0  -6    0.69    0.20
   4   0  -6    0.56    0.20
   4   0  -6    0.80    0.37
  -4   0   6    0.75    0.11
  -4   0   6    0.73    0.08
  -4   0   6    0.64    0.12
   3   0  -6    0.25    0.32
   3   0  -6    0.18    0.18
   3   0  -6    0.23    0.17
  -3   0   6    0.41    0.07
  -3   0   6    0.54    0.10
  -3   0   6    0.50    0.09
   2   0  -6    0.34    0.33
   2   0  -6    0.28    0.19
   2   0  -6    0.33    0.18
  -2   0   6    0.39    0.09
  -2   0   6    0.28    0.10
  -2   0   6    0.57    0.08
   1   0  -6    0.97    0.22
   1   0  -6    0.84    0.35
   1   0  -6    1.05    0.23
   1   0  -6    1.00    0.12
  -1   0   6    1.09    0.10
  -1   0   6    1.12    0.11
  -1   0   6    1.05    0.11
   0   0  -6    6.72    0.35
   0   0  -6    6.31    0.45
   0   0  -6    5.96    0.73
   0   0  -6    6.27    0.50
   0   0   6    6.57    0.34
   0   0   6    6.03    0.32
   0   0   6    6.60    0.35
  -1   0  -6    2.62    0.29
  -1   0  -6    2.26    0.17
  -1   0  -6    2.29    0.21
  -1   0  -6    2.70    0.38
  -1   0  -6    3.08    0.30
   1   0   6    2.16    0.16
   1   0   6    2.38    0.16
  -2   0  -6   37.16    1.83
  -2   0  -6   39.82    2.42
  -2   0  -6   36.65    1.99
   2   0   6   36.92    1.71
   2   0   6   37.20    1.78
   2   0   6   39.19    1.86
   2   0   6   37.83    1.85
  -3   0  -6   25.13    1.42
  -3   0  -6   26.37    1.74
  -3   0  -6   24.97    1.28
   3   0   6   28.45    1.30
   3   0   6   27.67    1.20
   3   0   6   25.76    1.31
  -4   0  -6   -0.02    0.22
  -4   0  -6    0.22    0.08
  -4   0  -6    0.12    0.15
   4   0   6    0.18    0.08
   4   0   6    0.34    0.06
   4   0   6    0.11    0.11
  -5   0  -6    0.54    0.11
  -5   0  -6    0.57    0.17
  -5   0  -6    0.64    0.25
   5   0   6    0.77    0.08
   5   0   6    0.67    0.10
  -6   0  -6    1.04    0.27
  -6   0  -6    0.84    0.13
   6   0   6    0.92    0.12
   6   0   6    1.07    0.09
   6   0   6    0.77    0.14
  -7   0  -6   -0.02    0.24
  -7   0  -6    0.09    0.12
   7   0   6    0.32    0.13
   7   0   6    0.18    0.11
  -8   0  -6    0.45    0.14
  -8   0  -6    0.49    0.25
   8   0   6    0.29    0.14
   8   0   6    0.36    0.12
  -9   0  -6   -0.01    0.13
  -9   0  -6    0.01    0.22
   9   0   6    0.03    0.12
   9   0   6   -0.16    0.14
   8  -1  -6    0.30    0.27
   8  -1  -6    0.71    0.55
  -8   1   6    0.31    0.17
  -8   1   6    0.37    0.13
   7  -1  -6   -0.26    0.50
   7  -1  -6   -0.32    0.23
  -7   1   6   -0.03    0.10
  -7   1   6    0.06    0.15
   6  -1  -6    0.72    0.22
   6  -1  -6    0.47    0.24
   6  -1  -6    0.47    0.48
  -6   1   6    0.50    0.13
  -6   1   6    0.39    0.07
  -6   1   6    0.41    0.14
   5  -1  -6    0.08    0.22
   5  -1  -6    0.26    0.20
   5  -1  -6    0.38    0.44
  -5   1   6    0.27    0.14
  -5   1   6    0.21    0.10
  -5   1   6    0.11    0.06
   4  -1  -6    0.67    0.19
   4  -1  -6    0.25    0.19
   4  -1  -6    0.22    0.36
  -4   1   6    0.37    0.07
  -4   1   6    0.38    0.10
  -4   1   6    0.32    0.12
   3  -1  -6    6.59    0.48
   3  -1  -6    6.71    0.43
   3  -1  -6    6.37    0.74
  -3   1   6    7.25    0.39
  -3   1   6    7.29    0.37
  -3   1   6    6.41    0.33
   2  -1  -6   20.57    1.13
   2  -1  -6   20.66    1.07
   2  -1  -6   19.83    1.46
  -2   1   6   20.74    1.00
  -2   1   6   20.34    0.94
  -2   1   6   20.92    1.02
   1  -1  -6    3.66    0.36
   1  -1  -6    3.63    0.33
   1  -1  -6    3.96    0.50
  -1   1   6    3.96    0.24
  -1   1   6    3.96    0.25
  -1   1   6    3.88    0.21
   0  -1  -6   10.40    0.66
   0  -1  -6    9.53    0.53
   0  -1  -6    9.84    0.92
   0  -1  -6   10.51    0.62
   0   1   6   10.77    0.49
   0   1   6   10.76    0.52
  -1  -1  -6    3.92    0.33
  -1  -1  -6    3.12    0.35
  -1  -1  -6    3.12    0.44
  -1  -1  -6    3.33    0.22
  -1  -1  -6    3.63    0.23
   1   1   6    3.29    0.21
   1   1   6    3.99    0.21
   1   1   6    3.90    0.21
  -2  -1  -6    0.00    0.07
  -2  -1  -6    0.00    0.17
  -2  -1  -6    0.04    0.13
  -2  -1  -6   -0.20    0.25
   2   1   6    0.08    0.07
   2   1   6    0.04    0.07
   2   1   6    0.13    0.18
   2   1   6    0.03    0.06
  -3  -1  -6    0.17    0.25
  -3  -1  -6    0.29    0.05
  -3  -1  -6    0.21    0.16
  -3  -1  -6    0.17    0.11
   3   1   6    0.22    0.06
   3   1   6    0.20    0.14
   3   1   6    0.06    0.06
   3   1   6    0.24    0.08
  -4  -1  -6    0.40    0.16
  -4  -1  -6    0.37    0.25
  -4  -1  -6    0.30    0.11
   4   1   6    0.20    0.05
   4   1   6    0.24    0.07
  -5  -1  -6    0.03    0.09
  -5  -1  -6    0.06    0.23
  -5  -1  -6    0.06    0.15
   5   1   6    0.04    0.07
   5   1   6    0.02    0.05
  -6  -1  -6    1.37    0.16
  -6  -1  -6    1.90    0.33
   6   1   6    1.35    0.15
   6   1   6    1.35    0.11
   6   1   6    1.56    0.17
  -7  -1  -6    3.51    0.26
  -7  -1  -6    3.26    0.41
   7   1   6    3.17    0.23
   7   1   6    3.00    0.26
  -8  -1  -6    1.19    0.18
  -8  -1  -6    1.06    0.31
   8   1   6    1.29    0.16
   8   1   6    1.09    0.18
  -9  -1  -6    0.46    0.16
  -9  -1  -6    0.34    0.27
   9   1   6    0.82    0.15
   9   1   6    0.46    0.17
   7  -2  -6    0.70    0.28
   7  -2  -6    0.60    0.54
  -7   2   6    1.13    0.18
  -7   2   6    1.16    0.15
   6  -2  -6    4.20    0.68
   6  -2  -6    3.90    0.43
  -6   2   6    4.53    0.31
  -6   2   6    4.46    0.28
   5  -2  -6    2.86    0.56
   5  -2  -6    2.60    0.32
   5  -2  -6    2.64    0.29
  -5   2   6    2.54    0.20
  -5   2   6    2.47    0.15
  -5   2   6    2.45    0.23
   4  -2  -6    0.66    0.41
   4  -2  -6    0.70    0.19
   4  -2  -6    0.35    0.20
  -4   2   6    0.48    0.07
  -4   2   6    0.39    0.13
  -4   2   6    0.51    0.11
   3  -2  -6    0.80    0.36
   3  -2  -6    0.86    0.20
   3  -2  -6    0.86    0.18
  -3   2   6    0.76    0.08
  -3   2   6    0.78    0.13
  -3   2   6    0.67    0.10
   2  -2  -6    1.90    0.41
   2  -2  -6    2.15    0.23
   2  -2  -6    2.11    0.26
  -2   2   6    2.36    0.24
  -2   2   6    2.14    0.14
  -2   2   6    2.08    0.17
  -2   2   6    2.09    0.19
   1  -2  -6    0.25    0.18
   1  -2  -6   -0.33    0.35
   1  -2  -6    0.24    0.20
  -1   2   6    0.47    0.11
  -1   2   6    0.47    0.09
  -1   2   6    0.56    0.08
   0  -2  -6    0.02    0.19
   0  -2  -6    0.14    0.22
   0  -2  -6   -0.39    0.33
   0   2   6    0.16    0.07
   0   2   6    0.07    0.07
   0   2   6    0.04    0.08
  -1  -2  -6    5.65    0.44
  -1  -2  -6    6.12    0.69
  -1  -2  -6    6.50    0.47
   1   2   6    5.94    0.30
   1   2   6    6.29    0.32
   1   2   6    6.06    0.32
  -2  -2  -6    2.64    0.29
  -2  -2  -6    3.09    0.41
  -2  -2  -6    2.74    0.31
  -2  -2  -6    2.72    0.17
   2   2   6    2.55    0.16
   2   2   6    2.60    0.17
   2   2   6    2.48    0.17
   2   2   6    2.24    0.28
  -3  -2  -6    3.51    0.32
  -3  -2  -6    2.84    0.27
  -3  -2  -6    3.06    0.18
  -3  -2  -6    3.79    0.52
   3   2   6    3.32    0.18
   3   2   6    3.13    0.20
   3   2   6    2.99    0.19
  -4  -2  -6   17.90    0.93
  -4  -2  -6   18.45    0.87
  -4  -2  -6   18.89    1.02
  -4  -2  -6   17.86    1.28
   4   2   6   17.73    0.91
   4   2   6   18.41    0.84
  -5  -2  -6    8.92    0.42
  -5  -2  -6    8.37    0.74
  -5  -2  -6    8.43    0.49
  -5  -2  -6    8.80    0.43
  -5  -2  -6    8.51    0.56
   5   2   6    9.00    0.42
   5   2   6    8.57    0.46
  -6  -2  -6   -0.03    0.26
  -6  -2  -6    0.06    0.12
   6   2   6    0.05    0.09
   6   2   6    0.07    0.06
   6   2   6    0.13    0.11
  -7  -2  -6    0.31    0.27
  -7  -2  -6    0.11    0.13
   7   2   6    0.23    0.13
   7   2   6    0.33    0.08
   7   2   6    0.10    0.11
  -8  -2  -6    0.16    0.26
  -8  -2  -6    0.21    0.15
   8   2   6    0.50    0.14
   8   2   6    0.37    0.15
  -9  -2  -6   -0.11    0.25
  -9  -2  -6   -0.14    0.15
   9   2   6    0.08    0.15
   9   2   6    0.27    0.14
   7  -3  -6    0.24    0.55
   7  -3  -6    0.52    0.26
  -7   3   6    0.26    0.12
  -7   3   6    0.28    0.17
   6  -3  -6    0.28    0.26
   6  -3  -6    0.70    0.55
  -6   3   6    0.56    0.15
  -6   3   6    0.77    0.13
   5  -3  -6   -0.06    0.46
   5  -3  -6    0.08    0.23
  -5   3   6    0.05    0.05
  -5   3   6    0.12    0.10
  -5   3   6    0.12    0.14
   4  -3  -6    0.20    0.22
   4  -3  -6    0.10    0.43
   4  -3  -6    0.57    0.17
  -4   3   6    0.41    0.13
  -4   3   6    0.44    0.07
  -4   3   6    0.40    0.10
   3  -3  -6    0.02    0.37
   3  -3  -6    0.22    0.15
   3  -3  -6    0.27    0.19
  -3   3   6    0.25    0.11
  -3   3   6    0.40    0.11
  -3   3   6    0.26    0.09
  -3   3   6    0.26    0.06
   2  -3  -6    1.20    0.22
   2  -3  -6    1.48    0.39
  -2   3   6    1.13    0.09
  -2   3   6    1.12    0.10
  -2   3   6    1.48    0.16
  -2   3   6    1.25    0.14
  -2   3   6    1.21    0.12
   1  -3  -6   11.13    1.01
   1  -3  -6   11.64    0.71
  -1   3   6   12.83    0.66
  -1   3   6   12.48    0.56
  -1   3   6   11.38    0.59
  -1   3   6   11.57    0.59
   0  -3  -6   30.49    1.56
   0  -3  -6   30.57    1.58
   0  -3  -6   26.83    2.00
   0   3   6   29.74    1.45
   0   3   6   29.98    1.42
   0   3   6   29.52    1.35
  -1  -3  -6    5.41    0.56
  -1  -3  -6    5.13    0.44
  -1  -3  -6    5.06    0.42
   1   3   6    5.16    0.28
   1   3   6    4.71    0.26
   1   3   6    5.15    0.27
  -2  -3  -6    6.80    0.46
  -2  -3  -6    6.80    0.47
  -2  -3  -6    5.92    0.70
   2   3   6    6.75    0.36
   2   3   6    6.92    0.33
   2   3   6    7.01    0.36
  -3  -3  -6    0.67    0.30
  -3  -3  -6    1.01    0.18
  -3  -3  -6    0.85    0.18
   3   3   6    0.80    0.10
   3   3   6    0.85    0.08
   3   3   6    0.96    0.10
  -4  -3  -6    0.17    0.25
  -4  -3  -6    0.00    0.13
  -4  -3  -6    0.12    0.05
  -4  -3  -6    0.21    0.15
   4   3   6    0.06    0.06
   4   3   6    0.08    0.07
  -5  -3  -6    0.27    0.07
  -5  -3  -6    0.46    0.14
  -5  -3  -6    0.40    0.06
  -5  -3  -6   -0.09    0.25
   5   3   6    0.37    0.07
   5   3   6    0.40    0.09
  -6  -3  -6   -0.04    0.06
  -6  -3  -6    0.27    0.29
  -6  -3  -6   -0.07    0.13
   6   3   6    0.01    0.07
   6   3   6   -0.04    0.10
   6   3   6    0.01    0.10
  -7  -3  -6    0.11    0.29
  -7  -3  -6    0.08    0.14
   7   3   6    0.06    0.12
   7   3   6    0.28    0.12
   7   3   6    0.13    0.09
  -8  -3  -6    0.50    0.28
  -8  -3  -6    0.15    0.15
   8   3   6    0.58    0.14
   8   3   6    0.53    0.15
  -9  -3  -6    0.65    0.31
  -9  -3  -6    0.72    0.19
   9   3   6    0.99    0.17
   9   3   6    0.95    0.19
   7  -4  -6   -0.01    0.57
   7  -4  -6    0.08    0.26
  -7   4   6    0.11    0.17
  -7   4   6    0.05    0.11
   6  -4  -6    0.33    0.26
   6  -4  -6   -0.01    0.54
  -6   4   6    0.16    0.16
  -6   4   6    0.14    0.11
   5  -4  -6    2.91    0.64
   5  -4  -6    2.99    0.35
  -5   4   6    2.79    0.21
  -5   4   6    2.61    0.15
  -5   4   6    2.18    0.24
   4  -4  -6    7.71    0.55
   4  -4  -6    7.92    0.92
  -4   4   6    7.17    0.36
  -4   4   6    7.89    0.45
  -4   4   6    7.37    0.41
   3  -4  -6    5.88    0.45
   3  -4  -6    5.54    0.76
  -3   4   6    5.69    0.29
  -3   4   6    5.24    0.32
  -3   4   6    6.21    0.34
  -3   4   6    5.88    0.36
  -3   4   6    6.00    0.30
   2  -4  -6    1.42    0.23
   2  -4  -6    1.33    0.41
  -2   4   6    1.50    0.11
  -2   4   6    1.23    0.10
  -2   4   6    2.01    0.20
  -2   4   6    1.60    0.15
   1  -4  -6    0.80    0.37
   1  -4  -6    0.89    0.20
   1  -4  -6    1.18    0.28
  -1   4   6    0.87    0.16
  -1   4   6    0.84    0.10
  -1   4   6    0.86    0.08
  -1   4   6    0.90    0.09
   0  -4  -6    2.26    0.26
   0  -4  -6    2.83    0.45
   0  -4  -6    2.75    0.33
   0   4   6    2.45    0.15
   0   4   6    2.35    0.15
   0   4   6    2.41    0.18
  -1  -4  -6    0.40    0.17
  -1  -4  -6    0.27    0.20
  -1  -4  -6    0.04    0.30
   1   4   6    0.13    0.08
   1   4   6    0.15    0.06
   1   4   6    0.12    0.07
  -2  -4  -6    0.18    0.15
  -2  -4  -6    0.08    0.28
  -2  -4  -6    0.35    0.19
   2   4   6    0.05    0.08
   2   4   6    0.15    0.07
   2   4   6    0.11    0.06
  -3  -4  -6    5.43    0.39
  -3  -4  -6    5.35    0.60
  -3  -4  -6    5.05    0.37
   3   4   6    5.00    0.28
   3   4   6    4.92    0.26
   3   4   6    4.79    0.30
  -4  -4  -6    0.32    0.15
  -4  -4  -6    0.07    0.27
  -4  -4  -6   -0.09    0.14
   4   4   6    0.11    0.06
   4   4   6    0.08    0.08
  -5  -4  -6    1.59    0.15
  -5  -4  -6    2.09    0.39
  -5  -4  -6    1.95    0.22
   5   4   6    1.61    0.15
   5   4   6    1.74    0.14
   5   4   6    1.90    0.18
  -6  -4  -6    7.38    0.38
  -6  -4  -6    7.27    0.46
  -6  -4  -6    6.49    0.69
   6   4   6    6.65    0.42
   6   4   6    7.10    0.36
   6   4   6    6.62    0.39
  -7  -4  -6    2.19    0.40
  -7  -4  -6    1.96    0.24
   7   4   6    2.27    0.23
   7   4   6    2.39    0.19
   7   4   6    2.19    0.20
  -8  -4  -6    0.10    0.16
  -8  -4  -6    0.04    0.28
   8   4   6    0.10    0.13
   8   4   6   -0.03    0.13
  -9  -4  -6    0.19    0.28
  -9  -4  -6    0.19    0.18
   9   4   6   -0.06    0.15
   9   4   6    0.32    0.16
   6  -5  -6    0.07    0.55
   6  -5  -6    0.24    0.27
  -6   5   6    0.24    0.11
  -6   5   6    0.00    0.16
   5  -5  -6    0.66    0.54
   5  -5  -6    0.53    0.25
  -5   5   6    0.41    0.17
  -5   5   6    0.46    0.12
   4  -5  -6    1.38    0.54
   4  -5  -6    1.57    0.28
  -4   5   6    1.88    0.18
  -4   5   6    1.40    0.19
  -4   5   6    1.41    0.12
   3  -5  -6    0.72    0.46
   3  -5  -6    0.44    0.22
  -3   5   6    0.33    0.10
  -3   5   6    0.36    0.07
   2  -5  -6    0.13    0.25
   2  -5  -6   -0.07    0.18
   2  -5  -6    0.29    0.38
  -2   5   6    0.04    0.04
  -2   5   6    0.35    0.12
  -2   5   6    0.13    0.09
  -2   5   6    0.05    0.06
   1  -5  -6    0.16    0.17
   1  -5  -6    0.16    0.35
   1  -5  -6    0.18    0.25
  -1   5   6    0.69    0.15
  -1   5   6    0.28    0.06
  -1   5   6    0.26    0.08
  -1   5   6    0.25    0.05
   0  -5  -6    1.03    0.38
   0  -5  -6    1.15    0.28
   0  -5  -6    1.33    0.21
   0   5   6    0.97    0.12
   0   5   6    1.13    0.10
   0   5   6    0.99    0.10
  -1  -5  -6    7.39    0.49
  -1  -5  -6    6.99    0.54
  -1  -5  -6    7.39    0.76
   1   5   6    7.85    0.41
   1   5   6    7.58    0.37
   1   5   6    7.32    0.39
  -2  -5  -6   20.01    1.03
  -2  -5  -6   19.04    1.35
  -2  -5  -6   18.81    1.03
   2   5   6   17.89    0.86
   2   5   6   18.49    0.92
   2   5   6   18.34    0.93
  -3  -5  -6    3.19    0.29
  -3  -5  -6    3.67    0.49
  -3  -5  -6    3.47    0.34
   3   5   6    3.58    0.24
   3   5   6    3.16    0.20
   3   5   6    3.12    0.19
  -4  -5  -6    2.08    0.24
  -4  -5  -6    1.75    0.23
  -4  -5  -6    1.76    0.37
   4   5   6    1.95    0.14
   4   5   6    1.58    0.15
  -5  -5  -6   -0.01    0.09
  -5  -5  -6    0.10    0.31
  -5  -5  -6    0.26    0.17
   5   5   6    0.07    0.10
   5   5   6   -0.04    0.08
   5   5   6    0.02    0.10
  -6  -5  -6   -0.05    0.08
  -6  -5  -6    0.03    0.16
  -6  -5  -6   -0.14    0.31
   6   5   6   -0.11    0.11
   6   5   6    0.06    0.11
   6   5   6    0.02    0.09
  -7  -5  -6    0.02    0.09
  -7  -5  -6   -0.01    0.16
  -7  -5  -6   -0.26    0.31
   7   5   6    0.23    0.11
   7   5   6    0.31    0.13
   7   5   6    0.12    0.13
  -8  -5  -6   -0.10    0.29
  -8  -5  -6   -0.15    0.16
   8   5   6    0.08    0.14
   8   5   6   -0.12    0.14
   8   5   6    0.18    0.12
  -9  -5  -6    0.02    0.30
  -9  -5  -6   -0.08    0.18
   9   5   6    0.17    0.15
   9   5   6   -0.12    0.15
   6  -6  -6    0.32    0.57
  -6   6   6    0.02    0.11
  -6   6   6   -0.06    0.17
   5  -6  -6    0.51    0.24
   5  -6  -6    0.06    0.53
  -5   6   6    0.21    0.17
  -5   6   6    0.02    0.11
   4  -6  -6    0.63    0.22
   4  -6  -6    0.49    0.50
  -4   6   6    0.23    0.11
  -4   6   6    0.22    0.07
   3  -6  -6    3.87    0.64
   3  -6  -6    4.26    0.38
   3  -6  -6    4.00    0.49
  -3   6   6    3.85    0.26
  -3   6   6    3.70    0.21
   2  -6  -6    7.95    0.93
   2  -6  -6    9.36    0.57
   2  -6  -6    8.84    0.68
  -2   6   6    8.29    0.42
  -2   6   6    8.98    0.47
   1  -6  -6    7.12    0.81
   1  -6  -6    5.95    0.44
   1  -6  -6    6.95    0.57
  -1   6   6    6.09    0.31
  -1   6   6    6.21    0.32
  -1   6   6    5.92    0.35
   0  -6  -6    1.26    0.42
   0  -6  -6    1.39    0.29
   0  -6  -6    1.25    0.20
   0   6   6    1.38    0.14
   0   6   6    1.40    0.12
   0   6   6    1.42    0.12
  -1  -6  -6    0.82    0.37
  -1  -6  -6    0.50    0.16
  -1  -6  -6    0.19    0.22
   1   6   6    0.37    0.08
   1   6   6    0.44    0.11
   1   6   6    0.31    0.08
  -2  -6  -6    0.82    0.18
  -2  -6  -6    0.86    0.23
  -2  -6  -6    1.03    0.37
   2   6   6    0.97    0.14
   2   6   6    1.01    0.11
   2   6   6    0.98    0.10
  -3  -6  -6   -0.12    0.31
  -3  -6  -6   -0.04    0.14
  -3  -6  -6   -0.01    0.18
   3   6   6    0.17    0.09
   3   6   6    0.13    0.07
   3   6   6    0.18    0.12
  -4  -6  -6    0.03    0.18
  -4  -6  -6    0.21    0.34
   4   6   6    0.11    0.10
   4   6   6    0.17    0.09
   4   6   6    0.25    0.10
  -5  -6  -6    1.77    0.25
  -5  -6  -6    1.73    0.43
  -5  -6  -6    2.27    0.22
   5   6   6    1.97    0.19
   5   6   6    1.71    0.17
   5   6   6    2.02    0.18
  -6  -6  -6   -0.03    0.32
  -6  -6  -6   -0.13    0.18
  -6  -6  -6   -0.17    0.09
   6   6   6   -0.02    0.11
   6   6   6    0.02    0.11
   6   6   6   -0.01    0.11
  -7  -6  -6    0.41    0.12
  -7  -6  -6    0.42    0.34
  -7  -6  -6    0.29    0.19
   7   6   6    0.81    0.16
   7   6   6    0.70    0.15
   7   6   6    0.73    0.14
  -8  -6  -6    2.15    0.26
  -8  -6  -6    1.66    0.42
   8   6   6    2.03    0.23
   8   6   6    2.30    0.23
   8   6   6    2.41    0.23
   5  -7  -6    0.31    0.51
  -5   7   6    0.08    0.11
   4  -7  -6    0.51    0.34
   4  -7  -6    1.07    0.53
  -4   7   6    0.49    0.09
  -4   7   6    0.30    0.12
   3  -7  -6    0.72    0.35
   3  -7  -6    0.98    0.50
  -3   7   6    0.50    0.13
  -3   7   6    0.40    0.09
   2  -7  -6    2.73    0.55
   2  -7  -6    1.71    0.38
   2  -7  -6    1.68    0.24
  -2   7   6    1.45    0.17
  -2   7   6    1.43    0.14
   1  -7  -6    1.10    0.46
   1  -7  -6    1.02    0.20
   1  -7  -6    0.66    0.29
  -1   7   6    0.89    0.14
  -1   7   6    0.63    0.10
  -1   7   6    0.53    0.09
   0  -7  -6   -0.11    0.24
   0  -7  -6    0.18    0.15
   0  -7  -6    0.10    0.39
   0   7   6    0.11    0.08
   0   7   6    0.07    0.11
   0   7   6    0.21    0.08
  -1  -7  -6   -0.11    0.23
  -1  -7  -6    0.14    0.38
  -1  -7  -6    0.06    0.14
   1   7   6    0.14    0.11
   1   7   6    0.14    0.09
   1   7   6    0.01    0.08
  -2  -7  -6    0.09    0.14
  -2  -7  -6    0.22    0.23
  -2  -7  -6    0.00    0.36
   2   7   6    0.31    0.09
   2   7   6    0.27    0.13
   2   7   6    0.32    0.10
  -3  -7  -6    2.60    0.48
  -3  -7  -6    2.77    0.33
   3   7   6    2.26    0.19
   3   7   6    2.54    0.18
   3   7   6    2.60    0.26
  -4  -7  -6    7.39    0.51
  -4  -7  -6    6.83    0.76
  -4  -7  -6    7.34    0.42
   4   7   6    6.31    0.35
   4   7   6    6.15    0.38
   4   7   6    6.39    0.38
  -5  -7  -6    1.42    0.25
  -5  -7  -6    0.95    0.42
  -5  -7  -6    1.44    0.18
   5   7   6    1.39    0.16
   5   7   6    1.46    0.16
   5   7   6    1.19    0.16
  -6  -7  -6    0.23    0.37
  -6  -7  -6    0.20    0.12
  -6  -7  -6    0.01    0.19
   6   7   6    0.24    0.12
   6   7   6    0.34    0.12
   6   7   6    0.29    0.14
  -7  -7  -6   -0.06    0.11
  -7  -7  -6   -0.19    0.34
  -7  -7  -6    0.03    0.19
   7   7   6    0.12    0.13
   7   7   6    0.06    0.12
   7   7   6    0.32    0.14
  -8  -7  -6   -0.10    0.19
  -8  -7  -6   -0.32    0.33
   8   7   6    0.13    0.14
   8   7   6    0.01    0.14
   8   7   6    0.14    0.15
   5  -8  -6    0.63    0.41
   5  -8  -6    1.02    0.54
  -5   8   6    0.59    0.15
   4  -8  -6    0.14    0.35
   4  -8  -6    0.82    0.50
  -4   8   6   -0.02    0.12
   3  -8  -6    0.15    0.33
   3  -8  -6    0.21    0.45
  -3   8   6    0.05    0.09
  -3   8   6    0.22    0.13
   2  -8  -6    0.25    0.30
   2  -8  -6    0.71    0.48
  -2   8   6    0.47    0.13
  -2   8   6    0.51    0.10
   1  -8  -6    3.14    0.42
   1  -8  -6    3.32    0.60
  -1   8   6    3.27    0.21
  -1   8   6    2.98    0.26
   0  -8  -6    6.46    0.86
   0  -8  -6    6.84    0.58
   0   8   6    6.70    0.37
   0   8   6    6.96    0.41
   0   8   6    6.39    0.35
  -1  -8  -6    2.95    0.39
  -1  -8  -6    2.75    0.27
  -1  -8  -6    3.17    0.57
   1   8   6    3.03    0.22
   1   8   6    3.01    0.21
   1   8   6    3.43    0.27
  -2  -8  -6    0.62    0.42
  -2  -8  -6    0.25    0.24
   2   8   6    0.50    0.16
   2   8   6    0.34    0.11
   2   8   6    0.43    0.11
  -3  -8  -6    0.06    0.38
  -3  -8  -6   -0.03    0.22
   3   8   6    0.16    0.16
   3   8   6    0.18    0.10
   3   8   6    0.09    0.11
   3   8   6    0.16    0.09
  -4  -8  -6    0.61    0.40
  -4  -8  -6    0.04    0.21
  -4  -8  -6    0.50    0.16
   4   8   6    0.31    0.12
   4   8   6    0.22    0.13
   4   8   6    0.52    0.11
  -5  -8  -6    0.02    0.13
  -5  -8  -6   -0.27    0.38
  -5  -8  -6   -0.03    0.19
   5   8   6    0.14    0.11
   5   8   6    0.00    0.12
   5   8   6    0.09    0.13
  -6  -8  -6   -0.28    0.36
  -6  -8  -6    0.18    0.13
  -6  -8  -6   -0.21    0.20
   6   8   6    0.07    0.11
   6   8   6    0.20    0.14
   6   8   6   -0.21    0.12
  -7  -8  -6    0.18    0.12
  -7  -8  -6    0.53    0.22
  -7  -8  -6   -0.01    0.39
   7   8   6    0.35    0.16
   7   8   6    0.42    0.14
   7   8   6    0.51    0.15
   8   8   6   -0.19    0.15
   4  -9  -6    3.86    0.56
  -4   9   6    3.84    0.31
   3  -9  -6   -0.05    0.32
   3  -9  -6    0.69    0.46
  -3   9   6    0.05    0.10
  -3   9   6    0.05    0.14
   2  -9  -6    0.78    0.47
   2  -9  -6    0.06    0.31
  -2   9   6    0.36    0.15
  -2   9   6    0.40    0.11
   1  -9  -6    0.42    0.29
   1  -9  -6    1.13    0.49
  -1   9   6    0.61    0.16
  -1   9   6    0.68    0.12
   0  -9  -6    1.06    0.48
   0  -9  -6    0.60    0.28
   0   9   6    0.79    0.17
   0   9   6    0.77    0.13
  -1  -9  -6    0.47    0.28
  -1  -9  -6    0.97    0.47
   1   9   6    0.83    0.14
   1   9   6    0.65    0.13
   1   9   6    0.75    0.17
  -2  -9  -6   -0.19    0.41
  -2  -9  -6    0.02    0.24
   2   9   6    0.30    0.13
   2   9   6    0.14    0.11
   2   9   6    0.27    0.16
  -3  -9  -6   -0.21    0.39
  -3  -9  -6   -0.35    0.22
   3   9   6    0.07    0.09
   3   9   6   -0.01    0.13
   3   9   6   -0.07    0.11
  -4  -9  -6    0.25    0.16
  -4  -9  -6   -0.35    0.38
  -4  -9  -6    0.20    0.23
   4   9   6   -0.04    0.13
   4   9   6    0.02    0.12
   4   9   6    0.18    0.10
  -5  -9  -6    0.95    0.25
  -5  -9  -6    0.77    0.17
  -5  -9  -6    0.38    0.41
   5   9   6    0.79    0.17
   5   9   6    0.66    0.15
   5   9   6    0.71    0.14
  -6  -9  -6    1.25    0.47
  -6  -9  -6    1.85    0.22
  -6  -9  -6    1.87    0.30
   6   9   6    1.75    0.21
   6   9   6    2.33    0.22
   6   9   6    1.84    0.22
  -7  -9  -6    0.25    0.23
  -7  -9  -6   -0.45    0.39
  -7  -9  -6    0.10    0.13
   7   9   6    0.18    0.13
   7   9   6    0.31    0.17
   7   9   6    0.47    0.16
   2 -10  -6    0.04    0.29
   2 -10  -6    1.07    0.48
  -2  10   6   -0.04    0.11
  -2  10   6    0.13    0.15
   1 -10  -6   -0.14    0.25
   1 -10  -6    0.25    0.43
  -1  10   6    0.04    0.15
  -1  10   6   -0.06    0.11
   0 -10  -6    0.65    0.45
   0 -10  -6    0.57    0.29
   0  10   6    0.56    0.13
   0  10   6    0.61    0.18
  -1 -10  -6    1.56    0.52
  -1 -10  -6    1.45    0.34
   1  10   6    1.70    0.23
   1  10   6    1.69    0.19
   1  10   6    1.65    0.18
  -2 -10  -6    2.95    0.40
  -2 -10  -6    3.42    0.61
   2  10   6    2.92    0.30
   2  10   6    2.88    0.24
   2  10   6    3.05    0.25
  -3 -10  -6    0.53    0.27
  -3 -10  -6    0.83    0.46
  -3 -10  -6    1.41    0.22
   3  10   6    0.87    0.15
   3  10   6    0.74    0.16
  -4 -10  -6   -0.04    0.42
  -4 -10  -6   -0.13    0.23
  -4 -10  -6    0.24    0.17
   4  10   6   -0.03    0.14
   4  10   6    0.18    0.13
  -5 -10  -6   -0.06    0.22
  -5 -10  -6   -0.39    0.41
  -5 -10  -6    0.06    0.16
   5  10   6    0.10    0.15
   5  10   6    0.04    0.13
  -6 -10  -6   -0.22    0.42
  -6 -10  -6    0.05    0.15
  -6 -10  -6   -0.09    0.22
   6  10   6    0.14    0.17
   6  10   6   -0.15    0.14
   1 -11  -6    0.23    0.45
   1 -11  -6    0.12    0.30
  -1  11   6    0.07    0.13
  -1  11   6    0.10    0.17
   0 -11  -6    0.16    0.45
   0 -11  -6    0.15    0.29
   0  11   6    0.33    0.19
   0  11   6    0.29    0.14
  -1 -11  -6    0.63    0.31
  -1 -11  -6    0.55    0.46
   1  11   6    0.66    0.15
   1  11   6    0.50    0.20
  -2 -11  -6   -0.17    0.41
  -2 -11  -6    0.01    0.26
   2  11   6    0.30    0.14
   2  11   6    0.45    0.16
  -3 -11  -6    0.06    0.26
  -3 -11  -6    0.68    0.20
  -3 -11  -6    0.37    0.44
   3  11   6    0.47    0.15
   3  11   6    0.27    0.16
  -4 -11  -6   -0.10    0.24
  -4 -11  -6    0.20    0.19
  -4 -11  -6   -0.42    0.44
   4  11   6    0.30    0.15
   4  11   6    0.35    0.16
   2  10  -7    2.26    0.36
   1  10  -7    0.68    0.28
  -1 -10   7   -0.09    0.12
  -1 -10   7    0.46    0.12
   0  10  -7    0.72    0.27
   0 -10   7   -0.07    0.12
   0 -10   7    0.12    0.10
  -1  10  -7    0.74    0.26
   1 -10   7   -0.06    0.12
   1 -10   7    0.23    0.11
   4   9  -7    0.58    0.27
  -4  -9   7   -0.03    0.13
  -4  -9   7    0.22    0.11
   3   9  -7   -0.09    0.24
  -3  -9   7    0.15    0.14
  -3  -9   7    0.33    0.11
   2   9  -7    0.37    0.26
  -2  -9   7    0.28    0.10
  -2  -9   7   -0.08    0.12
   1   9  -7    0.23    0.25
  -1  -9   7    0.28    0.10
  -1  -9   7   -0.05    0.11
   0   9  -7    0.69    0.25
   0  -9   7    0.24    0.10
   0  -9   7    0.14    0.11
  -1   9  -7    0.57    0.26
   1  -9   7    0.33    0.10
   1  -9   7    0.03    0.11
  -2   9  -7    1.44    0.28
   2  -9   7    0.44    0.13
   2  -9   7    0.75    0.12
   3  -9   7    0.44    0.11
   5   8  -7    0.68    0.27
   5   8  -7    0.45    0.25
  -5  -8   7    0.13    0.11
  -5  -8   7   -0.25    0.16
  -5  -8   7   -0.07    0.13
   4   8  -7    0.24    0.25
   4   8  -7    0.53    0.25
  -4  -8   7    0.54    0.14
  -4  -8   7    0.46    0.11
  -4  -8   7    0.21    0.15
   3   8  -7    0.01    0.23
   3   8  -7    0.56    0.23
  -3  -8   7   -0.16    0.13
  -3  -8   7    0.01    0.12
  -3  -8   7    0.21    0.10
   2   8  -7    0.19    0.22
   2   8  -7    0.02    0.24
  -2  -8   7   -0.04    0.11
  -2  -8   7    0.22    0.10
   1   8  -7   16.93    1.00
   1   8  -7   16.84    0.97
  -1  -8   7   17.54    0.82
   0   8  -7    4.77    0.43
   0  -8   7    5.30    0.29
  -1   8  -7    0.94    0.27
   1  -8   7    0.60    0.12
   1  -8   7    0.92    0.12
  -2   8  -7    0.53    0.26
   2  -8   7    0.42    0.10
   2  -8   7    0.09    0.10
  -3   8  -7    0.56    0.24
   3  -8   7    0.11    0.09
   6   7  -7    0.28    0.25
   6   7  -7    0.38    0.27
  -6  -7   7   -0.10    0.13
  -6  -7   7   -0.03    0.11
   5   7  -7    0.19    0.24
   5   7  -7   -0.45    0.22
  -5  -7   7   -0.01    0.12
  -5  -7   7    0.15    0.11
  -5  -7   7   -0.04    0.16
   4   7  -7    0.92    0.26
   4   7  -7    1.13    0.27
  -4  -7   7    0.64    0.14
  -4  -7   7    0.34    0.15
  -4  -7   7    0.84    0.12
   3   7  -7    1.43    0.28
   3   7  -7    1.29    0.28
  -3  -7   7    1.30    0.14
  -3  -7   7    0.80    0.14
   2   7  -7    0.60    0.22
   2   7  -7   -0.09    0.23
  -2  -7   7    0.04    0.11
  -2  -7   7   -0.08    0.09
  -2  -7   7   -0.06    0.11
   1   7  -7    0.45    0.21
   1   7  -7    0.11    0.24
  -1  -7   7   -0.07    0.10
  -1  -7   7   -0.04    0.10
  -1  -7   7    0.27    0.10
   0   7  -7    0.32    0.20
   0   7  -7    0.18    0.24
   0  -7   7    0.09    0.10
   0  -7   7    0.20    0.09
  -1   7  -7    0.44    0.19
  -1   7  -7    0.66    0.25
   1  -7   7    0.45    0.10
   1  -7   7    0.35    0.10
  -2   7  -7    0.33    0.18
  -2   7  -7    0.35    0.24
   2  -7   7    0.64    0.10
   2  -7   7    0.44    0.10
  -3   7  -7    0.66    0.25
   3  -7   7    0.48    0.09
   3  -7   7    0.64    0.10
   4  -7   7    1.42    0.13
   4  -7   7    1.39    0.15
   6   6  -7    0.65    0.26
   6   6  -7    0.95    0.28
  -6  -6   7    0.20    0.17
  -6  -6   7    0.73    0.12
  -6  -6   7    0.50    0.15
   5   6  -7    0.11    0.23
   5   6  -7    0.09    0.24
  -5  -6   7   -0.07    0.09
  -5  -6   7   -0.35    0.14
  -5  -6   7    0.02    0.12
   4   6  -7    0.12    0.22
   4   6  -7   -0.17    0.22
  -4  -6   7   -0.01    0.11
  -4  -6   7    0.20    0.10
  -4  -6   7    0.08    0.14
   3   6  -7    0.57    0.25
   3   6  -7    0.74    0.25
  -3  -6   7    0.42    0.11
  -3  -6   7    0.46    0.10
  -3  -6   7    0.32    0.13
   2   6  -7    1.38    0.27
   2   6  -7    1.32    0.25
  -2  -6   7    0.99    0.12
  -2  -6   7    1.27    0.14
  -2  -6   7    0.85    0.14
   1   6  -7    0.46    0.20
   1   6  -7    0.23    0.23
  -1  -6   7    0.18    0.09
  -1  -6   7    0.11    0.10
  -1  -6   7    0.18    0.10
   0   6  -7    0.03    0.22
   0   6  -7    0.02    0.19
   0  -6   7    0.12    0.09
   0  -6   7    0.06    0.08
   0  -6   7   -0.09    0.08
  -1   6  -7   32.21    1.76
  -1   6  -7   35.55    1.83
   1  -6   7   34.08    1.64
   1  -6   7   34.68    1.57
  -2   6  -7    9.43    0.63
  -2   6  -7    9.64    0.62
   2  -6   7   10.13    0.48
  -3   6  -7    1.76    0.29
  -3   6  -7    1.35    0.22
   3  -6   7    1.37    0.14
   3  -6   7    0.98    0.11
  -4   6  -7    0.18    0.15
   4  -6   7    0.26    0.10
   4  -6   7    0.21    0.08
   5  -6   7    0.01    0.09
   5  -6   7   -0.05    0.10
   7   5  -7    0.27    0.41
   7   5  -7    0.18    0.25
   7   5  -7   -0.04    0.24
  -7  -5   7   -0.13    0.14
  -7  -5   7   -0.01    0.10
  -7  -5   7    0.10    0.17
   6   5  -7    0.19    0.24
   6   5  -7    0.31    0.25
   6   5  -7    0.55    0.39
  -6  -5   7    0.20    0.16
  -6  -5   7    0.09    0.13
  -6  -5   7    0.19    0.10
   5   5  -7    0.43    0.25
   5   5  -7    0.37    0.35
   5   5  -7    0.50    0.24
  -5  -5   7    0.14    0.09
  -5  -5   7   -0.04    0.14
  -5  -5   7   -0.08    0.12
   4   5  -7   -0.02    0.30
   4   5  -7   -0.07    0.22
   4   5  -7   -0.23    0.21
  -4  -5   7   -0.01    0.11
  -4  -5   7   -0.02    0.09
  -4  -5   7   -0.24    0.13
   3   5  -7    0.35    0.22
   3   5  -7    0.29    0.29
   3   5  -7    0.46    0.22
  -3  -5   7    0.25    0.09
  -3  -5   7    0.24    0.11
  -3  -5   7    0.15    0.13
   2   5  -7    4.13    0.40
   2   5  -7    4.79    0.51
   2   5  -7    3.77    0.37
  -2  -5   7    4.01    0.24
  -2  -5   7    3.95    0.26
   1   5  -7    3.66    0.36
   1   5  -7    3.94    0.39
  -1  -5   7    3.86    0.25
  -1  -5   7    3.95    0.23
   0   5  -7    0.14    0.12
   0   5  -7    0.20    0.19
   0   5  -7   -0.03    0.20
   0  -5   7    0.03    0.08
   0  -5   7   -0.08    0.07
   0  -5   7    0.10    0.08
  -1   5  -7    0.03    0.18
  -1   5  -7    0.21    0.22
   1  -5   7    0.04    0.08
   1  -5   7    0.13    0.08
  -2   5  -7    0.11    0.23
  -2   5  -7    0.09    0.18
   2  -5   7    0.21    0.08
   2  -5   7    0.11    0.08
  -3   5  -7    1.17    0.14
  -3   5  -7    1.20    0.27
  -3   5  -7    1.43    0.23
   3  -5   7    1.03    0.10
   3  -5   7    1.50    0.13
  -4   5  -7    1.11    0.21
  -4   5  -7    1.12    0.17
   4  -5   7    1.24    0.11
   4  -5   7    1.30    0.13
  -5   5  -7    0.56    0.16
   5  -5   7    0.94    0.09
   5  -5   7    0.65    0.11
   6  -5   7    0.99    0.15
   6  -5   7    0.83    0.12
   7  -5   7    0.80    0.16
   7   4  -7   -0.13    0.24
   7   4  -7   -0.14    0.42
   7   4  -7    0.39    0.26
  -7  -4   7    0.30    0.10
  -7  -4   7    0.21    0.14
  -7  -4   7    0.15    0.16
   6   4  -7    0.14    0.24
   6   4  -7    0.75    0.26
   6   4  -7    0.90    0.42
  -6  -4   7    0.34    0.13
  -6  -4   7    0.24    0.15
  -6  -4   7    0.38    0.10
   5   4  -7    0.10    0.23
   5   4  -7    0.10    0.23
   5   4  -7   -0.20    0.35
  -5  -4   7    0.07    0.14
  -5  -4   7    0.02    0.12
  -5  -4   7    0.00    0.08
   4   4  -7    2.19    0.41
   4   4  -7    2.35    0.31
   4   4  -7    2.18    0.32
  -4  -4   7    2.64    0.21
  -4  -4   7    2.80    0.18
  -4  -4   7    2.52    0.22
   3   4  -7    0.00    0.21
   3   4  -7   -0.18    0.20
   3   4  -7    0.04    0.29
  -3  -4   7   -0.01    0.08
  -3  -4   7    0.05    0.10
  -3  -4   7    0.00    0.11
   2   4  -7    0.28    0.20
   2   4  -7    0.23    0.25
   2   4  -7   -0.07    0.19
  -2  -4   7   -0.03    0.10
  -2  -4   7   -0.04    0.08
  -2  -4   7   -0.09    0.07
   1   4  -7    1.02    0.13
   1   4  -7    1.48    0.26
   1   4  -7    0.56    0.14
   1   4  -7    1.14    0.23
   1   4  -7    1.20    0.22
  -1  -4   7    0.77    0.10
  -1  -4   7    0.97    0.10
  -1  -4   7    1.03    0.11
   0   4  -7    2.64    0.22
   0   4  -7    2.97    0.31
   0   4  -7    3.08    0.31
   0  -4   7    2.82    0.17
   0  -4   7    2.67    0.18
   0  -4   7    2.28    0.15
  -1   4  -7    0.55    0.19
  -1   4  -7    0.15    0.21
   1  -4   7    0.20    0.07
   1  -4   7    0.12    0.07
  -2   4  -7    0.18    0.21
  -2   4  -7    0.28    0.18
  -2   4  -7   -0.09    0.11
   2  -4   7    0.69    0.19
   2  -4   7    0.16    0.07
   2  -4   7    0.09    0.07
  -3   4  -7   40.79    2.62
  -3   4  -7   41.98    2.23
   3  -4   7   41.85    2.00
   3  -4   7   44.72    1.93
  -4   4  -7   11.50    0.69
  -4   4  -7   10.52    0.76
   4  -4   7   11.12    0.55
   4  -4   7   12.15    0.54
   4  -4   7   11.14    0.58
  -5   4  -7    1.73    0.23
  -5   4  -7    2.22    0.27
   5  -4   7    1.94    0.14
   5  -4   7    1.82    0.16
  -6   4  -7    0.01    0.15
   6  -4   7    0.19    0.09
   6  -4   7    0.15    0.12
  -7   4  -7   -0.28    0.15
   7  -4   7    0.05    0.12
   7  -4   7   -0.02    0.09
  -8   4  -7   -0.15    0.18
   8  -4   7    0.07    0.14
   7   3  -7    0.03    0.24
   7   3  -7    0.41    0.46
   7   3  -7    0.30    0.25
  -7  -3   7    0.22    0.16
  -7  -3   7    0.17    0.14
  -7  -3   7    0.17    0.09
   6   3  -7   -0.10    0.22
   6   3  -7   -0.12    0.41
   6   3  -7   -0.30    0.22
  -6  -3   7   -0.11    0.08
  -6  -3   7   -0.08    0.12
  -6  -3   7    0.10    0.15
   5   3  -7    0.03    0.22
   5   3  -7    0.17    0.23
   5   3  -7    0.49    0.39
  -5  -3   7    0.02    0.11
  -5  -3   7    0.20    0.14
  -5  -3   7    0.14    0.08
   4   3  -7    0.26    0.22
   4   3  -7    0.23    0.35
   4   3  -7    0.29    0.22
  -4  -3   7    0.54    0.12
  -4  -3   7    0.35    0.13
  -4  -3   7    0.49    0.09
   3   3  -7    0.41    0.31
   3   3  -7    0.45    0.21
   3   3  -7    0.41    0.21
  -3  -3   7    0.64    0.12
  -3  -3   7    0.65    0.09
  -3  -3   7    0.43    0.11
   2   3  -7    0.19    0.19
   2   3  -7   -0.22    0.17
   2   3  -7   -0.07    0.25
  -2  -3   7   -0.01    0.07
  -2  -3   7   -0.15    0.08
  -2  -3   7    0.04    0.09
   1   3  -7    1.15    0.22
   1   3  -7    0.85    0.12
   1   3  -7    1.25    0.27
   1   3  -7    0.99    0.22
  -1  -3   7    0.94    0.21
  -1  -3   7    1.08    0.11
  -1  -3   7    1.15    0.11
  -1  -3   7    1.06    0.11
   0   3  -7   13.47    0.95
   0   3  -7   14.03    0.69
   0   3  -7   13.54    0.81
   0   3  -7   13.50    0.77
   0  -3   7   13.47    0.67
   0  -3   7   13.62    0.96
   0  -3   7   14.47    0.68
   0  -3   7   13.34    0.64
  -1   3  -7   10.52    0.79
  -1   3  -7   10.32    0.69
  -1   3  -7   11.44    0.67
   1  -3   7   11.78    0.54
   1  -3   7   11.25    0.86
   1  -3   7   11.59    0.56
  -2   3  -7   -0.13    0.16
  -2   3  -7    0.18    0.20
  -2   3  -7   -0.01    0.16
   2  -3   7    0.06    0.06
   2  -3   7   -0.08    0.06
   2  -3   7    0.09    0.23
  -3   3  -7    0.06    0.16
  -3   3  -7    0.00    0.16
   3  -3   7   -0.01    0.06
   3  -3   7   -0.12    0.05
   3  -3   7    0.06    0.08
   3  -3   7    0.05    0.07
  -4   3  -7    0.15    0.17
  -4   3  -7    0.14    0.16
   4  -3   7    0.41    0.11
   4  -3   7    0.59    0.08
  -5   3  -7    1.38    0.14
  -5   3  -7    1.57    0.24
  -5   3  -7    1.29    0.23
   5  -3   7    1.63    0.12
   5  -3   7    1.43    0.14
  -6   3  -7    1.14    0.23
   6  -3   7    1.32    0.16
   6  -3   7    1.22    0.13
  -7   3  -7    0.40    0.20
   7  -3   7    0.48    0.10
   7  -3   7    0.61    0.14
  -8   3  -7    0.10    0.19
   8  -3   7    0.07    0.13
   7   2  -7    0.39    0.24
   7   2  -7    0.25    0.25
   7   2  -7    0.18    0.48
  -7  -2   7    0.09    0.13
  -7  -2   7   -0.03    0.16
  -7  -2   7   -0.21    0.07
   6   2  -7    0.40    0.23
   6   2  -7    0.45    0.24
   6   2  -7    0.25    0.44
  -6  -2   7    0.45    0.14
  -6  -2   7    0.19    0.15
  -6  -2   7    0.07    0.08
   5   2  -7    0.66    0.25
   5   2  -7   -0.03    0.23
   5   2  -7    0.09    0.40
  -5  -2   7    0.45    0.15
  -5  -2   7    0.40    0.09
  -5  -2   7    0.54    0.13
   4   2  -7    2.47    0.45
   4   2  -7    2.16    0.28
   4   2  -7    1.99    0.29
  -4  -2   7    2.02    0.15
  -4  -2   7    2.10    0.20
  -4  -2   7    1.99    0.19
   3   2  -7    0.14    0.19
   3   2  -7   -0.06    0.18
   3   2  -7    0.32    0.31
  -3  -2   7    0.06    0.09
  -3  -2   7    0.07    0.07
  -3  -2   7    0.07    0.11
   2   2  -7    6.23    0.43
   2   2  -7    6.49    0.67
   2   2  -7    6.23    0.46
  -2  -2   7    6.10    0.35
  -2  -2   7    6.29    0.35
  -2  -2   7    6.34    0.32
   1   2  -7    0.12    0.26
   1   2  -7   -0.07    0.08
   1   2  -7   -0.05    0.19
   1   2  -7   -0.10    0.17
  -1  -2   7    0.02    0.08
  -1  -2   7   -0.05    0.07
  -1  -2   7    0.06    0.06
   0   2  -7   -0.02    0.23
   0   2  -7    0.00    0.19
   0   2  -7    0.04    0.06
   0   2  -7    0.08    0.18
   0  -2   7   -0.03    0.06
   0  -2   7    0.01    0.06
   0  -2   7    0.05    0.28
   0  -2   7    0.04    0.08
  -1   2  -7    1.38    0.25
  -1   2  -7    1.43    0.25
  -1   2  -7    1.40    0.27
   1  -2   7    1.18    0.12
   1  -2   7    1.23    0.13
   1  -2   7    1.72    0.31
  -2   2  -7    6.44    0.53
  -2   2  -7    4.85    0.41
  -2   2  -7    5.77    0.30
  -2   2  -7    5.97    0.45
   2  -2   7    5.12    0.28
   2  -2   7    5.69    0.29
  -3   2  -7    0.19    0.05
  -3   2  -7    0.02    0.19
  -3   2  -7    0.05    0.15
   3  -2   7   -0.03    0.06
   3  -2   7   -0.02    0.07
   3  -2   7   -0.03    0.05
  -4   2  -7   -0.15    0.14
  -4   2  -7    0.08    0.19
   4  -2   7    0.01    0.08
   4  -2   7    0.10    0.06
  -5   2  -7   32.60    1.73
  -5   2  -7   32.05    1.55
  -5   2  -7   29.81    2.04
   5  -2   7   31.97    1.58
   5  -2   7   33.94    1.46
  -6   2  -7    6.90    0.38
  -6   2  -7    6.61    0.59
   6  -2   7    6.80    0.37
   6  -2   7    6.78    0.41
  -7   2  -7    1.15    0.26
   7  -2   7    1.58    0.18
   7  -2   7    1.73    0.15
  -8   2  -7   -0.05    0.20
   8  -2   7    0.17    0.11
   8  -2   7    0.26    0.14
   7   1  -7    0.95    0.27
   7   1  -7    0.67    0.26
   7   1  -7    1.04    0.52
  -7  -1   7    0.75    0.17
  -7  -1   7    0.75    0.15
   6   1  -7    0.16    0.23
   6   1  -7    0.10    0.47
   6   1  -7    0.30    0.24
  -6  -1   7    0.11    0.14
  -6  -1   7   -0.12    0.11
  -6  -1   7   -0.06    0.07
   5   1  -7    0.50    0.43
   5   1  -7    0.47    0.23
   5   1  -7    0.64    0.24
  -5  -1   7    0.63    0.09
  -5  -1   7    0.45    0.14
  -5  -1   7    0.71    0.13
   4   1  -7    0.32    0.38
   4   1  -7    0.14    0.21
   4   1  -7   -0.16    0.19
  -4  -1   7    0.02    0.10
  -4  -1   7   -0.04    0.12
  -4  -1   7    0.00    0.07
   3   1  -7    0.37    0.33
   3   1  -7    0.65    0.21
   3   1  -7    0.27    0.19
  -3  -1   7    0.28    0.11
  -3  -1   7    0.24    0.07
  -3  -1   7    0.40    0.09
   2   1  -7    0.47    0.19
   2   1  -7    0.02    0.29
   2   1  -7    0.11    0.17
  -2  -1   7    0.19    0.09
  -2  -1   7    0.09    0.09
  -2  -1   7    0.23    0.07
   1   1  -7    2.69    0.29
   1   1  -7    2.44    0.19
   1   1  -7    2.54    0.39
   1   1  -7    2.62    0.29
  -1  -1   7    2.34    0.17
  -1  -1   7    2.38    0.16
  -1  -1   7    2.61    0.18
  -1  -1   7    2.31    0.17
   0   1  -7   -0.34    0.19
   0   1  -7   -0.12    0.08
   0   1  -7   -0.14    0.17
   0   1  -7   -0.05    0.27
   0  -1   7    0.09    0.07
   0  -1   7    0.05    0.08
   0  -1   7    0.08    0.07
  -1   1  -7    2.22    0.34
  -1   1  -7    2.31    0.28
  -1   1  -7    2.38    0.29
   1  -1   7    2.28    0.15
   1  -1   7    2.36    0.16
  -2   1  -7   29.46    1.87
  -2   1  -7   28.69    1.55
   2  -1   7   28.88    1.36
   2  -1   7   27.98    1.31
  -3   1  -7   16.66    0.77
  -3   1  -7   16.07    0.93
  -3   1  -7   16.25    1.13
   3  -1   7   16.90    0.75
   3  -1   7   15.53    0.77
   3  -1   7   15.93    0.81
  -4   1  -7   -0.22    0.21
  -4   1  -7    0.00    0.06
  -4   1  -7    0.03    0.15
   4  -1   7    0.01    0.05
   4  -1   7    0.06    0.10
   4  -1   7    0.10    0.07
  -5   1  -7    0.21    0.17
  -5   1  -7    0.02    0.22
  -5   1  -7   -0.04    0.08
   5  -1   7    0.04    0.09
   5  -1   7    0.15    0.06
  -6   1  -7   -0.01    0.22
   6  -1   7    0.05    0.05
   6  -1   7    0.13    0.09
  -7   1  -7    0.40    0.12
  -7   1  -7    0.67    0.26
   7  -1   7    0.75    0.12
   7  -1   7    0.68    0.15
  -8   1  -7    0.73    0.14
  -8   1  -7    0.75    0.26
   8  -1   7    0.99    0.14
   8  -1   7    0.79    0.17
  -9   1  -7   -0.14    0.22
   9  -1   7    0.21    0.16
   9  -1   7    0.33    0.13
   7   0  -7    0.25    0.54
   7   0  -7    0.01    0.25
  -7   0   7    0.17    0.15
  -7   0   7   -0.05    0.12
   6   0  -7    0.50    0.23
   6   0  -7    0.03    0.23
   6   0  -7    0.03    0.48
  -6   0   7    0.10    0.14
  -6   0   7    0.05    0.12
  -6   0   7   -0.05    0.07
   5   0  -7   -0.38    0.44
   5   0  -7    0.10    0.22
   5   0  -7    0.11    0.22
  -5   0   7    0.05    0.07
  -5   0   7   -0.22    0.13
  -5   0   7    0.04    0.11
   4   0  -7    0.27    0.21
   4   0  -7    0.60    0.23
   4   0  -7    0.31    0.39
  -4   0   7    0.29    0.08
  -4   0   7    0.45    0.11
  -4   0   7    0.46    0.12
   3   0  -7    0.12    0.19
   3   0  -7    0.21    0.35
   3   0  -7    0.12    0.18
  -3   0   7    0.15    0.07
  -3   0   7    0.16    0.09
  -3   0   7    0.15    0.10
   2   0  -7    5.98    0.69
   2   0  -7    5.85    0.42
   2   0  -7    6.28    0.46
  -2   0   7    6.46    0.34
  -2   0   7    5.98    0.34
  -2   0   7    6.06    0.31
   1   0  -7   -0.07    0.19
   1   0  -7   -0.11    0.30
   1   0  -7   -0.04    0.18
  -1   0   7   -0.02    0.09
  -1   0   7   -0.03    0.08
  -1   0   7   -0.07    0.06
   0   0  -7    6.35    0.73
   0   0  -7    6.44    0.50
   0   0  -7    6.35    0.36
   0   0  -7    6.36    0.46
   0   0   7    6.72    0.33
   0   0   7    6.89    0.35
   0   0   7    7.23    0.36
  -1   0  -7   -0.11    0.27
  -1   0  -7    0.04    0.14
  -1   0  -7   -0.27    0.19
  -1   0  -7    0.00    0.18
  -1   0  -7    0.05    0.07
   1   0   7   -0.01    0.06
   1   0   7   -0.02    0.07
  -2   0  -7   -0.18    0.16
  -2   0  -7   -0.02    0.06
  -2   0  -7   -0.08    0.25
  -2   0  -7   -0.09    0.09
   2   0   7    0.06    0.07
   2   0   7    0.00    0.06
   2   0   7   -0.04    0.06
  -3   0  -7    0.45    0.05
  -3   0  -7    0.46    0.26
  -3   0  -7    0.45    0.18
  -3   0  -7    0.38    0.09
   3   0   7    0.35    0.05
   3   0   7    0.49    0.14
   3   0   7    0.45    0.07
   3   0   7    0.41    0.08
  -4   0  -7    5.56    0.55
  -4   0  -7    4.24    0.27
  -4   0  -7    5.03    0.38
   4   0   7    4.19    0.32
   4   0   7    5.03    0.27
   4   0   7    4.74    0.24
  -5   0  -7    0.00    0.09
  -5   0  -7   -0.02    0.23
  -5   0  -7    0.08    0.16
   5   0   7    0.08    0.05
   5   0   7    0.01    0.08
  -6   0  -7   -0.12    0.10
  -6   0  -7    0.11    0.26
   6   0   7    0.17    0.06
   6   0   7    0.09    0.09
  -7   0  -7   16.96    0.86
  -7   0  -7   16.33    1.18
   7   0   7   16.34    0.90
   7   0   7   17.00    0.85
  -8   0  -7    2.74    0.40
  -8   0  -7    2.78    0.25
   8   0   7    2.38    0.26
   8   0   7    3.22    0.22
  -9   0  -7    0.66    0.28
   9   0   7    0.59    0.17
   9   0   7    0.71    0.15
   7  -1  -7    2.62    0.65
   7  -1  -7    1.79    0.34
  -7   1   7    2.17    0.21
  -7   1   7    2.18    0.23
   6  -1  -7    3.17    0.38
   6  -1  -7    3.33    0.63
   6  -1  -7    3.03    0.34
  -6   1   7    3.16    0.23
  -6   1   7    2.85    0.26
  -6   1   7    2.83    0.18
   5  -1  -7    2.17    0.29
   5  -1  -7    2.84    0.55
   5  -1  -7    2.50    0.33
  -5   1   7    2.30    0.22
  -5   1   7    2.31    0.16
  -5   1   7    2.56    0.21
   4  -1  -7    0.16    0.22
   4  -1  -7    0.23    0.20
   4  -1  -7   -0.01    0.41
  -4   1   7   -0.04    0.06
  -4   1   7   -0.09    0.12
  -4   1   7   -0.01    0.10
   3  -1  -7    0.92    0.21
   3  -1  -7    0.96    0.40
   3  -1  -7    0.79    0.21
  -3   1   7    1.00    0.11
  -3   1   7    0.88    0.09
  -3   1   7    0.86    0.13
   2  -1  -7    0.07    0.17
   2  -1  -7   -0.14    0.17
   2  -1  -7   -0.08    0.33
  -2   1   7    0.02    0.08
  -2   1   7    0.05    0.06
  -2   1   7    0.03    0.10
   1  -1  -7    0.00    0.19
   1  -1  -7   -0.17    0.32
   1  -1  -7   -0.23    0.18
  -1   1   7    0.16    0.09
  -1   1   7    0.19    0.08
  -1   1   7    0.11    0.06
   0  -1  -7   -0.29    0.17
   0  -1  -7   -0.12    0.19
   0  -1  -7   -0.21    0.30
   0   1   7    0.01    0.06
   0   1   7   -0.12    0.07
  -1  -1  -7    6.57    0.44
  -1  -1  -7    7.36    0.72
  -1  -1  -7    6.22    0.48
  -1  -1  -7    6.67    0.36
   1   1   7    6.28    0.33
   1   1   7    6.69    0.35
   1   1   7    7.01    0.35
  -2  -1  -7    0.16    0.17
  -2  -1  -7   -0.02    0.27
  -2  -1  -7    0.28    0.07
  -2  -1  -7    0.16    0.13
   2   1   7    0.28    0.06
   2   1   7    0.07    0.18
   2   1   7    0.16    0.07
   2   1   7    0.30    0.08
  -3  -1  -7    1.46    0.23
  -3  -1  -7    1.27    0.32
  -3  -1  -7    1.80    0.16
  -3  -1  -7    1.50    0.12
   3   1   7    1.48    0.13
   3   1   7    1.48    0.20
   3   1   7    1.33    0.11
   3   1   7    1.36    0.11
  -4  -1  -7   15.37    0.80
  -4  -1  -7   15.30    0.90
  -4  -1  -7   16.25    1.15
   4   1   7   15.61    0.79
   4   1   7   16.43    0.73
  -5  -1  -7    9.11    0.58
  -5  -1  -7    8.12    0.48
  -5  -1  -7    8.76    0.77
   5   1   7    9.54    0.43
   5   1   7    9.03    0.47
  -6  -1  -7    0.16    0.28
  -6  -1  -7   -0.08    0.11
   6   1   7    0.02    0.06
   6   1   7   -0.06    0.09
  -7  -1  -7   -0.05    0.26
  -7  -1  -7    0.01    0.12
   7   1   7    0.00    0.11
   7   1   7    0.13    0.12
  -8  -1  -7   -0.08    0.13
  -8  -1  -7   -0.06    0.25
   8   1   7    0.09    0.13
   8   1   7   -0.06    0.12
  -9  -1  -7   -0.04    0.27
  -9  -1  -7    0.08    0.15
   9   1   7    0.13    0.14
   9   1   7    0.23    0.15
   7  -2  -7    0.51    0.55
   7  -2  -7    0.35    0.27
  -7   2   7    0.17    0.17
  -7   2   7    0.20    0.12
   6  -2  -7    0.21    0.25
   6  -2  -7    0.50    0.52
  -6   2   7    0.16    0.11
  -6   2   7    0.04    0.15
   5  -2  -7    0.52    0.49
   5  -2  -7    0.43    0.21
   5  -2  -7    0.11    0.24
  -5   2   7    0.03    0.10
  -5   2   7   -0.05    0.13
  -5   2   7   -0.06    0.06
   4  -2  -7    0.17    0.43
   4  -2  -7    0.36    0.20
   4  -2  -7    0.27    0.22
  -4   2   7    0.10    0.10
  -4   2   7    0.13    0.13
  -4   2   7    0.17    0.07
   3  -2  -7    0.14    0.19
   3  -2  -7    0.25    0.38
   3  -2  -7    0.30    0.19
  -3   2   7    0.11    0.09
  -3   2   7    0.18    0.12
  -3   2   7    0.10    0.06
   2  -2  -7    0.66    0.20
   2  -2  -7    0.70    0.36
   2  -2  -7    0.80    0.19
  -2   2   7    0.62    0.08
  -2   2   7    0.46    0.09
  -2   2   7    0.41    0.11
   1  -2  -7    0.12    0.18
   1  -2  -7   -0.07    0.17
   1  -2  -7    0.00    0.32
  -1   2   7    0.06    0.07
  -1   2   7    0.02    0.06
  -1   2   7    0.07    0.10
   0  -2  -7   10.47    0.97
   0  -2  -7   11.27    0.69
   0  -2  -7   11.18    0.70
   0   2   7   11.46    0.53
   0   2   7   11.18    0.56
   0   2   7   10.80    0.56
  -1  -2  -7    0.07    0.17
  -1  -2  -7   -0.38    0.30
  -1  -2  -7    0.17    0.18
   1   2   7    0.11    0.07
   1   2   7    0.03    0.06
   1   2   7   -0.10    0.07
  -2  -2  -7    2.14    0.23
  -2  -2  -7    2.38    0.27
  -2  -2  -7    2.30    0.39
   2   2   7    1.97    0.15
   2   2   7    2.17    0.16
   2   2   7    2.46    0.15
  -3  -2  -7   -0.20    0.14
  -3  -2  -7    0.04    0.13
  -3  -2  -7    0.02    0.25
  -3  -2  -7   -0.01    0.05
   3   2   7   -0.05    0.07
   3   2   7    0.03    0.05
   3   2   7   -0.02    0.06
  -4  -2  -7    0.06    0.05
  -4  -2  -7   -0.11    0.11
  -4  -2  -7   -0.05    0.25
  -4  -2  -7   -0.06    0.14
   4   2   7    0.02    0.06
   4   2   7    0.02    0.07
   4   2   7    0.06    0.08
  -5  -2  -7   -0.02    0.05
  -5  -2  -7    0.04    0.04
  -5  -2  -7    0.14    0.27
  -5  -2  -7   -0.16    0.14
  -5  -2  -7    0.01    0.12
   5   2   7    0.16    0.09
   5   2   7    0.06    0.06
  -6  -2  -7    2.25    0.39
  -6  -2  -7    1.66    0.19
   6   2   7    1.95    0.14
   6   2   7    1.92    0.20
   6   2   7    2.25    0.17
  -7  -2  -7   -0.09    0.27
  -7  -2  -7   -0.11    0.12
   7   2   7    0.00    0.11
   7   2   7    0.00    0.07
   7   2   7    0.11    0.12
  -8  -2  -7    0.18    0.15
  -8  -2  -7    0.11    0.28
   8   2   7    0.15    0.14
   8   2   7    0.21    0.13
  -9  -2  -7    5.45    0.61
   9   2   7    5.83    0.42
   9   2   7    6.36    0.38
   7  -3  -7    0.69    0.58
   7  -3  -7   -0.04    0.26
  -7   3   7   -0.22    0.10
  -7   3   7   -0.13    0.16
   6  -3  -7    0.29    0.26
   6  -3  -7   -0.87    0.51
  -6   3   7    0.24    0.16
  -6   3   7    0.09    0.10
   5  -3  -7    4.80    0.47
   5  -3  -7    4.93    0.74
  -5   3   7    5.37    0.27
  -5   3   7    5.21    0.32
  -5   3   7    5.13    0.35
   4  -3  -7    5.49    0.48
   4  -3  -7    6.04    0.40
   4  -3  -7    6.24    0.76
  -4   3   7    5.67    0.37
  -4   3   7    5.94    0.30
  -4   3   7    5.86    0.35
   3  -3  -7    5.04    0.45
   3  -3  -7    5.33    0.38
   3  -3  -7    5.81    0.68
  -3   3   7    5.60    0.28
  -3   3   7    5.61    0.35
  -3   3   7    6.07    0.33
   2  -3  -7    0.09    0.18
   2  -3  -7    0.19    0.34
  -2   3   7   -0.01    0.11
  -2   3   7    0.16    0.06
  -2   3   7    0.01    0.08
   1  -3  -7    0.54    0.35
   1  -3  -7    0.29    0.18
  -1   3   7    0.32    0.07
  -1   3   7    0.24    0.06
  -1   3   7    0.30    0.08
   0  -3  -7   -0.08    0.22
   0  -3  -7    0.16    0.18
   0  -3  -7   -0.10    0.31
   0   3   7    0.00    0.07
   0   3   7    0.03    0.06
   0   3   7    0.06    0.06
  -1  -3  -7    0.25    0.31
  -1  -3  -7    0.07    0.17
  -1  -3  -7    0.03    0.19
   1   3   7    0.10    0.07
   1   3   7    0.00    0.06
   1   3   7   -0.06    0.06
  -2  -3  -7    0.00    0.16
  -2  -3  -7   -0.06    0.16
  -2  -3  -7   -0.07    0.28
   2   3   7   -0.05    0.07
   2   3   7    0.01    0.06
   2   3   7   -0.01    0.07
  -3  -3  -7    5.21    0.42
  -3  -3  -7    6.09    0.40
  -3  -3  -7    6.17    0.63
   3   3   7    5.74    0.29
   3   3   7    5.75    0.31
   3   3   7    5.50    0.31
  -4  -3  -7    0.24    0.17
  -4  -3  -7    0.22    0.28
  -4  -3  -7    0.13    0.14
   4   3   7    0.19    0.08
   4   3   7    0.09    0.09
   4   3   7    0.20    0.06
  -5  -3  -7    0.66    0.30
  -5  -3  -7    0.33    0.18
  -5  -3  -7    0.23    0.08
  -5  -3  -7    0.11    0.14
  -5  -3  -7    0.24    0.06
   5   3   7    0.26    0.09
   5   3   7    0.34    0.07
  -6  -3  -7    5.24    0.30
  -6  -3  -7    5.92    0.38
  -6  -3  -7    5.43    0.64
   6   3   7    5.15    0.35
   6   3   7    5.56    0.32
   6   3   7    5.77    0.29
  -7  -3  -7    3.28    0.29
  -7  -3  -7    3.09    0.47
   7   3   7    3.23    0.27
   7   3   7    3.83    0.21
   7   3   7    3.29    0.24
  -8  -3  -7   -0.04    0.14
  -8  -3  -7    0.03    0.29
   8   3   7    0.11    0.13
   8   3   7   -0.05    0.12
  -9  -3  -7   -0.32    0.26
  -9  -3  -7    0.22    0.16
   9   3   7    0.04    0.15
   9   3   7    0.07    0.14
   7  -4  -7    3.40    0.76
   6  -4  -7    0.43    0.56
   6  -4  -7    0.52    0.28
  -6   4   7    0.20    0.16
  -6   4   7    0.22    0.12
   5  -4  -7    0.32    0.52
   5  -4  -7    0.25    0.25
  -5   4   7    0.04    0.15
  -5   4   7    0.29    0.11
  -5   4   7    0.27    0.06
   4  -4  -7    0.89    0.26
   4  -4  -7    1.28    0.53
  -4   4   7    0.35    0.11
  -4   4   7    0.41    0.14
  -4   4   7    0.50    0.07
   3  -4  -7    0.03    0.42
   3  -4  -7   -0.14    0.21
  -3   4   7    0.02    0.13
  -3   4   7    0.08    0.10
  -3   4   7   -0.07    0.06
  -3   4   7   -0.02    0.05
   2  -4  -7    0.40    0.38
   2  -4  -7    0.75    0.22
  -2   4   7    0.52    0.11
  -2   4   7    0.70    0.08
  -2   4   7    0.67    0.08
   1  -4  -7    0.11    0.24
   1  -4  -7    0.17    0.34
   1  -4  -7   -0.02    0.18
  -1   4   7    0.04    0.06
  -1   4   7    0.02    0.08
  -1   4   7   -0.01    0.05
   0  -4  -7    1.41    0.22
   0  -4  -7    0.97    0.26
   0  -4  -7    1.23    0.38
   0   4   7    0.89    0.09
   0   4   7    0.99    0.09
   0   4   7    0.92    0.11
  -1  -4  -7    0.00    0.16
  -1  -4  -7    0.10    0.20
  -1  -4  -7    0.00    0.31
   1   4   7    0.04    0.07
   1   4   7    0.08    0.06
   1   4   7    0.05    0.06
  -2  -4  -7    9.44    0.59
  -2  -4  -7    9.06    0.82
  -2  -4  -7    9.83    0.59
[truncated: 197,884 more chars]
