# Supplementary material for: Crystal structure of N-[4-amino-5-cyano-6-(methyl­sulfan­yl)pyridin-2-yl]acetamide hemihydrate
Source: Acta Crystallogr E Crystallogr Commun. 2015 Feb 13;71(Pt 3):o171–2. doi: 10.1107/S205698901500256X (PMC4350750; doi:10.1107/S205698901500256X)
Supplement: Supplementary file 2 [file e-71-0o171-Isup2.hkl]

#
# h,k,l, Fc-squared, Fo-squared, sigma(Fo-squared), status flag
#
data_I
_shelx_title ' I         P -1         R   0.06'
_shelx_refln_list_code          4
_shelx_F_calc_maximum      315.32
_exptl_crystal_F_000       484.00
_reflns_d_resolution_high  0.8343

loop_
 _space_group_symop_operation_xyz
 'x, y, z'
 '-x, -y, -z'

_cell_length_a     8.2290
_cell_length_b    10.1810
_cell_length_c    13.1980
_cell_angle_alpha  84.221
_cell_angle_beta   80.036
_cell_angle_gamma  82.136

_shelx_F_squared_multiplier     1.000

loop_
 _refln_index_h
 _refln_index_k
 _refln_index_l
 _refln_F_squared_calc
 _refln_F_squared_meas
 _refln_F_squared_sigma
 _refln_observed_status
   1   0   0        252.34        200.18         6.68 o
   2   0   0         74.96         73.08         2.36 o
   3   0   0        493.16        412.95         7.86 o
   4   0   0         27.64         24.75         3.18 o
   5   0   0         17.55          9.85         4.37 o
   6   0   0         34.71         29.08         5.02 o
   7   0   0         44.80         51.76         6.16 o
   8   0   0          3.00          3.12         6.27 o
   9   0   0          0.36         -8.80        11.74 o
  -9   1   0          3.88         -0.75        12.55 o
  -8   1   0          8.02          8.80         7.17 o
  -7   1   0          3.45         19.06         5.69 o
  -6   1   0        134.92        132.86         7.16 o
  -5   1   0        157.41        145.96         5.61 o
  -4   1   0          6.52          2.31         2.72 o
  -3   1   0        107.61        116.08         3.93 o
  -2   1   0        161.79        140.42         6.33 o
  -1   1   0        116.32         78.47         4.16 o
   1   1   0          2.32         -1.83         1.83 o
   2   1   0          0.28          1.61         1.47 o
   3   1   0          5.64         10.05         1.95 o
   4   1   0         11.41          7.66         3.42 o
   5   1   0         59.27         61.21         4.99 o
   6   1   0         28.61         31.46         2.80 o
   7   1   0         68.07         65.23         6.74 o
   8   1   0         56.74         65.22         6.99 o
   9   1   0          4.33          0.55         9.38 o
  -9   2   0          4.89         -2.48        12.11 o
  -8   2   0        506.10        496.65        23.96 o
  -7   2   0          5.25         11.71         5.49 o
  -6   2   0          6.63          3.67         4.73 o
  -5   2   0        133.37        131.90         7.59 o
  -4   2   0         52.54         41.59         3.52 o
  -3   2   0          1.18         -2.72         2.72 o
  -2   2   0         10.32          8.22         1.94 o
  -1   2   0        112.26         91.29         4.16 o
   0   2   0        153.49        140.57         8.25 o
   1   2   0         54.28         63.33         2.23 o
   2   2   0      99428.29      92023.71      1998.79 o
   3   2   0        106.93        127.97         4.14 o
   4   2   0          1.93          8.72         3.35 o
   5   2   0        224.43        204.18         6.73 o
   6   2   0         21.38         23.69         4.91 o
   7   2   0         11.77         -3.24         5.96 o
   8   2   0         10.77         21.15         6.74 o
   9   2   0         13.24         11.15         8.88 o
  -8   3   0         25.72         35.47        11.36 o
  -7   3   0         20.21         22.57         6.82 o
  -6   3   0          7.14          8.44         5.05 o
  -5   3   0          0.56         -1.86         4.85 o
  -4   3   0        315.64        328.47        12.37 o
  -3   3   0        238.65        197.74         5.40 o
  -2   3   0          3.72          5.14         2.26 o
  -1   3   0        322.76        353.95         8.20 o
   0   3   0        502.43        442.09         9.17 o
   1   3   0         24.01         22.18         1.90 o
   2   3   0         25.66         27.21         2.24 o
   3   3   0          4.35         -3.77         3.77 o
   4   3   0         10.46          6.37         4.25 o
   5   3   0          1.26         -0.91         4.17 o
   6   3   0          0.25          6.31         5.13 o
   7   3   0         22.71         24.23         5.99 o
   8   3   0         11.61         10.91         6.83 o
   9   3   0         20.07         17.43         7.45 o
  -8   4   0         15.69         17.34        11.11 o
  -7   4   0          0.16         -6.20         6.20 o
  -6   4   0       1164.24       1216.77        35.24 o
  -5   4   0          8.48          7.12         7.35 o
  -4   4   0         21.71          5.02         9.27 o
  -3   4   0        382.49        386.01        11.49 o
  -2   4   0         51.20         44.96         3.57 o
  -1   4   0          0.00         -4.39         4.39 o
   0   4   0         15.66         11.42         3.27 o
   1   4   0          6.15         15.42         2.73 o
   2   4   0          5.77         14.65         3.71 o
   3   4   0          3.57          2.49         4.21 o
   4   4   0      18419.06      19536.57       392.59 o
   5   4   0          9.45         13.36         4.58 o
   6   4   0         14.72         11.50         5.33 o
   7   4   0         63.79         61.14         6.55 o
   8   4   0          7.09          3.54         6.72 o
   9   4   0          2.32         -4.35         7.57 o
  -8   5   0         29.28         33.15        14.62 o
  -7   5   0         50.82         69.31        12.05 o
  -6   5   0         53.12         43.54         7.51 o
  -5   5   0         61.97         67.98        11.12 o
  -4   5   0          0.92          1.64         3.89 o
  -3   5   0          4.94         -1.89         4.28 o
  -2   5   0        397.70        386.87        12.20 o
  -1   5   0        216.35        159.37         6.41 o
   0   5   0          7.45         16.74         5.12 o
   1   5   0        617.93        655.55        19.48 o
   2   5   0        187.98        172.49         6.47 o
   3   5   0          5.83         14.38         5.02 o
   4   5   0          0.33          4.40         4.47 o
   5   5   0          0.35          1.29         4.71 o
   6   5   0          1.75          2.00         5.60 o
   7   5   0          5.35         10.30         6.11 o
   8   5   0          1.47         -2.20         6.84 o
   9   5   0          5.92         -0.84         7.87 o
  -7   6   0          6.06         16.27        23.95 o
  -6   6   0         26.33         28.78        10.51 o
  -5   6   0         45.34         40.89         8.79 o
  -4   6   0       1607.95       1539.58        42.03 o
  -3   6   0          1.29          6.95         6.13 o
  -2   6   0          9.39          9.89         6.32 o
  -1   6   0        451.16        402.39        11.10 o
   0   6   0         24.46          9.23         6.29 o
   1   6   0          9.38          6.76         3.60 o
   2   6   0          6.90         11.56         3.65 o
   3   6   0          7.06         13.94         4.72 o
   4   6   0          5.91          4.15         4.84 o
   5   6   0          5.25          3.21         5.29 o
   6   6   0       3563.46       3779.68        86.22 o
   7   6   0          1.43         -1.94         6.27 o
   8   6   0         16.06         11.53         9.87 o
  -7   7   0        300.66        357.70        67.26 o
  -6   7   0         63.77         69.70        12.77 o
  -5   7   0         45.53         40.44        14.34 o
  -4   7   0         37.12         36.82         8.13 o
  -3   7   0        100.00         90.33        17.50 o
  -2   7   0          3.39         -0.57         6.15 o
  -1   7   0         13.60         13.50         7.92 o
   0   7   0        259.67        264.08        10.53 o
   1   7   0        109.73        101.08         7.27 o
   2   7   0          0.19         -1.63         4.38 o
   3   7   0        329.46        352.76        11.78 o
   4   7   0         34.92         51.10         6.17 o
   5   7   0          7.43          6.92         5.87 o
   6   7   0          2.08          4.93         6.25 o
   7   7   0          0.50         -2.32         6.71 o
   8   7   0          0.00         15.79        10.18 o
  -6   8   0          0.04        -10.19        29.55 o
  -5   8   0          4.29          9.75        11.01 o
  -4   8   0         19.75         26.51         8.35 o
  -3   8   0        121.62        120.25        10.43 o
  -2   8   0       1163.02       1125.08        29.98 o
  -1   8   0          2.73         10.87         8.28 o
   0   8   0          0.05          8.35         7.11 o
   1   8   0        206.14        203.05        10.78 o
   2   8   0          7.96         -2.38         5.76 o
   3   8   0          6.93         -1.68         5.94 o
   4   8   0          2.23          2.05         5.92 o
   5   8   0          4.10          2.85         6.48 o
   6   8   0          5.71          3.61         6.38 o
   7   8   0          0.21          4.04         7.05 o
   8   8   0        706.71        719.47        48.92 o
  -5   9   0        410.28        415.20        30.57 o
  -4   9   0         72.54         89.20        15.07 o
  -3   9   0         24.99         28.89         9.89 o
  -2   9   0          1.89         11.15        12.19 o
  -1   9   0        100.95        115.09        10.03 o
   0   9   0          8.99          6.54         8.07 o
   1   9   0         10.62          6.35         8.03 o
   2   9   0        105.63        107.48        10.75 o
   3   9   0         23.17         15.60         6.64 o
   4   9   0          0.55         -6.25         6.25 o
   5   9   0         93.88         91.27         8.17 o
   6   9   0          5.80          0.11        10.48 o
   7   9   0          3.63          3.46        11.62 o
  -4  10   0          0.26         28.53        27.52 o
  -3  10   0          3.82         18.47        12.45 o
  -2  10   0          7.79         20.77         9.89 o
  -1  10   0        110.35         98.57        12.07 o
   0  10   0        491.75        503.25        21.62 o
   1  10   0          4.58         -7.73        12.80 o
   2  10   0          1.97         -0.40         8.35 o
   3  10   0         71.65         82.49         9.67 o
   4  10   0          3.01         19.61         8.77 o
   5  10   0          1.53         16.75         8.78 o
   6  10   0          0.29          5.45        12.80 o
  -2  11   0         40.60         59.43        16.50 o
  -1  11   0          8.40         27.34        10.84 o
   0  11   0          3.33         -4.50        10.15 o
   1  11   0         59.21         67.14        10.08 o
   2  11   0          7.31          8.30        12.50 o
   3  11   0          6.21          4.05         8.60 o
   4  11   0         26.34         26.53        11.77 o
   5  11   0          1.89         -7.13        20.38 o
   1  12   0         63.92         50.04        12.12 o
   2  12   0        137.36        143.24        17.11 o
  -4 -11   1          0.18          2.15        11.91 o
  -3 -11   1        105.13         95.83        11.07 o
  -2 -11   1         91.59         91.50        10.88 o
  -1 -11   1         18.12         10.42        15.44 o
   0 -11   1        327.95        352.67        19.71 o
   1 -11   1         31.64         31.62        10.74 o
   2 -11   1          0.46         13.05        10.15 o
  -6 -10   1          2.95          3.01        10.26 o
  -5 -10   1        163.10        139.79        11.51 o
  -4 -10   1         10.81          5.78        16.62 o
  -3 -10   1          5.41         -4.19         8.26 o
  -2 -10   1         18.56          1.11         8.42 o
  -1 -10   1         41.30         42.16         9.02 o
   0 -10   1         15.93         31.55         9.21 o
   1 -10   1        217.10        200.36        14.32 o
   2 -10   1         46.28         67.27        18.26 o
   3 -10   1          0.36         17.46        32.10 o
   4 -10   1          6.56         64.41        47.39 o
  -7  -9   1         19.91         16.76         9.72 o
  -6  -9   1          3.91         -4.05         8.86 o
  -5  -9   1          7.86         -2.29         7.18 o
  -4  -9   1          0.81          7.58         7.12 o
  -3  -9   1          1.11         11.52         6.96 o
  -2  -9   1          0.23          7.49         7.81 o
  -1  -9   1        387.97        342.03        17.36 o
   0  -9   1        236.97        265.17        13.96 o
   1  -9   1         18.92         22.22         8.50 o
   2  -9   1        870.04        884.18        31.52 o
   3  -9   1         56.39         83.75        13.89 o
   4  -9   1          0.52         21.40        25.48 o
   5  -9   1          0.05         15.97        12.76 o
  -7  -8   1         40.81         43.49         7.89 o
  -6  -8   1         23.73         25.50         6.89 o
  -5  -8   1          1.92         -5.79         6.33 o
  -4  -8   1         12.30         14.09         6.52 o
  -3  -8   1        770.91        827.80        22.25 o
  -2  -8   1         15.68         13.84         5.91 o
  -1  -8   1          2.87         -1.34         6.49 o
   0  -8   1        145.75        145.19         9.30 o
   1  -8   1         45.20         44.94         7.84 o
   2  -8   1         11.02         37.60        12.21 o
   3  -8   1        332.46        316.70        35.50 o
   4  -8   1         60.07         74.30        18.21 o
   5  -8   1          0.48          9.09        11.72 o
   6  -8   1         16.38          1.02        29.55 o
  -8  -7   1         82.88         61.41         8.44 o
  -7  -7   1          0.23          5.85         6.72 o
  -6  -7   1        214.49        235.47        11.85 o
  -5  -7   1        113.72        122.07         8.06 o
  -4  -7   1         17.64         22.30         6.36 o
  -3  -7   1         18.65         14.51         5.59 o
  -2  -7   1          0.99          6.02         7.07 o
  -1  -7   1          1.92         -3.52         3.52 o
   0  -7   1          0.05          6.53         5.38 o
   1  -7   1       1018.87        950.00        25.35 o
   2  -7   1        439.30        447.58        27.60 o
   3  -7   1          6.48          8.66         7.79 o
   4  -7   1       1293.80       1194.18        36.20 o
   5  -7   1         40.70         57.40        11.77 o
   6  -7   1          0.15        -18.34        42.80 o
   7  -7   1          2.32         -5.10        47.90 o
  -8  -6   1         15.55          4.37        10.18 o
  -7  -6   1         19.50         20.61         6.80 o
  -6  -6   1         81.56         88.75         7.57 o
  -5  -6   1        108.08        112.01         7.23 o
  -4  -6   1        180.48        162.09         7.94 o
  -3  -6   1         55.96         70.93         5.69 o
  -2  -6   1         40.49         33.45         4.14 o
  -1  -6   1       3172.78       3264.12        59.49 o
   0  -6   1         86.32        106.60         6.84 o
   1  -6   1          4.83          1.15         5.21 o
   2  -6   1        509.53        472.28        17.74 o
   3  -6   1         32.76         38.68         4.81 o
   4  -6   1          0.00         -5.10         5.59 o
   5  -6   1        229.96        270.47        18.21 o
   6  -6   1         32.56         26.75         8.13 o
   7  -6   1          0.42         -3.45        13.62 o
  -9  -5   1          2.80         -9.20         9.20 o
  -8  -5   1         10.78          6.36         7.46 o
  -7  -5   1          0.22         -6.13         6.13 o
  -6  -5   1        216.83        228.75         9.85 o
  -5  -5   1          4.89          5.79         5.21 o
  -4  -5   1        779.82        829.71        19.72 o
  -3  -5   1        562.76        575.13        21.80 o
  -2  -5   1        126.48        122.19         5.53 o
  -1  -5   1         56.39         64.27         4.46 o
   0  -5   1          0.13          4.69         4.78 o
   1  -5   1         20.81         10.12         5.74 o
   2  -5   1         23.21         14.87         3.21 o
   3  -5   1       1614.79       1628.37        32.23 o
   4  -5   1        462.05        468.55        13.85 o
   5  -5   1          2.31         -4.03         5.61 o
   6  -5   1       1131.46       1130.84        33.44 o
   7  -5   1         11.91         16.12        10.63 o
   8  -5   1          0.01          9.73        12.77 o
  -9  -4   1         19.68          6.99         7.97 o
  -8  -4   1        114.29        112.50         9.09 o
  -7  -4   1         34.06         39.53         6.62 o
  -6  -4   1         88.51         99.80         7.37 o
  -5  -4   1         62.02         61.72         5.46 o
  -4  -4   1        252.58        236.38         9.16 o
  -3  -4   1        227.58        259.54        14.71 o
  -2  -4   1        757.54        690.70        14.84 o
  -1  -4   1        649.37        693.50        13.04 o
   0  -4   1        100.81        103.32         4.83 o
   1  -4   1       8001.87       9421.94       151.05 o
   2  -4   1        364.98        479.26         8.73 o
   3  -4   1         73.21         52.19         3.29 o
   4  -4   1        638.63        668.66        26.33 o
   5  -4   1          8.39         17.34         5.59 o
   6  -4   1         14.06         15.64         7.50 o
   7  -4   1         67.47         71.60        16.88 o
   8  -4   1          4.50         18.02        10.89 o
  -9  -3   1         14.11         11.60         7.79 o
  -8  -3   1          4.56         -0.91         6.74 o
  -7  -3   1          8.85         13.83         6.29 o
  -6  -3   1         84.07         86.59         6.49 o
  -5  -3   1          6.88         11.25         4.56 o
  -4  -3   1        734.27        857.93        19.91 o
  -3  -3   1        105.10        111.37         5.82 o
  -2  -3   1       2870.18       3013.95        47.97 o
  -1  -3   1       2523.04       2426.04        34.97 o
   0  -3   1        542.11        481.38        14.22 o
   1  -3   1         61.18         64.46         2.48 o
   2  -3   1          0.64          5.15         2.17 o
   3  -3   1         43.20         55.67         5.76 o
   4  -3   1         48.37         36.33         2.95 o
   5  -3   1       1259.11       1248.81        30.24 o
   6  -3   1        206.94        197.98         8.71 o
   7  -3   1          4.05         15.69         7.94 o
   8  -3   1        575.38        560.25        25.32 o
   9  -3   1          1.13         25.42        19.36 o
  -9  -2   1          1.97         -6.17         8.66 o
  -8  -2   1          0.17          1.21         6.46 o
  -7  -2   1        155.99        176.11         9.72 o
  -6  -2   1        546.82        536.23        25.19 o
  -5  -2   1        214.87        196.32         7.73 o
  -4  -2   1        326.73        389.14        11.15 o
  -3  -2   1        216.91        228.68        10.07 o
  -2  -2   1        445.25        421.77         7.44 o
  -1  -2   1        550.23        520.47         8.44 o
   0  -2   1       1653.58       1322.31        43.62 o
   1  -2   1       1493.16       1463.65        40.58 o
   2  -2   1        207.28        248.37         6.38 o
   3  -2   1       8034.99       9511.53       159.78 o
   4  -2   1        271.20        369.84         8.48 o
   5  -2   1         56.69         55.84         3.14 o
   6  -2   1        337.63        315.25        15.12 o
   7  -2   1          0.76         -1.81         7.06 o
   8  -2   1         27.73         31.25        10.63 o
   9  -2   1          6.16         15.70        11.13 o
  -9  -1   1         80.07         88.68         8.64 o
  -8  -1   1          0.00          7.75         6.72 o
  -7  -1   1         14.92         10.53         6.03 o
  -6  -1   1         19.26         23.83         3.02 o
  -5  -1   1         24.83         35.45         3.09 o
  -4  -1   1        326.78        301.33         9.26 o
  -3  -1   1        123.68        149.56         5.03 o
  -2  -1   1       2423.48       2572.09        37.14 o
  -1  -1   1        123.06        136.80         3.78 o
   0  -1   1       8392.98       9349.49       157.22 o
   1  -1   1       4640.94       4561.32        77.55 o
   2  -1   1        939.89        841.17        14.84 o
   3  -1   1          0.41          2.77         1.86 o
   4  -1   1          0.60          2.05         3.33 o
   5  -1   1         13.26         14.29         3.19 o
   6  -1   1         22.07         20.36         4.51 o
   7  -1   1        534.26        533.63        18.48 o
   8  -1   1         71.13         71.23        10.30 o
   9  -1   1          2.64          5.48        11.46 o
  -9   0   1          1.58         -7.12        11.57 o
  -8   0   1         19.76         25.01         6.77 o
  -7   0   1          4.72         -1.47         6.02 o
  -6   0   1         22.54         27.55         5.43 o
  -5   0   1        770.80        746.69        19.20 o
  -4   0   1       1457.98       1370.57        24.54 o
  -3   0   1       1012.17        914.44        15.70 o
  -2   0   1       1207.31       1136.64        27.38 o
  -1   0   1        570.69        349.91         7.39 o
   1   0   1        400.29        278.07         6.46 o
   2   0   1       1360.75       1096.72        26.87 o
   3   0   1        507.79        497.62        10.37 o
   4   0   1         96.29        113.26         4.32 o
   5   0   1       3168.34       3184.74        65.48 o
   6   0   1         69.47         88.87         5.65 o
   7   0   1         24.21         17.13         5.63 o
   8   0   1        103.11         88.56         7.03 o
   9   0   1          0.01          1.62         9.86 o
  -9   1   1        724.60        737.64        75.14 o
  -8   1   1         27.44         34.46         7.64 o
  -7   1   1        347.53        342.81        12.75 o
  -6   1   1          2.63          4.36         5.31 o
  -5   1   1          0.01          0.43         3.38 o
  -4   1   1         87.49         78.17         4.60 o
  -3   1   1         39.65         25.89         2.81 o
  -2   1   1        721.70        587.11        15.79 o
  -1   1   1       1238.31       1001.02        17.62 o
   0   1   1       2949.03       2580.84        62.31 o
   1   1   1        103.13        125.11         3.11 o
   2   1   1       9775.23      10325.08       146.32 o
   3   1   1       2312.22       2105.51        30.45 o
   4   1   1        286.84        285.22         7.26 o
   5   1   1          0.12         14.23         3.51 o
   6   1   1          1.34          5.92         4.55 o
   7   1   1          6.27         -4.97         5.48 o
   8   1   1          3.53          3.08         6.01 o
   9   1   1        168.37        167.33        11.59 o
  -9   2   1          5.25          1.09        13.13 o
  -8   2   1        220.84        237.31        17.46 o
  -7   2   1          1.46          6.76         6.37 o
  -6   2   1         45.59         41.55         6.29 o
  -5   2   1          4.82          6.49         4.12 o
  -4   2   1        151.98        150.46         7.19 o
  -3   2   1       2198.51       2370.40        49.64 o
  -2   2   1       1303.04       1365.32        22.81 o
  -1   2   1       2338.72       2169.93        42.52 o
   0   2   1       1010.51        816.16        37.88 o
   1   2   1        675.99        544.91        11.89 o
   2   2   1        215.05        229.02         6.79 o
   3   2   1        176.14        132.36         4.06 o
   4   2   1        360.24        350.43         8.07 o
   5   2   1         48.30         72.34         5.65 o
   6   2   1         17.56         21.38         3.38 o
   7   2   1        732.07        701.70        19.59 o
   8   2   1         17.91          9.99         6.36 o
   9   2   1          5.10          1.35         8.52 o
  -8   3   1          0.05         -6.93        11.13 o
  -7   3   1       1802.16       1953.83        54.28 o
  -6   3   1         59.27         75.67         8.53 o
  -5   3   1        924.05        947.40        28.03 o
  -4   3   1         20.78         21.60         5.22 o
  -3   3   1         50.24         49.53         3.19 o
  -2   3   1        160.84        151.11         6.59 o
  -1   3   1          7.34          6.63         1.90 o
   0   3   1        184.58        134.28         4.96 o
   1   3   1        893.03        891.40        13.74 o
   2   3   1       1115.93       1164.20        18.37 o
   3   3   1        146.68        175.14         5.69 o
   4   3   1       4485.84       4678.25        95.04 o
   5   3   1        548.73        545.33        13.74 o
   6   3   1         38.53         42.09         5.11 o
   7   3   1          0.01          3.24         5.37 o
   8   3   1          1.45          9.60         6.89 o
   9   3   1          8.81         17.21         9.06 o
  -8   4   1         16.25         12.87        12.02 o
  -7   4   1         25.78         19.50         7.52 o
  -6   4   1        402.37        422.75        16.97 o
  -5   4   1          1.47          6.85         6.12 o
  -4   4   1         97.17         97.60         5.32 o
  -3   4   1         16.55         17.39         2.57 o
  -2   4   1        212.46        210.42         6.56 o
  -1   4   1       2557.99       2729.74        52.56 o
   0   4   1        860.54        847.60        15.92 o
   1   4   1       1046.21        929.34        18.43 o
   2   4   1         90.75         94.19         5.85 o
   3   4   1        182.95        184.29         7.56 o
   4   4   1        107.03        119.73         8.05 o
   5   4   1         51.87         32.05         4.61 o
   6   4   1         98.52         98.89         6.54 o
   7   4   1          0.21         -1.05         5.50 o
   8   4   1          2.08         -5.98         6.44 o
   9   4   1        134.25        133.57        11.63 o
  -8   5   1         24.75         14.11        14.64 o
  -7   5   1         24.53         22.99         7.77 o
  -6   5   1         33.29         31.99         7.53 o
  -5   5   1       3025.92       3191.47        84.63 o
  -4   5   1        106.34        103.21         4.97 o
  -3   5   1       1303.30       1312.94        31.55 o
  -2   5   1         17.18         16.82         4.77 o
  -1   5   1        135.74        111.17         7.62 o
   0   5   1        108.20        102.52         5.55 o
   1   5   1          0.06         -1.14         3.78 o
   2   5   1          0.62         -3.88         3.88 o
   3   5   1        212.47        214.74         8.37 o
   4   5   1        264.92        295.54         9.66 o
   5   5   1         17.23         23.18         4.75 o
   6   5   1       1487.09       1570.46        44.60 o
   7   5   1         84.71         99.33         7.82 o
   8   5   1         10.12         15.69         9.42 o
   9   5   1          0.08         -5.39         7.43 o
  -7   6   1         20.40         18.60        14.62 o
  -6   6   1         37.21         40.19         8.88 o
  -5   6   1         51.93         29.78         7.42 o
  -4   6   1        428.65        470.86        27.95 o
  -3   6   1          0.20         -3.13         5.62 o
  -2   6   1        125.91        114.94         7.94 o
  -1   6   1         45.52         39.50         4.21 o
   0   6   1        107.19        112.80         5.89 o
   1   6   1       1095.25       1242.57        26.65 o
   2   6   1        410.52        363.30        10.11 o
   3   6   1        264.94        242.51         9.34 o
   4   6   1         15.69         18.54         4.92 o
   5   6   1         41.47         40.36         5.77 o
   6   6   1         27.86         35.57         6.18 o
   7   6   1          7.18          2.92         6.14 o
   8   6   1         33.68         24.57        10.33 o
   9   6   1          0.02         -5.83        11.52 o
  -7   7   1          0.02         97.83        56.05 o
  -6   7   1         10.18         66.24        50.95 o
  -5   7   1         26.95         19.13        19.40 o
  -4   7   1         92.27         95.00         9.41 o
  -3   7   1       2997.32       2934.06        77.56 o
  -2   7   1        140.21        146.87         9.83 o
  -1   7   1        813.38        798.99        33.80 o
   0   7   1         14.49         31.71         8.98 o
   1   7   1         44.69         38.90         6.12 o
   2   7   1         45.71         43.72         4.72 o
   3   7   1          4.67          2.08         4.86 o
   4   7   1          9.65         10.29         5.61 o
   5   7   1         68.15         73.19         6.73 o
   6   7   1         88.34         81.47         7.13 o
   7   7   1          3.66         -2.07         8.20 o
   8   7   1        432.81        508.66        33.87 o
  -6   8   1        569.59        596.27        82.17 o
  -5   8   1         26.96         30.59        11.84 o
  -4   8   1         46.98         50.46         8.49 o
  -3   8   1         40.70         40.46        13.24 o
  -2   8   1        239.71        218.02        16.03 o
  -1   8   1          2.07          2.13         8.77 o
   0   8   1         76.10         68.81         8.89 o
   1   8   1         25.58         20.49         6.97 o
   2   8   1          6.12          3.45         5.51 o
   3   8   1        280.62        328.13        13.14 o
   4   8   1         93.25         87.87         7.20 o
   5   8   1         66.56         75.31         7.42 o
   6   8   1          2.32          3.33         6.68 o
   7   8   1         12.48          7.74         7.76 o
   8   8   1          3.76         11.51         9.21 o
  -5   9   1          9.57         16.88        12.22 o
  -4   9   1          0.02          8.56        16.31 o
  -3   9   1         13.81         35.46        11.71 o
  -2   9   1         68.20         69.33        10.19 o
  -1   9   1       1707.38       1658.02        56.78 o
   0   9   1         95.90        103.82         9.18 o
   1   9   1        252.75        252.92        13.88 o
   2   9   1          7.26          7.11         7.37 o
   3   9   1          1.19         -6.06         6.06 o
   4   9   1          5.91          0.86         6.48 o
   5   9   1          4.99          3.79         6.73 o
   6   9   1          6.44         -7.62         7.67 o
   7   9   1         15.68          9.88         9.60 o
  -4  10   1        542.72        523.71        40.25 o
  -3  10   1         31.70         31.19         9.95 o
  -2  10   1         30.25         26.20        13.24 o
  -1  10   1         13.41         30.95        13.11 o
   0  10   1         82.69         75.74         9.81 o
   1  10   1          3.52          7.18         8.35 o
   2  10   1         19.82         24.66         8.65 o
   3  10   1          7.76         17.08         8.25 o
   4  10   1          2.10          3.34         8.04 o
   5  10   1         51.85         55.22         9.09 o
   6  10   1         14.52          9.63        13.83 o
  -2  11   1          7.47         37.35        13.47 o
  -1  11   1          4.33          9.84        13.05 o
   0  11   1         13.35         26.16        11.12 o
   1  11   1        660.92        692.73        27.76 o
   2  11   1         33.75         53.80         9.81 o
   3  11   1         45.17         55.15        10.18 o
   4  11   1          0.42         -3.89         8.64 o
   5  11   1          0.31         -0.49        14.71 o
   0  12   1         10.52         45.86        18.34 o
   1  12   1          0.53         -4.06        10.84 o
   2  12   1         19.73         29.03        15.00 o
  -4 -11   2         11.13          1.29        11.33 o
  -3 -11   2          5.06         -1.84         9.71 o
  -2 -11   2          0.03         11.75        13.53 o
  -1 -11   2          0.00          7.76        10.92 o
   0 -11   2         78.54         65.73        11.39 o
   1 -11   2         19.34         31.62        17.05 o
   2 -11   2        150.11        145.67        15.08 o
  -5 -10   2          0.01          8.12        12.21 o
  -4 -10   2          5.71         -1.07         8.50 o
  -3 -10   2         16.49          9.70         8.70 o
  -2 -10   2         37.01         45.78         9.31 o
  -1 -10   2         53.50         41.43         9.37 o
   0 -10   2          1.92          7.82         8.68 o
   1 -10   2       1151.92       1197.26        56.65 o
   2 -10   2         27.76         39.15        17.87 o
   3 -10   2         71.57         92.95        13.50 o
   4 -10   2          0.98         30.57        14.27 o
  -6  -9   2         10.89          5.13         7.57 o
  -5  -9   2         48.07         52.67        12.30 o
  -4  -9   2          1.65          3.64         7.90 o
  -3  -9   2        304.37        313.92        13.60 o
  -2  -9   2         66.47         57.91         8.97 o
  -1  -9   2         12.99         10.31         7.88 o
   0  -9   2          0.04         11.37         8.29 o
   1  -9   2          0.22         -2.52        10.44 o
   2  -9   2        179.93        162.18        12.83 o
   3  -9   2         44.45         50.68        10.15 o
   4  -9   2        303.72        304.31        23.95 o
  -7  -8   2         87.27         85.54         8.85 o
  -6  -8   2          3.26         -6.66         6.66 o
  -5  -8   2         26.43         29.61         6.62 o
  -4  -8   2          5.40          0.85         6.28 o
  -3  -8   2          2.54          2.42         6.03 o
  -2  -8   2         19.20         19.18         5.87 o
  -1  -8   2         87.11         82.89         9.99 o
   0  -8   2         34.26         30.62         7.68 o
   1  -8   2        116.08        117.91         9.65 o
   2  -8   2         22.24         23.96         8.24 o
   3  -8   2       2025.06       1874.78        56.47 o
   4  -8   2         91.82        111.31        14.39 o
   5  -8   2        123.84        132.48        33.63 o
  -8  -7   2         32.04         27.31        11.01 o
  -7  -7   2         23.88         23.52         7.46 o
  -6  -7   2          1.40         -3.92         6.43 o
  -5  -7   2         12.18          6.20         6.26 o
  -4  -7   2         43.13         44.51         6.41 o
  -3  -7   2        138.53        145.76         7.95 o
  -2  -7   2         22.50         17.43         6.37 o
  -1  -7   2        834.90        885.24        20.54 o
   0  -7   2        222.05        214.04        11.16 o
   1  -7   2         26.40         27.45         7.00 o
   2  -7   2          1.25         16.04        12.81 o
   3  -7   2          2.97         13.12        10.92 o
   4  -7   2        246.25        232.19        28.64 o
   5  -7   2         81.95         82.43        12.40 o
   6  -7   2        320.48        374.26        40.25 o
  -8  -6   2         23.60         14.73         8.40 o
  -7  -6   2         22.48         21.16         7.08 o
  -6  -6   2        216.79        211.03        10.15 o
  -5  -6   2        484.00        490.56        14.54 o
  -4  -6   2          8.19          5.63         5.25 o
  -3  -6   2        149.02        153.86         7.51 o
  -2  -6   2         35.93         30.53         4.78 o
  -1  -6   2         14.82         17.79         5.62 o
   0  -6   2         49.50         50.97         4.71 o
   1  -6   2        217.35        186.60        10.23 o
   2  -6   2          0.60          8.84         6.02 o
   3  -6   2        134.40        130.41        11.01 o
   4  -6   2         44.59         44.77         8.57 o
   5  -6   2       2136.75       2010.30        85.67 o
   6  -6   2        142.16        177.38        39.23 o
   7  -6   2         97.86        116.09        17.18 o
  -8  -5   2         28.82         48.13         9.23 o
  -7  -5   2          4.12         18.71         6.72 o
  -6  -5   2         86.59         80.26         7.30 o
  -5  -5   2         89.48         77.67         6.55 o
  -4  -5   2          3.37          2.28         4.49 o
  -3  -5   2         43.41         37.25         4.83 o
  -2  -5   2        130.11        144.97         6.73 o
  -1  -5   2        362.45        390.55        11.42 o
   0  -5   2        376.99        358.67        10.22 o
   1  -5   2       1840.90       2139.71        40.65 o
   2  -5   2        584.85        530.53        12.35 o
   3  -5   2         17.42         25.03         5.03 o
   4  -5   2         14.12         10.53         2.95 o
   5  -5   2          3.19          2.79        10.44 o
   6  -5   2        205.44        216.55        16.62 o
   7  -5   2         83.11         97.93        11.74 o
   8  -5   2        181.28        174.58        19.73 o
  -9  -4   2          1.52         -8.68         8.68 o
  -8  -4   2          4.54          3.88         8.03 o
  -7  -4   2         60.62         58.85         7.70 o
  -6  -4   2         83.96         89.66         7.14 o
  -5  -4   2         55.28         50.22         5.64 o
  -4  -4   2        648.62        663.11        16.58 o
  -3  -4   2       1977.45       1909.13        40.37 o
  -2  -4   2          3.12          7.86         4.10 o
  -1  -4   2        385.36        388.41        10.11 o
   0  -4   2         74.76         65.47         4.66 o
   1  -4   2         30.00         22.41         6.31 o
   2  -4   2        111.70        122.52         5.42 o
   3  -4   2        260.18        230.07         8.29 o
   4  -4   2         57.39         68.02         4.28 o
   5  -4   2        120.56        104.84         5.63 o
   6  -4   2         39.58         46.28         6.45 o
   7  -4   2       1344.59       1326.03        46.71 o
   8  -4   2        114.47        126.12        20.84 o
  -9  -3   2         29.34         11.50         8.57 o
  -8  -3   2         21.42         11.72         7.91 o
  -7  -3   2          0.12         -0.25         5.47 o
  -6  -3   2        309.76        340.98        12.78 o
  -5  -3   2         68.83         72.74         5.68 o
  -4  -3   2        175.52        196.81         7.93 o
  -3  -3   2        338.75        313.24        13.90 o
  -2  -3   2         15.11         16.92         3.32 o
  -1  -3   2         23.16         20.91         2.40 o
   0  -3   2        211.70        191.73         5.65 o
   1  -3   2        598.19        676.85        14.52 o
   2  -3   2       1216.50       1532.61        24.75 o
   3  -3   2       2464.67       3091.98        44.60 o
   4  -3   2        530.83        484.41        10.76 o
   5  -3   2          3.57          7.75         2.96 o
   6  -3   2         42.53         44.46         4.66 o
   7  -3   2          1.27         16.27        10.01 o
   8  -3   2        104.66        130.47        13.27 o
   9  -3   2         39.86         34.19        11.61 o
  -9  -2   2         10.78          7.09         8.46 o
  -8  -2   2          1.57         -7.53         7.53 o
  -7  -2   2          3.28          0.76         4.61 o
  -6  -2   2          2.75         -0.38         4.20 o
  -5  -2   2        276.21        245.07         8.15 o
  -4  -2   2        198.98        196.57         9.06 o
  -3  -2   2        178.28        198.81         7.84 o
  -2  -2   2       1986.57       2148.70        31.54 o
  -1  -2   2       4671.18       4769.41        70.17 o
   0  -2   2         14.22         11.85         2.18 o
   1  -2   2        286.12        311.03        10.88 o
   2  -2   2        132.73        117.67         3.13 o
   3  -2   2          3.46          1.04         2.85 o
   4  -2   2        115.81        113.32         5.90 o
   5  -2   2         93.71         77.07         3.96 o
   6  -2   2         48.06         64.39         4.97 o
   7  -2   2         79.95         80.50         6.52 o
   8  -2   2         12.88         17.32        11.01 o
   9  -2   2        529.84        506.18        39.56 o
  -9  -1   2          3.02          9.28         8.79 o
  -8  -1   2         32.67         46.99         7.53 o
  -7  -1   2         98.49        105.60         8.24 o
  -6  -1   2         45.27         44.21         4.46 o
  -5  -1   2          0.50          5.19         3.23 o
  -4  -1   2       2220.96       2261.84        42.78 o
  -3  -1   2        384.13        365.65         8.59 o
  -2  -1   2        458.41        439.08         8.32 o
  -1  -1   2        756.20        519.21        10.77 o
   0  -1   2         51.99         45.00         5.40 o
   1  -1   2          3.34         -3.12         3.12 o
   2  -1   2        390.08        396.10         7.56 o
   3  -1   2        211.58        220.12         5.50 o
   4  -1   2        529.84        558.06        11.77 o
   5  -1   2       1634.36       1835.79        38.37 o
   6  -1   2        178.42        160.56         8.14 o
   7  -1   2         24.26         20.05         4.87 o
   8  -1   2         36.63         39.58        10.74 o
   9  -1   2          0.03         -0.43         9.57 o
  -9   0   2        466.77        509.83        34.21 o
  -8   0   2        141.02        161.28        12.41 o
  -7   0   2         50.00         55.57         7.20 o
  -6   0   2          0.80          0.54         4.41 o
  -5   0   2          7.19         12.07         3.18 o
  -4   0   2          0.27          2.80         2.71 o
  -3   0   2        911.11        761.28        16.41 o
  -2   0   2        688.28        556.65         8.89 o
  -1   0   2        810.69        699.37        11.01 o
   0   0   2       4601.88       5574.96        79.44 o
   1   0   2       3721.53       4652.56        66.09 o
   2   0   2         24.28         23.65         1.67 o
   3   0   2        228.52        232.29         4.79 o
   4   0   2         70.37         73.62         3.65 o
   5   0   2          0.65          2.35         2.86 o
   6   0   2         57.38         45.89         4.03 o
   7   0   2         17.21         10.99         5.08 o
   8   0   2         20.78         24.47         8.09 o
   9   0   2         29.76         22.93         8.54 o
  -9   1   2         80.30         64.42        14.33 o
  -8   1   2          9.31          9.15         7.71 o
  -7   1   2          8.27         11.85         6.27 o
  -6   1   2         90.95         80.49         6.94 o
  -5   1   2        163.79        162.38         8.00 o
  -4   1   2         65.37         70.61         4.84 o
  -3   1   2         20.29         38.83         2.73 o
  -2   1   2      10606.19      10700.86       152.21 o
  -1   1   2       1465.10       1098.82        22.07 o
   0   1   2        349.68        197.70         4.69 o
   1   1   2         26.47         14.29         1.41 o
   2   1   2         14.06         11.46         1.47 o
   3   1   2         19.25         19.54         1.57 o
   4   1   2        438.83        397.71         8.27 o
   5   1   2         39.49         43.89         2.52 o
   6   1   2         59.76         66.16         4.56 o
   7   1   2        685.19        716.63        19.50 o
   8   1   2         39.72         40.43         8.53 o
   9   1   2         13.67         14.46         8.59 o
  -8   2   2        346.09        354.38        24.42 o
  -7   2   2       1310.72       1379.94        40.16 o
  -6   2   2        235.48        208.58         9.85 o
  -5   2   2        157.00        143.60         6.21 o
  -4   2   2          0.91          0.98         2.54 o
  -3   2   2          6.84          7.08         2.58 o
  -2   2   2          0.00         -0.19         1.68 o
  -1   2   2       1690.17       1342.28        21.74 o
   0   2   2       1021.06        809.73        17.67 o
   1   2   2        683.27        651.69        10.40 o
   2   2   2       4025.28       4533.74        67.46 o
   3   2   2       1093.45       1068.00        19.55 o
   4   2   2         63.99         59.39         3.42 o
   5   2   2        163.62        158.04         4.97 o
   6   2   2         22.29         29.28         3.31 o
   7   2   2          0.89          5.30         5.15 o
   8   2   2         14.59          9.18         6.00 o
   9   2   2          1.59          6.32         8.52 o
  -8   3   2        104.75         79.36         9.19 o
  -7   3   2        166.58        161.90        11.42 o
  -6   3   2         15.80         29.22        10.00 o
  -5   3   2          8.28         11.64         5.97 o
  -4   3   2        127.03        109.98         8.05 o
  -3   3   2         45.49         59.04         3.14 o
  -2   3   2         16.39         19.11         3.16 o
  -1   3   2         32.69         26.44         2.56 o
   0   3   2      12557.44      13332.77       189.15 o
   1   3   2       1141.82       1019.89        15.64 o
   2   3   2         15.61          7.73         1.97 o
   3   3   2         27.40         26.80         3.12 o
   4   3   2          0.54          9.71         3.68 o
   5   3   2         34.92         25.65         4.00 o
   6   3   2        164.89        165.46         7.12 o
   7   3   2          8.33         15.23         5.30 o
   8   3   2          1.89          0.58         6.21 o
   9   3   2        209.28        219.93        13.68 o
  -8   4   2         13.96         26.39        12.78 o
  -7   4   2        126.37        137.70        10.63 o
  -6   4   2        704.93        740.49        41.77 o
  -5   4   2       2703.77       2897.15        76.99 o
  -4   4   2        284.42        247.48         7.54 o
  -3   4   2        301.07        311.65         7.86 o
  -2   4   2          5.57         10.65         4.01 o
  -1   4   2          2.28         -4.09         4.09 o
   0   4   2          0.67         -1.87         4.04 o
   1   4   2        688.48        582.90        13.96 o
   2   4   2        442.70        442.46        11.81 o
   3   4   2         98.82        103.11         5.42 o
   4   4   2       1622.85       1794.88        38.01 o
   5   4   2        223.66        218.24         8.09 o
   6   4   2         70.55         76.42         5.88 o
   7   4   2         63.51         62.75         6.12 o
   8   4   2         11.35         14.43         6.60 o
   9   4   2          0.26          4.71         8.82 o
  -7   5   2        155.59        162.82        11.62 o
  -6   5   2        166.10        180.74        11.63 o
  -5   5   2        225.19        210.97        14.71 o
  -4   5   2         30.76         56.69        29.70 o
  -3   5   2         11.53          6.64         3.88 o
  -2   5   2        118.16        115.14         5.55 o
  -1   5   2          0.02         -5.12         5.12 o
   0   5   2          5.80          5.91         3.40 o
   1   5   2         62.17         41.42         3.87 o
   2   5   2       3749.49       3737.27        71.47 o
   3   5   2        330.98        346.63        10.46 o
   4   5   2          2.05         -1.67         4.02 o
   5   5   2         22.72         26.93         4.77 o
   6   5   2         14.12         19.47         5.22 o
   7   5   2          6.45         -3.91         5.60 o
   8   5   2         40.76         43.20         6.79 o
   9   5   2          2.03         -2.52         9.09 o
  -7   6   2          3.23          8.15         9.85 o
  -6   6   2         44.26         44.34         9.09 o
  -5   6   2        167.27        155.84        10.96 o
  -4   6   2        916.23        921.53        27.42 o
  -3   6   2       3525.43       3537.72        81.47 o
  -2   6   2        234.38        221.35        18.16 o
  -1   6   2        375.48        352.32        12.12 o
   0   6   2         62.30         57.21         4.42 o
   1   6   2          0.65          0.51         3.34 o
   2   6   2          0.90         -3.66         3.66 o
   3   6   2        119.75        101.77         5.69 o
   4   6   2        125.62        132.82         6.58 o
   5   6   2         33.18         29.70         5.37 o
   6   6   2        597.23        625.91        22.21 o
   7   6   2         41.08         48.52         6.64 o
   8   6   2         29.38         33.74         6.77 o
   9   6   2         16.71          6.40         9.71 o
  -6   7   2        521.74        592.31       127.39 o
  -5   7   2        254.05        271.27        21.05 o
  -4   7   2        184.38        153.90        10.11 o
  -3   7   2        159.79        158.21        10.67 o
  -2   7   2         50.22         64.99        13.09 o
  -1   7   2         10.01          9.16         4.48 o
   0   7   2         80.88         80.81         6.71 o
   1   7   2          0.14         -1.84         5.30 o
   2   7   2          2.42         -1.15         3.81 o
   3   7   2         58.08         35.23         5.23 o
   4   7   2        718.98        747.41        29.49 o
   5   7   2        105.69        107.66         7.20 o
   6   7   2          1.18         -0.44         5.72 o
   7   7   2         10.63         21.26         6.27 o
   8   7   2         14.29         14.52         6.87 o
  -6   8   2          1.21         -4.14        32.89 o
  -5   8   2          4.18         39.81        34.12 o
  -4   8   2         56.79         72.59        22.28 o
  -3   8   2        139.01        128.61        18.83 o
  -2   8   2        657.91        656.61        23.65 o
  -1   8   2       2646.59       2524.56        76.71 o
   0   8   2        159.56        138.83         9.50 o
   1   8   2        255.33        262.45        13.22 o
   2   8   2         44.99         55.19         5.93 o
   3   8   2          2.36         -5.61         5.61 o
   4   8   2          4.85          1.77         7.14 o
   5   8   2         20.70         13.35         5.98 o
   6   8   2         19.38         13.51         6.46 o
   7   8   2         14.28          4.29         9.34 o
   8   8   2        206.18        229.96        28.73 o
  -5   9   2          0.03         44.15        36.83 o
  -4   9   2        544.88        621.99        84.63 o
  -3   9   2        204.01        214.68        28.09 o
  -2   9   2        136.74        134.48        12.65 o
  -1   9   2         73.63         75.81        10.11 o
   0   9   2         32.99         36.09         8.85 o
   1   9   2          7.00          2.38         8.15 o
   2   9   2         33.61         30.37         7.72 o
   3   9   2          0.47          5.06         6.09 o
   4   9   2          2.13         -3.41         6.15 o
   5   9   2          8.15          6.84         6.41 o
   6   9   2         97.72         93.77        11.02 o
   7   9   2         19.25         10.50        11.27 o
  -4  10   2          0.28         10.57        12.85 o
  -3  10   2          1.25         19.03        11.13 o
  -2  10   2         35.91         35.80        10.22 o
  -1  10   2         71.74         69.78        11.16 o
   0  10   2        300.00        266.74        16.38 o
   1  10   2       1272.42       1249.12        35.27 o
   2  10   2        101.94         97.51         9.59 o
   3  10   2         76.40         80.71        10.99 o
   4  10   2         14.31          0.64        10.02 o
   5  10   2          0.47         -8.88         8.88 o
   6  10   2          3.41         -4.59        11.87 o
  -2  11   2        326.96        345.77        23.91 o
  -1  11   2         85.35        105.41        18.34 o
   0  11   2         68.82         81.32        12.20 o
   1  11   2         32.44         55.53        10.01 o
   2  11   2         15.10          7.94         8.83 o
   3  11   2          5.09          7.95         8.54 o
   4  11   2         10.75         -0.16         8.71 o
   5  11   2          0.81         -7.10         8.85 o
   1  12   2         22.02         13.81        11.88 o
   2  12   2        111.83        106.35        11.65 o
  -3 -11   3         12.89         23.16        16.62 o
  -2 -11   3        212.20        193.67        19.47 o
  -1 -11   3        120.58        120.53        18.09 o
   0 -11   3         40.28         56.11        14.16 o
   1 -11   3        181.26        149.54        18.85 o
   2 -11   3          0.16          7.99        32.61 o
  -5 -10   3        139.84        121.93        20.89 o
  -4 -10   3         71.77         71.41        15.30 o
  -3 -10   3         41.91         31.80         9.14 o
  -2 -10   3         46.14         50.97         9.60 o
  -1 -10   3        131.28        118.47        17.58 o
   0 -10   3          4.93         -1.55        12.65 o
   1 -10   3          3.21         11.33        16.62 o
   2 -10   3        213.34        186.49        15.66 o
   3 -10   3          3.55         30.18        19.87 o
  -6  -9   3         16.17         18.82         8.44 o
  -5  -9   3          0.15         -4.96         8.85 o
  -4  -9   3          1.71         -2.29         7.21 o
  -3  -9   3          8.36         15.41         8.20 o
  -2  -9   3         29.65         23.74         8.30 o
  -1  -9   3        122.48        112.35        10.03 o
   0  -9   3        805.23        763.19        30.74 o
   1  -9   3        311.06        300.28        15.08 o
   2  -9   3         51.79         55.51         9.41 o
   3  -9   3        389.80        273.66        16.34 o
   4  -9   3          0.11          8.15        12.23 o
  -7  -8   3          6.94          7.69         9.44 o
  -6  -8   3          8.90         12.89         7.57 o
  -5  -8   3         26.31         27.17         7.56 o
  -4  -8   3         14.09         13.93         7.02 o
  -3  -8   3        511.08        494.71        16.63 o
  -2  -8   3        236.24        263.91        13.05 o
  -1  -8   3        109.77        122.74         8.81 o
   0  -8   3        252.61        265.92        13.14 o
   1  -8   3        333.26        321.69        15.30 o
   2  -8   3         11.64         16.43         8.01 o
   3  -8   3          0.10         -8.02         8.02 o
   4  -8   3        253.38        250.45        39.74 o
  -7  -7   3          0.77          9.00         9.77 o
  -6  -7   3         10.07          6.88         6.69 o
  -5  -7   3         86.12         83.37         8.89 o
  -4  -7   3         89.30         83.16         7.01 o
  -3  -7   3          2.67         -4.98         5.36 o
  -2  -7   3         11.03         17.01         6.35 o
  -1  -7   3         13.47         17.73         4.88 o
   0  -7   3         63.81         50.42         5.06 o
   1  -7   3        454.38        403.79        15.60 o
   2  -7   3       1763.47       1642.50        63.47 o
   3  -7   3        536.51        495.22        25.45 o
   4  -7   3         38.18         35.55        20.39 o
   5  -7   3        558.82        478.37        26.20 o
  -8  -6   3          1.17         13.62        12.44 o
  -7  -6   3          1.02          5.81         7.78 o
  -6  -6   3          3.43         -3.05         6.44 o
  -5  -6   3         23.40         29.55         6.42 o
  -4  -6   3         60.75         64.19         6.30 o
  -3  -6   3         72.05         72.94         5.99 o
  -2  -6   3         41.85         38.40         4.66 o
  -1  -6   3       1579.73       1544.88        32.82 o
   0  -6   3        580.28        614.47        15.35 o
   1  -6   3        225.53        224.88         8.94 o
   2  -6   3        594.05        524.50        14.87 o
   3  -6   3        481.14        412.41        15.12 o
   4  -6   3         10.81          9.94         5.17 o
   5  -6   3          9.04          5.34         9.10 o
   6  -6   3        180.25        184.45        45.86 o
   7  -6   3          1.37        -12.57        12.57 o
  -8  -5   3         10.88         19.43        15.74 o
  -7  -5   3         20.05         33.71         6.14 o
  -6  -5   3         52.44         53.91         8.81 o
  -5  -5   3          0.05          3.83         5.72 o
  -4  -5   3         19.97         19.85         5.23 o
  -3  -5   3        568.08        604.12        16.23 o
  -2  -5   3        285.32        264.11        10.27 o
  -1  -5   3         20.45         11.48         4.63 o
   0  -5   3         88.00         92.64         5.44 o
   1  -5   3          3.64         -0.01         4.64 o
   2  -5   3        105.65         97.48         4.75 o
   3  -5   3        685.13        646.53        17.99 o
   4  -5   3       2102.03       2099.40        54.56 o
   5  -5   3        535.84        514.72        14.92 o
   6  -5   3         17.61         15.95         8.37 o
   7  -5   3        524.94        511.78        23.29 o
   8  -5   3          6.67         -9.30        20.89 o
  -8  -4   3        113.39        138.49        16.51 o
  -7  -4   3          5.94          8.91         5.26 o
  -6  -4   3          4.24         -4.60         6.67 o
  -5  -4   3          8.12         13.84         5.45 o
  -4  -4   3         10.38         12.10         4.74 o
  -3  -4   3         65.12         65.28         5.30 o
  -2  -4   3        297.00        281.66        10.33 o
  -1  -4   3         93.96         79.00         5.44 o
   0  -4   3        195.18        170.38         7.09 o
   1  -4   3       4132.12       4773.28        91.05 o
   2  -4   3        935.51       1094.12        20.14 o
   3  -4   3        390.74        425.02        14.17 o
   4  -4   3        707.87        679.38        12.55 o
   5  -4   3        340.87        337.06        13.46 o
   6  -4   3          4.37          6.98         5.50 o
   7  -4   3         21.00         25.45        11.54 o
   8  -4   3         81.47         64.81        11.53 o
  -9  -3   3          8.95         24.30        10.10 o
  -8  -3   3          8.45          3.33         7.88 o
  -7  -3   3         24.75         22.81         5.24 o
  -6  -3   3         57.15         64.15         5.68 o
  -5  -3   3         15.85         16.56         5.78 o
  -4  -3   3        246.27        270.70        10.53 o
  -3  -3   3         69.41         80.72         6.02 o
  -2  -3   3         46.52         63.74         5.55 o
  -1  -3   3       3002.49       3043.94        51.92 o
   0  -3   3        213.67        205.78         6.18 o
   1  -3   3        157.24        140.69         6.32 o
   2  -3   3        271.46        281.84         6.66 o
   3  -3   3         24.00         28.29         2.52 o
   4  -3   3         64.81         74.36         4.88 o
   5  -3   3        461.82        451.51        11.08 o
   6  -3   3       1303.07       1259.46        30.28 o
   7  -3   3        295.44        275.66        12.03 o
   8  -3   3          9.92          8.92        10.01 o
   9  -3   3        324.03        305.10        19.85 o
  -9  -2   3         25.36         34.84         9.74 o
  -8  -2   3         83.13        100.30         9.37 o
  -7  -2   3        189.83        192.05         8.71 o
  -6  -2   3        415.35        466.34        13.23 o
  -5  -2   3          2.03          7.50         4.10 o
  -4  -2   3         59.72         75.85         5.04 o
  -3  -2   3         54.96         46.64         4.51 o
  -2  -2   3         23.96         21.42         3.26 o
  -1  -2   3        106.04         96.46         3.28 o
   0  -2   3        710.21        628.29        11.11 o
   1  -2   3         41.76         29.63         2.35 o
   2  -2   3        567.78        595.12        10.24 o
   3  -2   3       4821.47       6084.12        95.43 o
   4  -2   3        490.73        563.49        11.92 o
   5  -2   3        339.11        355.55        10.12 o
   6  -2   3        440.62        408.09        11.84 o
   7  -2   3        149.78        142.68        14.12 o
   8  -2   3          1.61          2.69         8.79 o
   9  -2   3         16.82         15.16        11.26 o
  -9  -1   3         31.53         28.29        13.53 o
  -8  -1   3        220.23        238.44        16.10 o
  -7  -1   3         58.45         57.57         8.20 o
  -6  -1   3         89.32         96.89         6.99 o
  -5  -1   3         43.66         52.04         6.31 o
  -4  -1   3        127.58        143.27        10.62 o
  -3  -1   3          0.05          0.65         4.04 o
  -2  -1   3        632.27        656.35        10.81 o
  -1  -1   3        975.79       1060.71        16.35 o
   0  -1   3        362.34        449.62         7.73 o
   1  -1   3       6868.80       8565.43       142.16 o
   2  -1   3         29.62         19.01         1.85 o
   3  -1   3        210.05        187.12         4.95 o
   4  -1   3        170.92        149.69         6.77 o
   5  -1   3         52.39         50.26         5.13 o
   6  -1   3         22.87         23.82         3.70 o
   7  -1   3        145.14        144.50         9.09 o
   8  -1   3        468.07        474.03        17.34 o
   9  -1   3        109.12        119.93        19.38 o
  -9   0   3          0.07          4.18        10.18 o
  -8   0   3          0.02          2.57        10.00 o
  -7   0   3        106.44         97.73         8.39 o
  -6   0   3        261.10        269.33         9.27 o
  -5   0   3        827.53        833.32        17.62 o
  -4   0   3       1312.29       1417.70        28.02 o
  -3   0   3          3.40         10.26         3.89 o
  -2   0   3        482.29        462.94        13.59 o
  -1   0   3        322.25        232.45         5.42 o
   0   0   3        137.16        112.62         3.29 o
   1   0   3          8.24         -1.59         1.59 o
   2   0   3        718.52        611.94        15.42 o
   3   0   3        124.44        117.24         3.86 o
   4   0   3        317.26        310.52         7.98 o
   5   0   3       2118.94       2254.60        52.02 o
   6   0   3        125.13        134.59         5.52 o
   7   0   3        219.89        218.21         9.05 o
   8   0   3        131.89        114.84         9.29 o
   9   0   3         39.59         26.46         8.49 o
  -8   1   3        137.22        155.69        12.73 o
  -7   1   3        132.59        116.30         8.85 o
  -6   1   3        756.23        714.29        20.70 o
  -5   1   3        219.35        190.03         6.63 o
  -4   1   3        428.25        405.59         9.91 o
  -3   1   3         83.91         78.19         5.01 o
  -2   1   3         52.10         53.90         2.53 o
  -1   1   3        105.63        107.37         3.37 o
   0   1   3        672.33        624.77        13.25 o
   1   1   3       1242.06       1501.51        22.22 o
   2   1   3        310.29        382.77         6.66 o
   3   1   3       4636.26       4808.43        73.54 o
   4   1   3         51.32         52.27         2.99 o
   5   1   3         79.80         78.88         3.17 o
   6   1   3         43.34         33.91         2.84 o
   7   1   3         26.22         22.42         5.31 o
   8   1   3          7.37         -0.19         7.27 o
   9   1   3         16.25         22.95         8.35 o
  -8   2   3        208.13        201.46        14.80 o
  -7   2   3          1.08         -3.55        17.06 o
  -6   2   3          0.00          4.36         6.29 o
  -5   2   3        289.66        250.32         7.20 o
  -4   2   3        486.33        458.21         9.69 o
  -3   2   3       2622.89       2608.07        45.88 o
  -2   2   3       2611.51       3084.56        51.01 o
  -1   2   3          3.12          8.68         1.53 o
   0   2   3        384.37        394.00        10.11 o
   1   2   3        526.49        438.48         7.61 o
   2   2   3        106.55        110.64         3.08 o
   3   2   3        122.70        128.75         4.64 o
   4   2   3        185.57        164.69         5.20 o
   5   2   3        136.04        142.23         7.44 o
   6   2   3        108.89        117.26         5.51 o
   7   2   3        711.42        694.47        18.96 o
   8   2   3         49.49         58.10         8.71 o
   9   2   3        102.69         93.63        11.29 o
  -8   3   3         30.41         13.13         8.43 o
  -7   3   3        753.39        734.04        25.05 o
  -6   3   3        418.95        478.24        18.48 o
  -5   3   3        413.53        390.67        12.21 o
  -4   3   3       1492.87       1549.07        32.60 o
  -3   3   3        432.98        386.67        10.13 o
  -2   3   3        831.34        766.91        27.25 o
  -1   3   3         22.74         27.07         3.23 o
   0   3   3         52.79         43.43         3.41 o
   1   3   3        250.55        245.65         5.16 o
   2   3   3        135.12         95.84         3.45 o
   3   3   3        188.14        234.63        10.18 o
   4   3   3         61.04         62.70         3.91 o
   5   3   3       1205.78       1223.37        26.45 o
   6   3   3         38.62         35.70         4.59 o
   7   3   3         26.60         32.93         5.27 o
   8   3   3          7.32          3.62         5.98 o
   9   3   3          9.88          5.34         9.12 o
  -8   4   3         11.37         15.39         8.68 o
  -7   4   3         36.32         19.94         7.84 o
  -6   4   3        471.62        432.12        17.92 o
  -5   4   3         20.15         16.13         6.89 o
  -4   4   3          1.16          1.23         2.81 o
  -3   4   3        372.23        383.50        10.15 o
  -2   4   3        496.40        457.62        11.95 o
  -1   4   3       3332.73       3531.65        67.64 o
   0   4   3       2278.64       2693.59        48.49 o
   1   4   3         30.74         30.99         3.55 o
   2   4   3          5.99         10.02         4.17 o
   3   4   3        260.24        224.13         7.88 o
   4   4   3          0.48         -0.74         4.25 o
   5   4   3         55.79         49.81         4.60 o
   6   4   3         20.56         22.19         4.68 o
   7   4   3         33.34         34.81         5.50 o
   8   4   3         23.32         15.95         6.59 o
   9   4   3        204.44        206.59        13.34 o
  -7   5   3         22.07         26.81         8.34 o
  -6   5   3         37.14         43.35         8.28 o
  -5   5   3       1402.75       1360.15        40.26 o
  -4   5   3        830.17        858.24        22.62 o
  -3   5   3        790.52        754.57        20.01 o
  -2   5   3       1620.80       1730.08        37.97 o
  -1   5   3        479.23        416.67         9.47 o
   0   5   3        446.67        405.55        13.24 o
   1   5   3          4.01         12.37         3.97 o
   2   5   3        149.96        126.21         5.79 o
   3   5   3         63.20         69.98         5.04 o
   4   5   3         16.80         11.62         4.07 o
   5   5   3          9.77         17.29         4.36 o
   6   5   3          9.02          7.72         4.80 o
   7   5   3        189.57        198.54         9.01 o
   8   5   3         16.97         24.68         6.06 o
   9   5   3          4.31         -3.62         9.28 o
  -7   6   3        372.45        395.41        20.49 o
  -6   6   3         52.96         60.50         9.83 o
  -5   6   3         34.91         39.34         8.22 o
  -4   6   3        707.39        711.18        29.34 o
  -3   6   3         63.64         68.78         9.02 o
  -2   6   3          6.74         14.76         7.75 o
  -1   6   3        268.08        257.77         7.32 o
   0   6   3        248.86        200.72         6.08 o
   1   6   3       1349.60       1484.82        30.13 o
   2   6   3        905.50        902.09        19.67 o
   3   6   3          8.87         -0.20         4.02 o
   4   6   3         25.45         31.93         4.76 o
   5   6   3         79.07         86.87         7.06 o
   6   6   3          2.98          2.02         7.29 o
   7   6   3         16.43         12.16         5.82 o
   8   6   3          0.85         -3.48         7.37 o
   9   6   3          3.45          3.25         9.69 o
  -6   7   3          0.50         11.02        14.27 o
  -5   7   3         16.00         33.48        16.81 o
  -4   7   3         27.93         33.58         6.86 o
  -3   7   3       1793.36       1728.28        48.98 o
  -2   7   3        984.71        980.94        30.29 o
  -1   7   3        652.90        630.17        18.13 o
   0   7   3       1096.04       1122.11        28.69 o
   1   7   3        312.28        281.52         9.32 o
   2   7   3        132.39        132.42         6.91 o
   3   7   3          5.07          9.26         4.56 o
   4   7   3         51.08         50.26         5.86 o
   5   7   3         30.38         26.20         5.77 o
   6   7   3          1.70          4.08         6.91 o
   7   7   3          1.77          6.66         6.15 o
   8   7   3          0.12         -6.73         6.73 o
  -6   8   3        101.19        134.52        60.13 o
  -5   8   3        489.12        542.35        83.88 o
  -4   8   3        113.13        129.81        38.04 o
  -3   8   3         30.58         37.58        11.44 o
  -2   8   3        604.92        593.94        46.43 o
  -1   8   3         62.85         56.05         6.61 o
   0   8   3          3.52         -5.18         6.18 o
   1   8   3        103.58        112.58         8.15 o
   2   8   3         58.43         42.95         5.29 o
   3   8   3        356.98        372.98        13.29 o
   4   8   3        226.33        223.49         9.93 o
   5   8   3          0.15         -2.18         5.72 o
   6   8   3         20.29         12.83         8.81 o
   7   8   3         15.18         22.04         7.20 o
   8   8   3          1.47         -5.57         9.95 o
  -5   9   3         13.27         30.36        44.87 o
  -4   9   3          0.02          4.17        12.22 o
  -3   9   3          4.86         10.50        12.44 o
  -2   9   3         12.39          1.95        10.00 o
  -1   9   3       1421.67       1341.92        40.27 o
   0   9   3        645.20        604.25        19.54 o
   1   9   3        322.16        315.00        21.18 o
   2   9   3        437.73        421.67        15.87 o
   3   9   3        113.85        106.08         7.52 o
   4   9   3         27.73         28.75         6.58 o
   5   9   3          1.41         -6.00         6.23 o
   6   9   3          9.22          6.69         7.00 o
   7   9   3         16.47          1.74        10.48 o
  -3  10   3        386.55        436.56        37.56 o
  -2  10   3        116.59        124.00        21.38 o
  -1  10   3         28.42         29.83         9.53 o
   0  10   3        328.54        309.46        17.41 o
   1  10   3         24.71         18.83         9.25 o
   2  10   3          0.41          0.15         8.85 o
   3  10   3         20.67         24.63         8.12 o
   4  10   3          6.71          0.00         7.95 o
   5  10   3         72.10         61.01        10.10 o
   6  10   3         49.90         30.40        10.72 o
  -2  11   3          0.93          7.21        10.27 o
  -1  11   3          0.46          6.34        10.17 o
   0  11   3          4.77          6.02        23.95 o
   1  11   3        760.13        777.00        30.01 o
   2  11   3        264.14        267.69        15.94 o
   3  11   3        123.36        136.56        11.38 o
   4  11   3        129.39        124.51        11.00 o
   5  11   3         24.30         26.35         9.23 o
   1  12   3         22.60         35.61        11.83 o
   2  12   3        115.16        126.03        13.83 o
  -3 -11   4          0.89          6.11        24.46 o
  -2 -11   4          6.53         -6.70        13.68 o
  -1 -11   4         18.51         21.29        17.08 o
   0 -11   4          0.36         11.92        20.49 o
   1 -11   4          0.12         15.41        23.44 o
  -5 -10   4          3.05         18.34        24.46 o
  -4 -10   4          0.20         10.56        17.65 o
  -3 -10   4         10.40         12.36        12.02 o
  -2 -10   4         15.58         18.83         8.63 o
  -1 -10   4         15.51         15.10         8.76 o
   0 -10   4          9.65         14.05        13.24 o
   1 -10   4        286.12        267.53        31.35 o
   2 -10   4          0.19          9.31        19.87 o
   3 -10   4        141.54        128.40        18.34 o
  -6  -9   4          0.02         21.20        15.33 o
  -5  -9   4         28.64         45.78         9.88 o
  -4  -9   4         49.46         46.79        10.61 o
  -3  -9   4        179.59        178.38        11.74 o
  -2  -9   4          0.36          0.59         7.90 o
  -1  -9   4         16.27         19.35        10.44 o
   0  -9   4          4.01          4.29         7.81 o
   1  -9   4         11.46         21.44        13.96 o
   2  -9   4          0.56         25.09        15.71 o
   3  -9   4          0.16        -10.19        11.21 o
  -6  -8   4         17.34         24.10         8.29 o
  -5  -8   4          4.31         -0.74         7.46 o
  -4  -8   4         30.87         29.08         7.33 o
  -3  -8   4          4.65          0.42         6.73 o
  -2  -8   4          1.97          7.18         6.91 o
  -1  -8   4         15.00          6.66         7.18 o
   0  -8   4         51.09         52.75         8.08 o
   1  -8   4         43.36         44.87         8.17 o
   2  -8   4         56.51         74.89         9.27 o
   3  -8   4        515.22        466.31        42.41 o
   4  -8   4          1.03         -1.02        10.19 o
  -7  -7   4          4.50         -2.17         8.29 o
  -6  -7   4          1.45         -0.02         7.84 o
  -5  -7   4          4.01         -2.96         7.01 o
  -4  -7   4          1.69          3.50         6.25 o
  -3  -7   4        226.40        224.24        10.17 o
  -2  -7   4        103.26         97.05         7.95 o
  -1  -7   4        811.45        819.25        22.16 o
   0  -7   4         11.07         14.28         6.04 o
   1  -7   4         69.25         79.76         7.07 o
   2  -7   4          3.48          0.07         5.37 o
   3  -7   4          0.02         10.96         8.71 o
   4  -7   4          3.30         12.90         6.64 o
  -8  -6   4          0.41         -5.10        22.42 o
  -7  -6   4         22.01         37.40         6.52 o
  -6  -6   4         22.17         17.26         7.79 o
  -5  -6   4        371.11        392.60        14.65 o
  -4  -6   4         16.33         16.55         6.27 o
  -3  -6   4          0.05          2.07         5.55 o
  -2  -6   4        186.36        162.38         8.83 o
  -1  -6   4          6.50          7.68         5.27 o
   0  -6   4          6.95         11.26         4.80 o
   1  -6   4         36.76         35.43         5.25 o
   2  -6   4         73.27         85.82         8.08 o
   3  -6   4         96.33        107.48         6.38 o
   4  -6   4        115.30        145.72         6.08 o
   5  -6   4        663.95        604.49        39.19 o
   6  -6   4          3.78         24.46        36.69 o
  -8  -5   4         58.43         60.82        10.06 o
  -7  -5   4        122.24        129.66         8.87 o
  -6  -5   4        105.72        117.79         8.74 o
  -5  -5   4         33.04         24.65         7.22 o
  -4  -5   4          5.57          1.32         5.62 o
  -3  -5   4         19.90         22.04         5.05 o
  -2  -5   4         36.18         24.86         4.61 o
  -1  -5   4        965.55        915.18        22.96 o
   0  -5   4         94.06         93.09         5.45 o
   1  -5   4       2051.40       2123.32        48.83 o
   2  -5   4        102.59        109.34         5.62 o
   3  -5   4        124.38        126.89         6.36 o
   4  -5   4         54.48         66.40         4.10 o
   5  -5   4         11.87         16.28         6.72 o
   6  -5   4         10.50         18.50         8.37 o
   7  -5   4          3.59         11.13         8.99 o
   8  -5   4        104.74         82.55        42.80 o
  -8  -4   4         21.15         14.67         8.76 o
  -7  -4   4          3.18         -1.37         5.80 o
  -6  -4   4          9.07          6.52         5.35 o
  -5  -4   4        137.64        142.78         9.33 o
  -4  -4   4         84.06         83.08         6.93 o
  -3  -4   4       1441.85       1473.60        36.14 o
  -2  -4   4          0.57          6.18         4.33 o
  -1  -4   4         75.75         82.72         5.50 o
   0  -4   4        922.36        829.12        27.20 o
   1  -4   4          3.97          9.76         4.44 o
   2  -4   4          1.98          5.51         2.86 o
   3  -4   4         31.45         23.89         4.02 o
   4  -4   4         59.26         62.10         3.09 o
   5  -4   4        155.79        172.47         6.19 o
   6  -4   4        120.31        144.64         8.52 o
   7  -4   4        577.70        567.34        43.82 o
   8  -4   4          2.01          2.34        12.18 o
  -8  -3   4        223.35        241.99        13.19 o
  -7  -3   4         27.39         37.18         9.11 o
  -6  -3   4        272.99        319.52        11.16 o
  -5  -3   4        636.56        608.53        15.87 o
  -4  -3   4        354.46        372.09        11.04 o
  -3  -3   4        114.66        107.44         5.92 o
  -2  -3   4         21.97         13.43         3.98 o
  -1  -3   4         25.88         31.11         4.28 o
   0  -3   4        225.21        251.62        10.93 o
   1  -3   4       2683.24       2888.56        58.11 o
   2  -3   4         25.96         25.51         3.80 o
   3  -3   4       2476.51       2891.20        45.67 o
   4  -3   4        192.77        187.68         4.62 o
   5  -3   4        117.02        116.19        10.89 o
   6  -3   4        105.17        101.69         8.97 o
   7  -3   4         18.85         11.88         6.02 o
   8  -3   4         17.12          4.21         8.67 o
  -8  -2   4         30.54         31.49         8.54 o
  -7  -2   4         42.80         48.45         5.78 o
  -6  -2   4         32.26         43.34         6.99 o
  -5  -2   4         21.61         21.07         4.79 o
  -4  -2   4         67.50         59.67         5.01 o
  -3  -2   4        528.91        506.78        13.52 o
  -2  -2   4        119.81        119.27         5.17 o
  -1  -2   4       4203.14       4384.54        79.36 o
   0  -2   4        175.10        247.60         5.94 o
   1  -2   4        558.21        669.90        15.04 o
   2  -2   4       2061.05       2147.60        43.89 o
   3  -2   4         18.91         17.90         3.80 o
   4  -2   4         12.40         17.53         3.80 o
   5  -2   4          4.25          3.17         4.13 o
   6  -2   4         33.53         42.85         5.79 o
   7  -2   4        110.10        128.48         8.46 o
   8  -2   4         62.00         63.25         7.64 o
   9  -2   4        334.99        325.58        18.29 o
  -8  -1   4          0.22         -1.67         7.72 o
  -7  -1   4        105.23        130.25         9.39 o
  -6  -1   4        583.26        620.96        16.27 o
  -5  -1   4        181.94        198.88         7.87 o
  -4  -1   4       1351.74       1466.25        31.69 o
  -3  -1   4       2188.35       2153.22        45.12 o
  -2  -1   4       1232.81       1151.74        23.42 o
  -1  -1   4         92.32         85.63         3.16 o
   0  -1   4         55.48         56.12         2.92 o
   1  -1   4         14.64         21.15         1.93 o
   2  -1   4        184.75        206.60         4.83 o
   3  -1   4       2295.21       2557.30        48.01 o
   4  -1   4          3.81         -1.99         3.11 o
   5  -1   4       1559.43       1645.07        44.08 o
   6  -1   4        103.30        111.80         7.48 o
   7  -1   4         58.95         61.15         8.09 o
   8  -1   4         77.20         71.67        10.54 o
   9  -1   4          8.95          6.87        10.75 o
  -8   0   4         15.25         14.20         8.30 o
  -7   0   4          0.01          3.16         7.47 o
  -6   0   4        208.06        202.81         8.29 o
  -5   0   4        134.97        148.71         7.75 o
  -4   0   4         21.03         33.78         5.76 o
  -3   0   4        106.93         94.26         4.70 o
  -2   0   4        470.61        417.78        11.46 o
  -1   0   4       1680.35       1662.43        24.70 o
   0   0   4         24.98         41.59         3.25 o
   1   0   4       5515.08       6735.20       105.84 o
   2   0   4        254.27        374.79         8.17 o
   3   0   4        279.26        308.19         7.84 o
   4   0   4       1139.36       1075.94        22.60 o
   5   0   4         62.16         49.44         2.98 o
   6   0   4         23.42         20.68         5.69 o
   7   0   4          0.24         -6.24         6.24 o
   8   0   4         11.77         21.10         8.52 o
   9   0   4         36.09         50.44         8.68 o
  -8   1   4          0.17         -4.24         7.82 o
  -7   1   4          1.12         -7.57         7.57 o
  -6   1   4          0.01         -1.25         7.82 o
  -5   1   4        391.32        379.82        11.01 o
  -4   1   4       1202.15       1230.78        22.78 o
  -3   1   4        672.93        664.41        13.49 o
  -2   1   4       4602.99       5489.00        94.73 o
  -1   1   4       3965.83       4210.83        60.56 o
   0   1   4       2116.75       1902.47        33.44 o
   1   1   4          1.19         -1.73         1.73 o
   2   1   4        109.92        101.21         3.03 o
   3   1   4         74.65         70.19         3.68 o
   4   1   4          4.09          1.63         2.43 o
   5   1   4        624.99        630.12        12.02 o
   6   1   4         10.92          6.97         2.54 o
   7   1   4        553.93        580.89        16.21 o
   8   1   4         26.22         25.22         8.46 o
   9   1   4         16.17         13.29         8.13 o
  -8   2   4         52.39         41.47         9.24 o
  -7   2   4        358.62        350.46        15.94 o
  -6   2   4         56.05         60.82         7.52 o
  -5   2   4          9.64          8.80         3.44 o
  -4   2   4        895.89        780.48        15.25 o
  -3   2   4        412.43        415.43         9.38 o
  -2   2   4          5.81          4.98         3.39 o
  -1   2   4         77.29         69.94         4.44 o
   0   2   4        888.46        829.74        13.39 o
   1   2   4       1659.35       1598.15        27.71 o
   2   2   4        110.02        153.22         4.04 o
   3   2   4       2836.59       2930.64        51.42 o
   4   2   4          7.32          4.91         2.64 o
   5   2   4          0.91         -0.59         2.73 o
   6   2   4        340.06        321.91        11.32 o
   7   2   4         49.17         56.48         4.92 o
   8   2   4         12.32          6.85         7.52 o
   9   2   4          5.42          6.79         8.38 o
  -8   3   4         21.32         15.82         8.09 o
  -7   3   4        126.85        127.72        10.54 o
  -6   3   4          4.71         11.71         7.89 o
  -5   3   4          0.94          2.35         4.96 o
  -4   3   4          1.92          0.40         3.38 o
  -3   3   4        850.83        828.77        21.42 o
  -2   3   4       1814.89       1897.84        36.82 o
  -1   3   4       1080.65       1194.95        25.12 o
   0   3   4       5723.94       7230.08       126.60 o
   1   3   4       2267.83       2320.49        39.29 o
   2   3   4        828.39        819.06        16.48 o
   3   3   4          0.82          7.10         3.71 o
   4   3   4         49.31         52.90         3.59 o
   5   3   4         22.35         29.08         3.77 o
   6   3   4          2.96          6.22         4.03 o
   7   3   4        138.78        152.68         7.49 o
   8   3   4         11.40          8.02         8.20 o
   9   3   4        141.65        153.17        13.24 o
  -7   4   4         10.60         -0.79         9.41 o
  -6   4   4         93.35        106.61         9.94 o
  -5   4   4        505.44        510.05        15.57 o
  -4   4   4        138.74        134.16         7.04 o
  -3   4   4         54.32         53.76         4.61 o
  -2   4   4       1740.65       1620.83        35.07 o
  -1   4   4        752.97        705.95        18.92 o
   0   4   4        204.62        191.26         6.07 o
   1   4   4          0.00         -2.93         3.71 o
   2   4   4        442.18        401.33        11.49 o
   3   4   4        400.99        418.07        13.11 o
   4   4   4        115.21        133.17         7.29 o
   5   4   4        764.33        823.68        19.26 o
   6   4   4          3.91         11.18         4.94 o
   7   4   4         12.69          7.61         5.13 o
   8   4   4         69.12         59.71         9.04 o
   9   4   4         18.29         11.10         8.95 o
  -7   5   4        164.34        167.82        12.94 o
  -6   5   4         34.15         47.80         9.12 o
  -5   5   4        136.73        136.34        10.19 o
  -4   5   4         29.30         28.36         6.91 o
  -3   5   4          0.11          2.93         3.90 o
  -2   5   4          4.45          3.76         5.54 o
  -1   5   4        959.86        927.47        18.40 o
   0   5   4       1345.67       1596.55        29.91 o
   1   5   4        612.21        604.93        14.46 o
   2   5   4       2167.65       2569.34        54.03 o
   3   5   4        503.53        485.52        17.27 o
   4   5   4        214.03        226.96         8.51 o
   5   5   4          0.99          2.26         4.30 o
   6   5   4         20.32         24.20         5.31 o
   7   5   4          1.33         -1.65         5.29 o
   8   5   4          1.47         14.09         5.92 o
   9   5   4         22.22         20.94         9.50 o
  -7   6   4          3.50          6.48        14.57 o
  -6   6   4         26.03         32.93         9.44 o
  -5   6   4         14.77         19.22         8.83 o
  -4   6   4        159.56        172.07         9.80 o
  -3   6   4        436.27        485.05        15.98 o
  -2   6   4        215.10        204.78         8.56 o
  -1   6   4         13.07         25.04         2.99 o
   0   6   4       1336.05       1264.47        26.01 o
   1   6   4        546.32        538.08        13.43 o
   2   6   4        142.49        140.24         7.57 o
   3   6   4          3.24          0.62         4.27 o
   4   6   4         84.79         70.54         5.42 o
   5   6   4         95.70         95.71         6.42 o
   6   6   4         27.05         23.79         5.50 o
   7   6   4        174.71        195.19         9.21 o
   8   6   4          9.40          1.72         8.58 o
   9   6   4          9.64         -3.09         9.24 o
  -6   7   4        148.40        140.57        35.67 o
  -5   7   4        232.08        260.95        24.97 o
  -4   7   4         31.85         38.11        13.94 o
  -3   7   4        104.04        120.83         9.05 o
  -2   7   4         91.94         94.66         9.29 o
  -1   7   4          1.02         -2.86         3.58 o
   0   7   4          0.51          6.68         3.88 o
   1   7   4        439.67        469.28        14.73 o
   2   7   4        608.81        681.83        17.20 o
   3   7   4        140.75        157.76         7.55 o
   4   7   4        479.85        539.56        15.11 o
   5   7   4         98.73         85.31         6.59 o
   6   7   4         41.14         48.84         6.27 o
   7   7   4          0.78         -1.97         5.72 o
   8   7   4          8.77          3.47         7.14 o
  -5   8   4          2.45         25.34        27.18 o
  -4   8   4          7.94         23.17        27.08 o
  -3   8   4         11.70          7.62         7.47 o
  -2   8   4        216.78        211.50        13.13 o
  -1   8   4        339.07        318.19        16.59 o
   0   8   4        208.91        211.06        10.32 o
   1   8   4          4.85          6.35         3.96 o
   2   8   4        518.22        522.68        16.25 o
   3   8   4        248.73        235.15         9.64 o
   4   8   4         54.62         54.97         6.31 o
   5   8   4          3.28         13.79         6.00 o
   6   8   4          4.88          1.07         5.94 o
   7   8   4         20.22          8.68         9.72 o
   8   8   4          1.74         -4.99         8.80 o
  -4   9   4        151.94        225.79        60.67 o
  -3   9   4        215.98        207.35        39.56 o
  -2   9   4         21.72         22.88        13.66 o
  -1   9   4         60.33         58.32         9.07 o
   0   9   4        119.91        115.89        11.54 o
   1   9   4          4.44          0.88        10.10 o
   2   9   4          1.34         -1.70         7.88 o
   3   9   4        115.78        119.43        10.74 o
   4   9   4        217.57        245.89        10.72 o
   5   9   4         12.65         16.21         6.91 o
   6   9   4        106.66        115.62         8.43 o
   7   9   4         16.12          3.30         9.04 o
  -3  10   4          0.26         24.15        29.33 o
  -2  10   4          0.01          3.02         8.67 o
  -1  10   4          3.99          7.97         8.61 o
   0  10   4        199.07        180.12        13.04 o
   1  10   4        210.61        197.45        13.17 o
   2  10   4        122.65        137.32        10.24 o
   3  10   4          7.72          0.79         7.76 o
   4  10   4        114.57        110.24         9.91 o
   5  10   4         77.64         73.71        12.36 o
   6  10   4         16.59          7.90        11.74 o
  -2  11   4         78.36         80.33        12.34 o
  -1  11   4        127.86        118.36        13.19 o
   0  11   4         14.57         10.35        10.60 o
   1  11   4         33.81         26.93        26.50 o
   2  11   4         79.82         79.52         9.93 o
   3  11   4          1.78         13.41        15.44 o
   4  11   4          3.22         10.50         8.71 o
   5  11   4         18.43         21.04         9.17 o
  -1 -11   5         32.42         44.92        33.12 o
   0 -11   5          0.12         49.93        25.48 o
  -4 -10   5        118.00        102.84        20.15 o
  -3 -10   5         22.42         17.81        10.59 o
  -2 -10   5          0.48         -1.12        15.74 o
  -1 -10   5          2.87          3.06         9.57 o
   0 -10   5          1.32         -3.45        14.32 o
   1 -10   5          0.01          5.81        24.09 o
   2 -10   5         20.32         25.48        13.25 o
   3 -10   5          0.06          8.70        31.08 o
  -5  -9   5         11.13         19.79        13.92 o
  -4  -9   5          1.73          3.19         7.70 o
  -3  -9   5          1.10          3.44        10.59 o
  -2  -9   5          4.50          5.39        11.47 o
  -1  -9   5          1.17         -3.39         7.75 o
   0  -9   5         32.53         36.94         8.11 o
   1  -9   5         55.14         61.06        10.83 o
   2  -9   5          2.59         -0.19        20.89 o
   3  -9   5         72.43         87.38        27.52 o
  -6  -8   5          7.81          5.90         9.86 o
  -5  -8   5          2.34         12.33        14.12 o
  -4  -8   5         20.10         20.79         8.70 o
  -3  -8   5         26.78         41.52         7.54 o
  -2  -8   5        605.62        616.15        19.73 o
  -1  -8   5          6.15          3.91        11.53 o
   0  -8   5          4.62         14.75         7.51 o
   1  -8   5          0.01          9.14         8.24 o
   2  -8   5          1.23          7.86        13.76 o
   3  -8   5          0.24          8.42        22.64 o
  -7  -7   5          0.18          0.90         7.45 o
  -6  -7   5        140.73        174.24        13.67 o
  -5  -7   5        117.13        105.32        11.33 o
  -4  -7   5         57.84         54.43         7.80 o
  -3  -7   5         18.76         14.74         6.76 o
  -2  -7   5          2.33          1.76         6.12 o
  -1  -7   5          0.67          8.57         6.32 o
   0  -7   5          4.70         13.28         6.22 o
   1  -7   5          0.18          7.46         6.24 o
   2  -7   5         60.88         60.69         5.77 o
   3  -7   5         30.98         28.34         5.88 o
   4  -7   5          9.76         19.36         4.88 o
  -7  -6   5          1.53         -4.92         6.21 o
  -6  -6   5          0.10          0.80         6.99 o
  -5  -6   5          5.70          4.42         5.67 o
  -4  -6   5         21.27         11.91         7.11 o
  -3  -6   5          2.95          5.93         6.61 o
  -2  -6   5         33.66         37.49         6.75 o
  -1  -6   5        145.46        123.34         7.42 o
   0  -6   5       2083.52       2116.29        54.35 o
   1  -6   5          9.05          5.97         7.50 o
   2  -6   5          4.88          5.17         5.39 o
   3  -6   5          7.81          3.76         4.22 o
   4  -6   5          2.31         -1.44         4.03 o
   5  -6   5          0.33         -2.99         5.63 o
  -8  -5   5          3.30          8.28        20.97 o
  -7  -5   5          0.07          4.26         6.27 o
  -6  -5   5         18.36         28.73         6.19 o
  -5  -5   5          0.23         -4.30         5.23 o
  -4  -5   5        704.60        699.28        18.01 o
  -3  -5   5        282.96        287.67        11.73 o
  -2  -5   5        226.33        229.87        13.39 o
  -1  -5   5         21.06         22.17         5.21 o
   0  -5   5         28.37         21.91         5.07 o
   1  -5   5         28.90         26.56         4.20 o
   2  -5   5          1.92          4.36         3.42 o
   3  -5   5          2.18          1.39         3.14 o
   4  -5   5         26.28         30.19         4.18 o
   5  -5   5          4.18         -2.04         5.84 o
   6  -5   5         10.58         13.25         7.93 o
   7  -5   5         95.01         74.77        14.90 o
   8  -5   5          0.60         -6.11        37.71 o
  -8  -4   5        283.22        314.90        15.27 o
  -7  -4   5         45.97         47.39         6.73 o
  -6  -4   5          6.72          3.10         5.62 o
  -5  -4   5          0.22          0.70         5.34 o
  -4  -4   5          0.04         -4.61         4.61 o
  -3  -4   5         34.03         30.66         4.48 o
  -2  -4   5         25.86         17.74         3.98 o
  -1  -4   5          0.44          1.92         3.56 o
   0  -4   5         58.63         51.48         4.21 o
   1  -4   5        409.71        372.19        12.68 o
   2  -4   5       4129.10       4779.87       100.86 o
   3  -4   5         74.59         77.13         3.82 o
   4  -4   5          0.15         -2.66         2.66 o
   5  -4   5         25.44         30.49         3.89 o
   6  -4   5         11.80         11.42         6.18 o
   7  -4   5          0.02         -0.04         7.67 o
   8  -4   5          0.06         11.21        14.27 o
  -8  -3   5          0.66         -4.60         8.54 o
  -7  -3   5         63.58         47.20         6.36 o
  -6  -3   5          9.86         14.14         5.58 o
  -5  -3   5          7.88         -3.33         6.84 o
  -4  -3   5        119.74        135.79         7.05 o
  -3  -3   5         14.73         11.71         4.33 o
  -2  -3   5       2786.72       2707.65        53.32 o
  -1  -3   5        672.43        733.43        16.81 o
   0  -3   5        485.85        509.82        12.92 o
   1  -3   5         53.17         51.11         8.45 o
   2  -3   5         75.94         85.47         5.25 o
   3  -3   5         79.15        117.14        10.63 o
   4  -3   5          5.86          4.99         3.17 o
   5  -3   5         10.03          4.31         4.51 o
   6  -3   5          0.14          1.28         5.20 o
   7  -3   5          0.61         -5.47         5.47 o
   8  -3   5          4.31         -2.90         8.28 o
  -8  -2   5         12.43         12.32         8.59 o
  -7  -2   5          2.29          0.19         5.70 o
  -6  -2   5       1111.04       1205.29        27.83 o
  -5  -2   5        118.90        124.71         7.10 o
  -4  -2   5          1.44         -0.36         4.07 o
  -3  -2   5         77.74         74.29         5.01 o
  -2  -2   5         12.71         11.73         4.04 o
  -1  -2   5        212.85        202.24         9.87 o
   0  -2   5         16.03         18.77         3.74 o
   1  -2   5         31.51         29.88         9.35 o
   2  -2   5         75.18         84.12         5.45 o
   3  -2   5        443.79        454.29        12.32 o
   4  -2   5       3706.81       4139.87        96.72 o
   5  -2   5         98.32        101.51         5.41 o
   6  -2   5          1.26         -0.69         5.15 o
   7  -2   5         27.51         25.13         6.37 o
   8  -2   5         19.94         17.72         8.94 o
   9  -2   5          1.32          1.83         8.90 o
  -8  -1   5          1.14         -2.09         8.20 o
  -7  -1   5         33.64         41.26         8.48 o
  -6  -1   5          2.06         -0.84         7.49 o
  -5  -1   5        210.15        186.77         8.40 o
  -4  -1   5         22.02         54.13         9.29 o
  -3  -1   5         44.03         30.43         5.85 o
  -2  -1   5        494.70        485.77        13.34 o
  -1  -1   5        324.63        381.81        10.32 o
   0  -1   5       7240.03       8721.43       154.59 o
   1  -1   5       1566.71       1916.76        42.13 o
   2  -1   5        262.69        332.02         9.16 o
   3  -1   5         76.57         73.24         3.52 o
   4  -1   5        112.99        105.59         4.88 o
   5  -1   5         72.86         72.89         4.79 o
   6  -1   5          2.04         -5.18         5.18 o
   7  -1   5         14.21         16.66         6.24 o
   8  -1   5         20.82         18.49         6.78 o
   9  -1   5          0.14         -9.08         9.08 o
  -8   0   5          5.08          5.77         8.78 o
  -7   0   5         10.10         14.01         9.55 o
  -6   0   5         64.88         67.42         5.74 o
  -5   0   5          2.57         -1.17         4.37 o
  -4   0   5       3235.70       3501.11        72.46 o
  -3   0   5        202.52        208.95         8.10 o
  -2   0   5          7.18         13.03         4.56 o
  -1   0   5        894.38        797.40        15.89 o
   0   0   5        212.19        201.06         6.00 o
   1   0   5        479.17        485.91        13.82 o
   2   0   5         17.67         20.21         2.22 o
   3   0   5        181.88        206.76         8.33 o
   4   0   5         14.90         22.45         3.21 o
   5   0   5        216.53        190.98         6.04 o
   6   0   5       1619.68       1681.41        39.31 o
   7   0   5         37.95         32.94         6.72 o
   8   0   5          2.24         -6.69         6.69 o
   9   0   5         10.19          3.10         8.68 o
  -8   1   5        114.73        138.36        13.17 o
  -7   1   5        155.49        172.05        11.71 o
  -6   1   5          4.01          0.95         6.99 o
  -5   1   5         95.79         93.92         7.90 o
  -4   1   5         18.17         14.80         3.79 o
  -3   1   5        554.18        517.94        13.85 o
  -2   1   5         20.64         15.76         4.16 o
  -1   1   5          5.28         -3.84         6.86 o
   0   1   5        943.32        888.89        18.71 o
   1   1   5        500.10        566.36        10.84 o
   2   1   5       7234.55       8772.03       141.49 o
   3   1   5       1128.93       1411.64        24.05 o
   4   1   5         38.16         40.74         3.49 o
   5   1   5         44.56         43.28         4.15 o
   6   1   5         57.79         53.35         4.04 o
   7   1   5         37.79         25.73         6.86 o
   8   1   5          0.10          2.25         7.20 o
   9   1   5          6.65          1.29         7.88 o
  -8   2   5          3.12          1.59         8.68 o
  -7   2   5         30.12         16.65         7.91 o
  -6   2   5          0.95         -2.41         7.63 o
  -5   2   5          9.23          9.21         4.00 o
  -4   2   5        110.07        102.20         5.14 o
  -3   2   5          0.42         -0.53         3.30 o
  -2   2   5       6437.41       7580.62       141.59 o
  -1   2   5        304.21        293.02         9.27 o
   0   2   5         11.55          7.91         3.23 o
   1   2   5       1742.65       1740.46        34.90 o
   2   2   5        141.48        165.95         5.76 o
   3   2   5        332.42        319.16         9.10 o
   4   2   5         11.70         13.35         2.69 o
   5   2   5         80.14         86.70         3.89 o
   6   2   5          4.16          6.45         4.13 o
   7   2   5         36.30         46.46         5.78 o
   8   2   5        449.02        498.90        18.47 o
   9   2   5          3.63          0.63         7.96 o
  -8   3   5         15.82         16.53        10.22 o
  -7   3   5         12.63         22.45        11.47 o
  -6   3   5        345.84        335.21        16.20 o
  -5   3   5        549.85        566.36        16.63 o
  -4   3   5          5.57          5.81         4.92 o
  -3   3   5        168.43        145.98         5.80 o
  -2   3   5         27.42         32.66         3.21 o
  -1   3   5        936.39        874.60        21.95 o
   0   3   5          6.85          3.39         6.13 o
   1   3   5         44.27         36.48         4.45 o
   2   3   5        494.02        502.43        12.05 o
   3   3   5          9.83         13.41         3.26 o
   4   3   5       2820.85       2940.37        55.82 o
   5   3   5        562.81        617.85        13.59 o
   6   3   5          3.64         -1.20         3.83 o
   7   3   5         38.40         35.88         4.81 o
   8   3   5         24.77         18.28         9.43 o
   9   3   5         11.27         -2.66        11.62 o
  -7   4   5        405.39        398.67        18.45 o
  -6   4   5         14.23         12.33         8.05 o
  -5   4   5         91.75         72.41         5.53 o
  -4   4   5          4.85          3.48         5.14 o
  -3   4   5          1.20          1.37         5.03 o
  -2   4   5         68.49         66.88         4.48 o
  -1   4   5         23.89         41.54         5.39 o
   0   4   5       5602.42       6822.35       120.23 o
   1   4   5        282.41        320.89         9.90 o
   2   4   5         34.67         60.33         4.73 o
   3   4   5        784.23        816.85        19.48 o
   4   4   5         11.55         12.84         4.08 o
   5   4   5         98.65         96.96         5.39 o
   6   4   5          7.28          7.51         4.51 o
   7   4   5         16.68         16.79         4.91 o
   8   4   5          3.69         -5.98         7.65 o
   9   4   5          0.11         -2.93         8.50 o
  -7   5   5         10.31          8.48         9.56 o
  -6   5   5         46.08         44.84         9.37 o
  -5   5   5         26.98         39.76         9.86 o
  -4   5   5        555.82        543.79        16.54 o
  -3   5   5        945.85        954.82        24.93 o
  -2   5   5          0.24          4.25         4.87 o
  -1   5   5        151.79        124.56         5.70 o
   0   5   5          0.51         -1.43         4.25 o
   1   5   5        668.97        676.21        18.75 o
   2   5   5          9.00         11.06         3.90 o
   3   5   5         70.08         65.64         4.96 o
   4   5   5        117.43        143.88         6.71 o
   5   5   5         10.19         21.59         4.67 o
   6   5   5        698.02        712.68        25.14 o
   7   5   5        275.00        275.23        15.66 o
   8   5   5          0.90         -2.51         6.68 o
   9   5   5         19.60         27.56         9.30 o
  -6   6   5         17.11          2.05        11.77 o
  -5   6   5        639.51        672.77        24.40 o
  -4   6   5         22.99         26.01         7.65 o
  -3   6   5        130.89        112.06         7.72 o
  -2   6   5         15.64          7.69         5.35 o
  -1   6   5          3.46          2.22         5.28 o
   0   6   5          9.98          9.77         3.54 o
   1   6   5         21.92         30.75         4.35 o
   2   6   5       2315.67       2594.11        54.99 o
   3   6   5        208.19        227.12         9.93 o
   4   6   5         74.40         87.13         5.85 o
   5   6   5        166.69        169.32         7.97 o
   6   6   5          0.29         -3.24         5.29 o
   7   6   5         12.92          8.48         5.60 o
   8   6   5          3.61          8.87         9.41 o
   9   6   5          2.10          2.28        11.23 o
  -6   7   5          0.02          3.47        19.87 o
  -5   7   5          1.85         -6.94        13.25 o
  -4   7   5        112.98        127.21        11.47 o
  -3   7   5         20.71         38.11        16.77 o
  -2   7   5        483.44        452.80        15.81 o
  -1   7   5        702.18        701.85        18.12 o
   0   7   5          0.71         -0.44         4.08 o
   1   7   5         94.03         93.66         5.76 o
   2   7   5         17.89         13.59         5.29 o
   3   7   5        264.66        266.48        10.59 o
   4   7   5          1.09          1.76         5.02 o
   5   7   5         39.40         37.26         5.82 o
   6   7   5         22.53         17.97         5.69 o
   7   7   5          5.54          4.77         8.36 o
   8   7   5        130.61        129.11        12.34 o
  -5   8   5          6.56          4.68        23.92 o
  -4   8   5         53.00         57.92        21.34 o
  -3   8   5        638.51        637.95        29.71 o
  -2   8   5         17.48         23.82         7.69 o
  -1   8   5        108.86        105.48         9.33 o
   0   8   5         22.80         18.46         6.26 o
   1   8   5          2.67         -2.56         5.72 o
   2   8   5          0.13          4.58         4.72 o
   3   8   5         12.69         10.40         5.54 o
   4   8   5        764.13        803.49        20.80 o
   5   8   5         89.35        101.34         7.44 o
   6   8   5         56.87         47.00         6.63 o
   7   8   5         20.93         13.98         8.20 o
   8   8   5          0.03         -3.74         8.29 o
  -4   9   5          1.73         23.08        50.12 o
  -3   9   5          0.35          5.34        19.71 o
  -2   9   5        141.18        127.89        21.33 o
  -1   9   5          6.13         19.44        13.85 o
   0   9   5        193.64        185.26        10.64 o
   1   9   5        253.25        260.38        12.39 o
   2   9   5          3.29          8.06         7.11 o
   3   9   5         40.32         38.85         6.21 o
   4   9   5         17.13         14.04         5.97 o
   5   9   5         88.94         88.56         7.38 o
   6   9   5          0.57         -7.38         8.62 o
   7   9   5         13.81          2.62         7.29 o
  -3  10   5         11.56         39.57        31.04 o
  -2  10   5         61.72         63.87        10.98 o
  -1  10   5        392.54        346.72        18.60 o
   0  10   5          5.39          6.21        10.74 o
   1  10   5         52.20         63.06         8.59 o
   2  10   5         17.98         24.10         9.09 o
   3  10   5          0.47          9.75         7.62 o
   4  10   5          0.04         -9.53         9.53 o
   5  10   5          8.54          3.49        10.96 o
   6  10   5        218.13        236.53        12.95 o
  -1  11   5          1.95         -2.87         9.63 o
   0  11   5         93.94         88.74        11.57 o
   1  11   5          0.01          7.20        11.40 o
   2  11   5         21.24         37.80        11.32 o
   3  11   5         48.72         49.41         9.17 o
   4  11   5          4.93         11.33        13.03 o
   5  11   5          9.11        -12.23        16.31 o
  -3 -10   6         32.85         68.97        35.67 o
  -2 -10   6         21.44         10.51        29.55 o
  -1 -10   6          7.24         13.28        36.18 o
   0 -10   6         62.67         86.99        42.29 o
   1 -10   6        117.14        116.14        13.46 o
   2 -10   6        173.21        200.14        41.78 o
  -5  -9   6          0.62         21.40        25.48 o
  -4  -9   6         23.79         31.93        11.47 o
  -3  -9   6        180.78        170.68        29.91 o
  -2  -9   6         46.09         39.99        19.40 o
  -1  -9   6        234.36        198.13        46.88 o
   0  -9   6          1.73          1.83        14.27 o
   1  -9   6         83.10         84.52        17.52 o
   2  -9   6          1.72         11.15        19.95 o
   3  -9   6         13.33         16.31         9.17 o
  -5  -8   6         42.78         52.33        15.56 o
  -4  -8   6          8.30         -0.30         8.06 o
  -3  -8   6         33.55         23.76         7.94 o
  -2  -8   6          0.18         43.31        15.80 o
  -1  -8   6         64.68         60.95         8.24 o
   0  -8   6         65.52         60.62        19.87 o
   1  -8   6         15.93         13.67         7.83 o
   2  -8   6        246.93        243.95        14.80 o
   3  -8   6        260.67        268.68        23.94 o
  -6  -7   6         15.28          9.05         7.66 o
  -5  -7   6          8.02          8.57         6.14 o
  -4  -7   6         46.38         42.10         6.71 o
  -3  -7   6          1.54          0.66         5.69 o
  -2  -7   6        110.05         94.82        10.44 o
  -1  -7   6        416.16        453.78        17.06 o
   0  -7   6        136.95        147.07        13.52 o
   1  -7   6        517.06        475.34        14.44 o
   2  -7   6         19.93         15.83         5.63 o
   3  -7   6        144.94        132.14        10.49 o
   4  -7   6          1.41          8.53         5.63 o
  -7  -6   6          0.75         -3.74        10.94 o
  -6  -6   6          1.56         -0.05         6.22 o
  -5  -6   6         33.52         20.20         6.31 o
  -4  -6   6        394.77        417.43        14.86 o
  -3  -6   6        292.04        291.51        12.05 o
  -2  -6   6         16.10         23.71         5.42 o
  -1  -6   6         90.55         77.46         9.38 o
   0  -6   6          0.03          0.84         5.93 o
   1  -6   6         52.48         50.14         5.48 o
   2  -6   6        143.79        143.83         9.16 o
   3  -6   6         29.90         34.20         8.24 o
   4  -6   6        474.76        479.51        15.68 o
   5  -6   6        327.13        369.69        20.38 o
  -7  -5   6         14.01          7.28         6.40 o
  -6  -5   6          9.52         -1.17         7.37 o
  -5  -5   6          8.15          6.89         5.80 o
  -4  -5   6         37.14         29.30         5.71 o
  -3  -5   6         10.70          9.74         5.38 o
  -2  -5   6        169.16        149.99         8.43 o
  -1  -5   6          0.01         -0.36         4.55 o
   0  -5   6        283.62        280.84        10.35 o
   1  -5   6        765.94        828.75        23.27 o
   2  -5   6        222.13        247.69        20.74 o
   3  -5   6        771.61        773.28        21.78 o
   4  -5   6         52.30         57.22         5.82 o
   5  -5   6        120.67        108.42         8.55 o
   6  -5   6          0.00          3.16         6.59 o
   7  -5   6         10.08         35.67        13.25 o
  -7  -4   6          0.10         -5.85         5.85 o
  -6  -4   6          5.52          1.93         5.72 o
  -5  -4   6          0.63         -5.39         5.39 o
  -4  -4   6         23.32         10.20         5.36 o
  -3  -4   6         41.41         46.08         5.89 o
  -2  -4   6       1173.07       1206.65        25.56 o
  -1  -4   6       1261.49       1300.97        27.21 o
   0  -4   6          7.03          6.15         3.52 o
   1  -4   6        157.03        160.76         8.23 o
   2  -4   6         27.61         35.01         4.20 o
   3  -4   6          4.67          3.77         3.03 o
   4  -4   6        181.54        181.77        10.76 o
   5  -4   6         28.86         31.34         4.55 o
   6  -4   6        424.25        409.27        19.12 o
   7  -4   6        204.57        229.17        18.11 o
   8  -4   6        188.79        167.49        16.65 o
  -8  -3   6          1.66          7.21         9.13 o
  -7  -3   6         64.66         79.24         7.30 o
  -6  -3   6        240.34        264.77        10.76 o
  -5  -3   6         75.03         70.24         6.38 o
  -4  -3   6         86.34         87.65         6.29 o
  -3  -3   6          0.56          1.91         4.38 o
  -2  -3   6         56.13         50.92         4.78 o
  -1  -3   6         12.33         11.66         3.78 o
   0  -3   6        432.03        383.26        10.64 o
   1  -3   6         10.35          8.04         4.80 o
   2  -3   6        424.42        529.63        12.96 o
   3  -3   6       1046.94       1242.64        26.21 o
   4  -3   6        271.48        299.86         9.41 o
   5  -3   6        568.46        579.00        16.65 o
   6  -3   6         34.03         31.65         7.65 o
   7  -3   6         45.61         40.45         9.32 o
   8  -3   6          0.26         -8.97        10.74 o
  -8  -2   6          1.29         20.05         9.21 o
  -7  -2   6          0.45         -0.44         5.34 o
  -6  -2   6         19.99         12.02         8.17 o
  -5  -2   6          4.83          0.38         5.07 o
  -4  -2   6         20.38         11.81         5.17 o
  -3  -2   6          0.43          0.78         4.63 o
  -2  -2   6        183.78        203.09         8.00 o
  -1  -2   6         89.60        120.52         5.30 o
   0  -2   6       2562.21       3010.49        57.11 o
   1  -2   6       2799.65       3420.11        66.71 o
   2  -2   6          8.68          9.55         3.89 o
   3  -2   6        156.89        187.92         6.39 o
   4  -2   6        102.93        105.85         5.56 o
   5  -2   6          9.23          9.64         3.71 o
   6  -2   6        109.79         99.72        11.62 o
   7  -2   6         12.10         10.01         5.85 o
   8  -2   6        171.47        165.38         9.93 o
   9  -2   6         72.55         67.94        21.91 o
  -8  -1   6         19.79         18.77         9.92 o
  -7  -1   6          3.80          1.53         7.91 o
  -6  -1   6          1.02          6.67         9.34 o
  -5  -1   6        240.05        245.06         9.67 o
  -4  -1   6        836.26        854.23        29.09 o
  -3  -1   6        246.09        216.89         8.16 o
  -2  -1   6        442.27        449.32        12.45 o
  -1  -1   6         99.49        107.04         6.46 o
   0  -1   6         26.35         37.31         5.61 o
   1  -1   6          0.72         -7.76         7.76 o
   2  -1   6        270.77        295.40        17.72 o
   3  -1   6          2.30          9.27         4.37 o
   4  -1   6        306.12        338.86         9.64 o
   5  -1   6        757.15        802.70        20.32 o
   6  -1   6        251.92        260.22         8.75 o
   7  -1   6        236.85        206.12        10.70 o
   8  -1   6          9.37         -1.06         6.45 o
   9  -1   6          6.05         -7.65         7.65 o
  -8   0   6        166.56        178.92        16.16 o
  -7   0   6         65.54         82.43         9.67 o
  -6   0   6          6.57          2.68         5.19 o
  -5   0   6         28.30         23.02         5.08 o
  -4   0   6         93.93         72.27         5.33 o
  -3   0   6         32.49         43.49         6.25 o
  -2   0   6         29.93         44.40         5.26 o
  -1   0   6         98.66        108.00         5.21 o
   0   0   6        603.19        654.03        15.10 o
   1   0   6        161.09        243.79        10.12 o
   2   0   6       2932.08       3843.73        72.78 o
   3   0   6       2424.79       2703.68        56.05 o
   4   0   6         24.69         23.11         4.84 o
   5   0   6         72.08         69.78         5.16 o
   6   0   6        118.42         97.73         5.73 o
   7   0   6         24.94         16.58         6.74 o
   8   0   6         45.12         39.35         7.44 o
   9   0   6          4.18         -3.40         7.20 o
  -8   1   6         16.93         37.74         9.68 o
  -7   1   6          0.18         -8.02         8.97 o
  -6   1   6         43.02         46.01         5.40 o
  -5   1   6         15.18         18.74         4.65 o
  -4   1   6         36.99         38.58         4.92 o
  -3   1   6        704.44        697.42        17.32 o
  -2   1   6       1976.46       2096.26        44.61 o
  -1   1   6        361.94        394.48        11.62 o
   0   1   6        926.25       1058.67        24.36 o
   1   1   6        380.08        369.86        12.42 o
   2   1   6          5.19          3.01         3.17 o
   3   1   6         16.65         21.91         2.83 o
   4   1   6         30.40         26.09         3.81 o
   5   1   6          0.69          3.55         3.62 o
   6   1   6        141.62        145.14         8.30 o
   7   1   6        337.60        329.93        13.81 o
   8   1   6        118.54        121.46         9.66 o
   9   1   6         87.40         61.19        11.19 o
  -7   2   6        102.02        109.20        14.56 o
  -6   2   6        426.51        446.25        18.38 o
  -5   2   6        268.07        257.32         9.58 o
  -4   2   6         44.24         50.32         5.07 o
  -3   2   6         91.60         77.46         5.23 o
  -2   2   6        272.60        217.68         7.81 o
  -1   2   6         47.19         45.13        10.18 o
   0   2   6         13.74          6.32         5.32 o
   1   2   6        612.45        620.71        15.64 o
   2   2   6        235.63        264.96         7.52 o
   3   2   6        222.05        321.77        10.45 o
   4   2   6       1600.88       1858.18        39.45 o
   5   2   6        870.90        888.98        18.41 o
   6   2   6          2.52          6.83         4.28 o
   7   2   6         24.57         23.24         5.29 o
   8   2   6         53.79         34.65         8.19 o
   9   2   6         17.94          4.53         8.83 o
  -7   3   6         45.41         32.04         9.22 o
  -6   3   6         69.62         65.34         9.27 o
  -5   3   6          2.16          7.64         4.25 o
  -4   3   6         46.81         42.00         5.50 o
  -3   3   6         28.04         27.35         4.01 o
  -2   3   6        120.80        123.16         5.03 o
  -1   3   6       1285.73       1217.59        27.05 o
   0   3   6       2575.56       3030.81        63.42 o
   1   3   6        479.42        514.36        13.71 o
   2   3   6        601.43        695.37        17.01 o
   3   3   6         84.33         89.26         4.92 o
   4   3   6          1.52          9.74         3.22 o
   5   3   6         30.20         36.43         5.58 o
   6   3   6          0.03         -0.71         3.71 o
   7   3   6          6.08         13.89         5.65 o
   8   3   6         43.78         46.18         8.25 o
   9   3   6         98.86         89.90        10.17 o
  -7   4   6          7.92          6.89         8.77 o
  -6   4   6         18.11         17.07         8.61 o
  -5   4   6        257.56        268.65        12.88 o
  -4   4   6        733.36        764.62        21.21 o
  -3   4   6        586.63        591.92        13.64 o
  -2   4   6        121.61        151.86         8.58 o
  -1   4   6        109.30         89.66         4.73 o
   0   4   6        261.79        247.73         8.36 o
   1   4   6         17.66         17.10         4.30 o
   2   4   6         15.92         13.71         3.79 o
   3   4   6        542.35        511.52        13.70 o
   4   4   6         10.23         10.01         4.77 o
   5   4   6        145.50        178.14         7.60 o
   6   4   6        653.87        712.27        17.55 o
   7   4   6        214.04        227.44        10.44 o
   8   4   6          0.00          5.28         7.81 o
   9   4   6          8.45         15.41         9.04 o
  -6   5   6         24.64         15.62         8.65 o
  -5   5   6         49.23         48.50         9.17 o
  -4   5   6        148.56        157.53         8.49 o
  -3   5   6         34.01         38.66         6.91 o
  -2   5   6          4.04          9.86         4.66 o
  -1   5   6         17.59         30.10         5.21 o
   0   5   6        105.67        109.29         5.77 o
   1   5   6        730.20        762.01        18.87 o
   2   5   6       1709.88       1904.25        41.18 o
   3   5   6        353.84        335.44        10.47 o
   4   5   6        185.42        186.44         8.64 o
   5   5   6          0.37          4.14         4.45 o
   6   5   6          1.21         -2.23         4.58 o
   7   5   6         23.58         10.67         6.91 o
   8   5   6          2.21         -0.21         6.83 o
   9   5   6          6.68         -0.20         8.91 o
  -6   6   6          4.72          2.38         9.29 o
  -5   6   6         11.38         17.72         9.41 o
  -4   6   6         28.85         30.73         9.86 o
  -3   6   6        382.24        393.49        14.27 o
  -2   6   6        830.51        891.47        25.02 o
  -1   6   6        645.83        631.16        17.62 o
   0   6   6        129.88        140.99         6.68 o
   1   6   6         46.15         39.57         6.76 o
   2   6   6         98.35         98.57         5.98 o
   3   6   6          7.78          9.27         4.94 o
   4   6   6         15.59         16.14         5.35 o
   5   6   6        191.34        198.37         8.76 o
   6   6   6          0.38         -5.02         5.02 o
   7   6   6         71.11         62.95         8.51 o
   8   6   6        201.19        224.63        11.60 o
  -5   7   6         12.08         12.31        11.72 o
  -4   7   6         48.34         48.62        12.00 o
  -3   7   6         57.20         50.77        11.82 o
  -2   7   6        148.05        159.47        17.07 o
  -1   7   6         86.65         72.96         9.04 o
   0   7   6          8.44         12.09         4.73 o
   1   7   6          4.02          7.12         4.86 o
   2   7   6         24.37         24.80         5.37 o
   3   7   6        240.51        254.75        10.93 o
   4   7   6        666.43        678.41        20.58 o
   5   7   6        125.32        139.22         7.82 o
   6   7   6         24.21         23.49         5.94 o
   7   7   6          2.70          6.96         5.90 o
   8   7   6          0.05          1.52         7.53 o
  -5   8   6         56.17         67.12        13.89 o
  -4   8   6          0.00         14.47        20.23 o
  -3   8   6          6.68         13.43         7.27 o
  -2   8   6         43.67         49.33         7.71 o
  -1   8   6        321.14        322.97        15.04 o
   0   8   6        613.80        680.02        20.09 o
   1   8   6        312.49        311.57        11.36 o
   2   8   6         45.55         41.78         6.76 o
   3   8   6          6.80         12.65         5.28 o
   4   8   6         26.57         38.56         8.05 o
   5   8   6          3.96          3.13         5.83 o
   6   8   6          7.95         -0.33         8.74 o
   7   8   6         42.02         36.19         7.14 o
   8   8   6          0.07        -15.29        15.29 o
  -4   9   6        432.33        391.81        27.64 o
  -3   9   6          0.73          9.99        12.30 o
  -2   9   6         48.23         38.31        11.18 o
  -1   9   6         67.14         67.43        11.47 o
   0   9   6         78.85         79.08         9.68 o
   1   9   6         82.24         74.74         8.00 o
   2   9   6         15.96         16.81         7.80 o
   3   9   6          0.10         -6.01         6.43 o
   4   9   6          0.27          8.23         7.60 o
   5   9   6         61.82         74.90         7.46 o
   6   9   6        189.44        196.71        11.33 o
   7   9   6         35.01         20.27         9.11 o
  -2  10   6          5.27         13.74        17.79 o
  -1  10   6          0.68         -1.19         8.36 o
   0  10   6         51.37         59.50         9.86 o
   1  10   6        147.13        168.46        10.75 o
   2  10   6        285.30        303.66        13.94 o
   3  10   6         74.31         95.73        12.82 o
   4  10   6          8.76          7.14         7.83 o
   5  10   6          0.27          0.46         7.83 o
   6  10   6          3.45         -3.24         8.15 o
  -1  11   6          0.58         10.86         9.72 o
   0  11   6         24.00         26.39        10.43 o
   1  11   6         54.32         61.52        11.08 o
   2  11   6         16.83         23.71        13.39 o
   3  11   6         33.39         40.30         8.99 o
   4  11   6         12.46         16.01        12.36 o
  -2 -10   7        184.85        230.31        36.69 o
  -1 -10   7         38.22         29.72        22.54 o
   0 -10   7         11.45         15.18        19.67 o
   1 -10   7          8.53         21.26        19.73 o
  -4  -9   7          0.68         19.49        15.34 o
  -3  -9   7          6.75         18.47        10.84 o
  -2  -9   7          6.20         16.34        13.68 o
  -1  -9   7         10.63         14.41        10.05 o
   0  -9   7         29.76         28.39        14.14 o
   1  -9   7         30.30         25.95        14.78 o
   2  -9   7         75.11         81.29        25.17 o
   3  -9   7         45.41         44.84        11.21 o
  -5  -8   7         12.42         11.27        14.97 o
  -4  -8   7         38.56         42.60         7.03 o
  -3  -8   7          8.59         10.07        10.28 o
  -2  -8   7          5.52         10.20         6.86 o
  -1  -8   7       1719.04       1749.23        54.09 o
   0  -8   7        525.95        524.43        27.01 o
   1  -8   7         85.85         82.51        10.82 o
   2  -8   7         22.76         32.27        13.05 o
   3  -8   7         14.68         23.72        22.93 o
  -6  -7   7          1.15          6.18        11.62 o
  -5  -7   7          2.08         -0.70         8.49 o
  -4  -7   7         79.73         77.64        11.70 o
  -3  -7   7         94.02        119.40        12.89 o
  -2  -7   7          0.22          3.38         9.20 o
  -1  -7   7         13.00         11.00         8.48 o
   0  -7   7          6.08         18.42         6.25 o
   1  -7   7         48.43         44.78         6.53 o
   2  -7   7         71.36         52.15         7.99 o
   3  -7   7         70.41         58.26         6.59 o
   4  -7   7        127.45        143.41        10.01 o
  -6  -6   7         71.47         63.04        10.31 o
  -5  -6   7          0.53         -6.56         7.18 o
  -4  -6   7          0.20          6.50         6.15 o
  -3  -6   7         50.99         46.93         6.16 o
  -2  -6   7        128.62        113.30        10.38 o
  -1  -6   7         21.14         20.65         5.32 o
   0  -6   7          1.37          2.66         4.63 o
   1  -6   7       3291.58       3482.85        86.16 o
   2  -6   7       1002.51       1000.57        33.13 o
   3  -6   7        156.09        127.38        14.71 o
   4  -6   7         27.78         22.45         5.88 o
   5  -6   7          9.83         -1.88         6.82 o
  -7  -5   7          8.03          2.34         6.79 o
  -6  -5   7         24.24         21.41         6.60 o
  -5  -5   7          9.90         14.80         9.72 o
  -4  -5   7          1.34         -5.70         5.70 o
  -3  -5   7         32.70         27.21         5.71 o
  -2  -5   7        412.67        412.40        14.48 o
  -1  -5   7        368.80        395.05        14.53 o
   0  -5   7          0.61          4.49         4.03 o
   1  -5   7          8.29          9.42         5.34 o
   2  -5   7          2.70         14.54         5.35 o
   3  -5   7        127.04        126.97         7.91 o
   4  -5   7        122.58        124.98         7.22 o
   5  -5   7         86.74         83.09        13.10 o
   6  -5   7         84.54         91.64         9.55 o
   7  -5   7         86.03         81.53        16.31 o
  -7  -4   7         26.77         18.29         7.75 o
  -6  -4   7         37.96         39.87        10.12 o
  -5  -4   7          3.44          2.49         5.67 o
  -4  -4   7        257.05        263.03        10.35 o
  -3  -4   7          0.42         -0.88         5.11 o
  -2  -4   7          4.11         -0.27         5.58 o
  -1  -4   7        109.90         99.23         7.81 o
   0  -4   7        288.11        271.05         9.88 o
   1  -4   7         19.76         21.60         7.41 o
   2  -4   7         13.30         17.93         7.52 o
   3  -4   7       3841.56       4345.75       109.56 o
   4  -4   7       1149.07       1160.91        27.70 o
   5  -4   7        207.17        194.70         9.20 o
   6  -4   7         27.82         13.38         6.61 o
   7  -4   7          1.78         -6.53         8.98 o
   8  -4   7          0.66         -2.68        11.26 o
  -7  -3   7         27.79         19.58         6.42 o
  -6  -3   7          1.22         -5.72         5.72 o
  -5  -3   7         25.19         13.93         5.56 o
  -4  -3   7         40.40         43.80         5.87 o
  -3  -3   7         55.47         57.58         5.60 o
  -2  -3   7          0.16         -4.13         5.01 o
  -1  -3   7        134.84        107.86         5.13 o
   0  -3   7       1394.96       1397.55        26.92 o
   1  -3   7       1011.95       1150.60        27.33 o
   2  -3   7          0.85          0.15         4.18 o
   3  -3   7          0.20         -0.98         3.05 o
   4  -3   7          1.17         46.14        11.70 o
   5  -3   7        155.44        152.18         7.07 o
   6  -3   7        138.12        126.74         9.42 o
   7  -3   7         59.26         52.00         7.68 o
   8  -3   7         19.66          8.38        10.93 o
  -7  -2   7          1.34          1.34         8.54 o
  -6  -2   7         19.71         26.47         6.00 o
  -5  -2   7         41.49         41.27         9.04 o
  -4  -2   7        211.68        210.22         9.05 o
  -3  -2   7          5.79          7.85         4.66 o
  -2  -2   7        659.77        637.93        16.43 o
  -1  -2   7          1.76         -1.05         3.45 o
   0  -2   7          1.29          1.72         3.10 o
   1  -2   7        130.76        132.16         7.50 o
   2  -2   7        512.75        568.55        20.83 o
   3  -2   7          2.41          4.47         2.94 o
   4  -2   7          1.40          2.80         4.71 o
   5  -2   7       2999.90       3298.38        74.72 o
   6  -2   7        754.00        693.21        21.23 o
   7  -2   7        177.88        164.03        14.64 o
   8  -2   7         18.53         15.13         8.09 o
  -7  -1   7         81.66         80.25         9.66 o
  -6  -1   7          2.98          2.47         6.09 o
  -5  -1   7         76.37         62.09         6.14 o
  -4  -1   7          1.96          1.20         5.17 o
  -3  -1   7         38.03         34.75         4.79 o
  -2  -1   7         14.77         19.23         5.09 o
  -1  -1   7        227.66        249.69         7.26 o
   0  -1   7          0.60         -1.85         5.06 o
   1  -1   7        210.22        236.09         9.43 o
   2  -1   7       2396.06       2919.61        75.42 o
   3  -1   7       1350.28       1656.79        34.72 o
   4  -1   7          1.44          1.94         3.15 o
   5  -1   7         10.45          7.58         4.22 o
   6  -1   7          1.79          6.86         4.37 o
   7  -1   7         84.11         65.74         7.24 o
   8  -1   7         94.47         86.47         8.28 o
   9  -1   7         20.28         17.72        12.16 o
  -7   0   7          2.71          5.96         8.83 o
  -6   0   7          3.36          7.00         5.32 o
  -5   0   7         10.03         -1.26         7.02 o
  -4   0   7         41.38         39.98         5.40 o
  -3   0   7         16.43         15.20         4.58 o
  -2   0   7        613.81        624.51        16.07 o
  -1   0   7          2.25         -4.07         4.07 o
   0   0   7        703.30        683.93        15.47 o
   1   0   7          0.56         -1.95         3.58 o
   2   0   7          0.62         -2.92         2.92 o
   3   0   7         50.65         42.54         2.74 o
   4   0   7        500.35        480.90        18.93 o
   5   0   7          0.11          4.02         3.75 o
   6   0   7         11.90          7.48         5.05 o
   7   0   7       1617.00       1703.71        47.06 o
   8   0   7        322.97        292.35        15.56 o
   9   0   7         95.92         67.50        10.64 o
  -7   1   7        211.05        218.70        14.05 o
  -6   1   7        309.14        303.93        11.21 o
  -5   1   7        255.35        243.34         9.86 o
  -4   1   7          2.36          0.73         4.56 o
  -3   1   7         84.83         92.76         5.72 o
  -2   1   7          5.15          1.38         4.12 o
  -1   1   7         13.46          7.85         6.53 o
   0   1   7          0.65         -4.56         4.56 o
   1   1   7        617.30        677.08        15.25 o
   2   1   7          6.89         23.00         3.76 o
   3   1   7        145.61        149.27         5.18 o
   4   1   7       1548.53       1610.54        38.43 o
   5   1   7        895.75        915.67        23.42 o
   6   1   7          0.13         -1.23         4.71 o
   7   1   7         10.45          3.35         6.63 o
   8   1   7          1.89         -2.44         7.14 o
   9   1   7         25.39         12.00         8.22 o
  -7   2   7         14.44         25.25         9.26 o
  -6   2   7         17.65         16.56         8.41 o
  -5   2   7          2.57          5.58         8.66 o
  -4   2   7         15.54         18.25         5.01 o
  -3   2   7         20.02         15.23         4.41 o
  -2   2   7         44.62         58.45         5.79 o
  -1   2   7          6.27          3.94         3.98 o
   0   2   7        956.45       1134.84        26.19 o
   1   2   7          0.16          1.24         6.35 o
   2   2   7        197.06        227.15         7.88 o
   3   2   7          0.15         -1.92         2.72 o
   4   2   7          0.04          1.15         2.96 o
   5   2   7          6.68          3.14         3.20 o
   6   2   7        221.28        203.36         9.84 o
   7   2   7          0.72         -0.78         4.86 o
   8   2   7         28.75         17.39         7.88 o
   9   2   7        632.47        613.87        26.51 o
  -7   3   7          0.89         -9.23        14.71 o
  -6   3   7         20.43          8.36        19.50 o
  -5   3   7        544.98        529.39        16.53 o
  -4   3   7        620.80        596.96        16.34 o
  -3   3   7        580.37        572.91        15.34 o
  -2   3   7         15.85          8.19         4.32 o
  -1   3   7         16.87         30.17         3.92 o
   0   3   7          0.03          2.85         3.56 o
   1   3   7          0.10          2.97         3.53 o
   2   3   7          0.03         -2.19         3.66 o
   3   3   7        566.54        581.62        14.84 o
   4   3   7         15.32         17.71         3.98 o
   5   3   7         31.16         28.51         4.58 o
   6   3   7        550.69        563.51        14.37 o
   7   3   7        342.30        352.62        13.46 o
   8   3   7          0.24          0.95         7.36 o
   9   3   7          2.52          3.88         8.44 o
  -7   4   7        416.89        346.49        77.45 o
  -6   4   7         20.03         29.17         9.14 o
  -5   4   7         25.18         24.60         4.95 o
  -4   4   7         48.29         52.91        14.56 o
  -3   4   7          0.43         -2.00         3.46 o
  -2   4   7         70.16         66.80         5.55 o
  -1   4   7          4.57          2.58         3.41 o
   0   4   7         70.61        100.23         6.46 o
   1   4   7          0.61          5.31         3.53 o
   2   4   7        860.58        936.71        22.00 o
   3   4   7          9.55          7.08         3.85 o
   4   4   7         26.75         24.75         4.60 o
   5   4   7          0.17          5.52         5.24 o
   6   4   7          0.15         -2.28         4.28 o
   7   4   7          0.00          4.33         5.95 o
   8   4   7         67.63         57.75        10.30 o
   9   4   7          1.13          2.88         8.62 o
  -6   5   7         46.08         54.85        14.86 o
  -5   5   7          0.09         17.20        13.24 o
  -4   5   7         42.67         33.55         5.49 o
  -3   5   7        773.05        763.01        24.33 o
  -2   5   7        715.79        688.44        17.68 o
  -1   5   7        732.97        783.49        19.63 o
   0   5   7          9.87          0.68         4.03 o
   1   5   7          1.45          8.82         4.00 o
   2   5   7         12.79         11.31         4.12 o
   3   5   7          8.00          6.81         4.38 o
   4   5   7          0.36         -1.98         4.67 o
   5   5   7        187.70        178.87         8.77 o
   6   5   7          4.72          0.24         4.79 o
   7   5   7          0.30         -6.07         6.07 o
   8   5   7        128.94        138.62        14.78 o
   9   5   7         82.84         87.69        23.55 o
  -6   6   7        783.97        903.22        36.18 o
  -5   6   7        926.89        950.01        32.21 o
  -4   6   7         23.22         18.94         8.24 o
  -3   6   7         37.87         35.71         6.41 o
  -2   6   7        102.53         91.10         7.75 o
  -1   6   7          2.35          3.77         4.18 o
   0   6   7        103.68         95.79         7.06 o
   1   6   7          1.04          6.82         4.23 o
   2   6   7        106.08        113.89         7.25 o
   3   6   7         12.83          7.78         4.98 o
   4   6   7        366.17        372.89        12.33 o
   5   6   7         28.68         29.35         5.41 o
   6   6   7          0.94         -2.68         5.22 o
   7   6   7          0.22         -5.48         8.81 o
   8   6   7          1.97          7.58         7.13 o
  -5   7   7         21.18         47.20        32.74 o
  -4   7   7         51.62         77.65        12.50 o
  -3   7   7          3.61         13.39        10.00 o
  -2   7   7         58.10         53.07         6.91 o
  -1   7   7        627.22        610.32        16.71 o
   0   7   7        459.66        450.38        13.53 o
   1   7   7        501.04        507.56        14.78 o
   2   7   7          0.09         -4.96         4.96 o
   3   7   7          1.96          1.90         5.50 o
   4   7   7         23.48         21.69         7.00 o
   5   7   7          5.81          9.39         7.17 o
   6   7   7          0.00          2.42         5.51 o
   7   7   7         38.21         23.06         9.42 o
   8   7   7          0.57         -5.94         7.39 o
  -4   8   7       1101.15       1222.41        50.10 o
  -3   8   7       1090.01       1071.55        34.42 o
  -2   8   7         13.15         22.83        17.33 o
  -1   8   7         29.66         30.32        11.18 o
   0   8   7        117.26        125.96         7.88 o
   1   8   7          6.89         10.54         5.50 o
   2   8   7         60.45         60.36         7.22 o
   3   8   7          7.05         -1.47         6.42 o
   4   8   7         64.68         56.76         6.99 o
   5   8   7         10.79         14.97         5.86 o
   6   8   7         85.97         95.21         8.72 o
   7   8   7         12.93          3.51         7.98 o
  -3   9   7         19.20         38.75        18.09 o
  -2   9   7         36.26         46.45        13.07 o
  -1   9   7          4.81         16.98         7.70 o
   0   9   7         47.27         45.29         8.93 o
   1   9   7        290.30        293.11        13.80 o
   2   9   7        197.16        190.17        16.42 o
   3   9   7        232.00        225.10        10.12 o
   4   9   7          5.19          8.49         5.86 o
   5   9   7          3.18         -2.86         6.99 o
   6   9   7         18.61         12.76         6.68 o
   7   9   7          1.61         18.34        16.31 o
  -2  10   7        962.80        981.46        38.54 o
  -1  10   7        682.49        691.77        25.95 o
   0  10   7          4.62          0.89         9.89 o
   1  10   7          9.83         -6.31         8.53 o
   2  10   7         66.28         65.41         8.66 o
   3  10   7          6.63         18.00         8.33 o
   4  10   7         22.89          9.96        15.59 o
   5  10   7          6.40         25.30         9.80 o
   0  11   7         15.33         20.70        10.00 o
   1  11   7          1.98          7.30         9.68 o
   2  11   7         22.31         21.64        10.20 o
   3  11   7         80.16         94.28        11.67 o
   4  11   7         64.70         95.79        18.34 o
  -3  -9   8        105.81        113.41        24.67 o
  -2  -9   8         87.46         72.27        19.24 o
  -1  -9   8        481.57        519.37        25.61 o
   0  -9   8        133.88        146.68        14.49 o
   1  -9   8         33.75         34.48        16.37 o
   2  -9   8          6.48          0.66        23.21 o
  -4  -8   8          2.24         19.94        14.54 o
  -3  -8   8          2.76          9.02        19.42 o
  -2  -8   8         71.56         83.20        18.09 o
  -1  -8   8          0.05         14.93         8.34 o
   0  -8   8         68.32         56.35        16.64 o
   1  -8   8         77.14         69.41        14.14 o
   2  -8   8         84.00         67.13        19.91 o
   3  -8   8          0.76          6.58        21.40 o
  -5  -7   8          0.60         -6.48        14.20 o
  -4  -7   8          8.67          5.22        13.77 o
  -3  -7   8         27.55         31.52         9.78 o
  -2  -7   8          1.48          4.54        10.00 o
  -1  -7   8        273.38        253.29        12.52 o
   0  -7   8        120.31        133.80        13.59 o
   1  -7   8       1209.79       1252.27        40.79 o
   2  -7   8        313.79        315.42        28.95 o
   3  -7   8         77.28         70.21        23.44 o
   4  -7   8          0.34         -3.48         7.13 o
  -6  -6   8         58.53         54.10         8.80 o
  -5  -6   8          6.29          0.27         6.62 o
  -4  -6   8          5.97         -2.20         6.13 o
  -3  -6   8        142.03        153.19        10.09 o
  -2  -6   8         10.34          4.68         5.95 o
  -1  -6   8          5.27          5.49         7.81 o
   0  -6   8        156.13        152.85         9.72 o
   1  -6   8          0.36          4.27         5.99 o
   2  -6   8        101.06         99.53        11.77 o
   3  -6   8        149.28        170.62        17.21 o
   4  -6   8        152.01        143.04         9.45 o
   5  -6   8          0.04          3.06         9.17 o
  -6  -5   8         10.00          8.44         7.41 o
  -5  -5   8        113.37        109.12         9.42 o
  -4  -5   8          2.53          4.66         8.89 o
  -3  -5   8          4.22          7.89         8.28 o
  -2  -5   8         32.52         27.95         6.47 o
  -1  -5   8         51.48         35.33         5.56 o
   0  -5   8          4.60          3.92         4.44 o
   1  -5   8        547.28        581.54        18.79 o
   2  -5   8        118.18        154.58        17.80 o
   3  -5   8       2160.64       2351.17        59.58 o
   4  -5   8        487.82        485.05        27.38 o
   5  -5   8         80.25         69.34         9.14 o
   6  -5   8          1.44         -1.27         7.10 o
   7  -5   8          0.03          0.00        12.23 o
  -7  -4   8         78.72         85.60        29.55 o
  -6  -4   8          0.17          1.23         6.34 o
  -5  -4   8          8.53          9.06         6.04 o
  -4  -4   8        305.21        308.53        11.48 o
  -3  -4   8         23.65         25.13         5.69 o
  -2  -4   8          7.66          9.29         5.49 o
  -1  -4   8        475.24        473.22        13.62 o
   0  -4   8         11.37         18.09         5.17 o
   1  -4   8          2.79         -1.66         5.98 o
   2  -4   8        227.97        228.87         9.86 o
   3  -4   8          0.33         -1.19         4.85 o
   4  -4   8        126.01        163.39         9.05 o
   5  -4   8        185.12        199.69         9.71 o
   6  -4   8        141.24        122.44        17.57 o
   7  -4   8          1.68          1.63         7.78 o
  -7  -3   8         39.79         27.65         8.43 o
  -6  -3   8         42.25         41.22         7.13 o
  -5  -3   8        309.76        310.98        11.60 o
  -4  -3   8         40.18         38.98         6.27 o
  -3  -3   8        648.31        675.06        17.82 o
  -2  -3   8          5.21         12.44         5.00 o
  -1  -3   8          5.32          7.53         6.74 o
   0  -3   8         39.27         41.40         4.12 o
   1  -3   8         21.30         30.93         8.89 o
   2  -3   8          1.89          7.29         4.81 o
   3  -3   8        774.97        932.35        20.99 o
   4  -3   8         73.54        113.60         7.26 o
   5  -3   8       2300.73       2501.75        65.38 o
   6  -3   8        460.55        438.31        39.23 o
   7  -3   8         34.04         34.67         7.62 o
   8  -3   8          2.55         -7.95        24.46 o
  -7  -2   8          5.32         11.00         8.76 o
  -6  -2   8         28.29         28.20         6.27 o
  -5  -2   8        152.27        147.71        10.94 o
  -4  -2   8          0.02          3.74         5.48 o
  -3  -2   8         14.18          7.95         5.15 o
  -2  -2   8       1093.54       1025.39        24.14 o
  -1  -2   8        103.27        121.24         7.82 o
   0  -2   8          2.24          4.15         3.37 o
   1  -2   8       1197.50       1236.31        31.09 o
   2  -2   8          2.88          5.26         4.29 o
   3  -2   8          7.03          5.85         3.42 o
   4  -2   8        155.75        156.39         8.84 o
   5  -2   8          6.56          2.42         5.22 o
   6  -2   8        102.62        106.61         8.50 o
   7  -2   8        150.90        145.99        10.87 o
   8  -2   8         66.69         67.77        12.13 o
  -7  -1   8         16.36         21.99        14.53 o
  -6  -1   8          2.89          6.32         6.96 o
  -5  -1   8         90.11         76.50         6.64 o
  -4  -1   8         64.31         71.02         6.44 o
  -3  -1   8        875.24        881.10        21.63 o
  -2  -1   8         68.45         64.07         5.54 o
  -1  -1   8       2067.82       2232.76        47.53 o
   0  -1   8         34.49         46.81         4.69 o
   1  -1   8          0.41         -0.47         4.61 o
   2  -1   8          7.26          3.47         3.22 o
   3  -1   8          0.35         -0.91         2.64 o
   4  -1   8          7.25          7.01         4.62 o
   5  -1   8        607.15        679.56        21.17 o
   6  -1   8         34.27         43.27         7.18 o
   7  -1   8       1495.79       1507.10        50.15 o
   8  -1   8        266.44        253.75        15.61 o
  -7   0   8        124.45        125.32        17.80 o
  -6   0   8        155.62        164.78        11.85 o
  -5   0   8         11.99          1.98         5.25 o
  -4   0   8        102.76        102.54         6.99 o
  -3   0   8        130.70        128.63         7.04 o
  -2   0   8          2.18          1.89         4.57 o
  -1   0   8         15.55         36.21         5.93 o
   0   0   8       1994.57       2052.71        44.13 o
   1   0   8        189.75        247.28         9.80 o
   2   0   8          0.07          4.89         2.66 o
   3   0   8       1302.32       1365.83        27.50 o
   4   0   8         11.13         10.18         4.03 o
   5   0   8         41.12         40.15         6.36 o
   6   0   8         58.02         53.06         8.36 o
   7   0   8         10.11          8.53        11.18 o
   8   0   8         50.03         39.00        12.79 o
   9   0   8         81.26         70.72        10.69 o
  -7   1   8         10.20         18.99        15.30 o
  -6   1   8          1.18         -5.43         5.43 o
  -5   1   8         27.46         26.91         5.64 o
  -4   1   8          0.65          2.87         5.06 o
  -3   1   8        182.81        163.85         7.96 o
  -2   1   8         61.28         67.95         5.50 o
  -1   1   8       1482.56       1585.66        35.01 o
   0   1   8         65.13         55.08         5.38 o
   1   1   8       3176.71       3721.84        70.74 o
   2   1   8        115.44        124.24         5.57 o
   3   1   8          1.09          6.51         2.80 o
   4   1   8          4.91          3.55         3.18 o
   5   1   8         10.16          5.75         4.35 o
   6   1   8         22.23         33.81         7.09 o
   7   1   8        308.74        309.24        13.54 o
   8   1   8         31.16         19.11         8.68 o
   9   1   8        684.67        635.91        26.28 o
  -7   2   8          3.54          6.22        16.33 o
  -6   2   8         28.93          2.64         8.49 o
  -5   2   8        412.30        408.54        13.12 o
  -4   2   8        403.93        388.51        12.59 o
  -3   2   8         34.43         42.72         5.37 o
  -2   2   8        220.21        184.73         8.32 o
  -1   2   8         18.19         33.47         7.35 o
   0   2   8          2.65          8.57         3.86 o
   1   2   8         12.32          5.17         3.70 o
   2   2   8       1238.82       1324.45        29.47 o
   3   2   8        162.55        200.88         7.88 o
   4   2   8          0.90          3.20         3.17 o
   5   2   8        619.90        629.24        15.76 o
   6   2   8         22.52         27.59         8.77 o
   7   2   8         43.39         34.08         7.28 o
   8   2   8         13.99         10.42         8.83 o
   9   2   8          7.45         13.15         8.85 o
  -6   3   8          2.82          9.61         9.10 o
  -5   3   8         11.92          4.67         5.46 o
  -4   3   8          8.32         14.30         7.06 o
  -3   3   8         34.34         29.74         5.02 o
  -2   3   8          8.42         10.56         3.83 o
  -1   3   8        372.37        316.23        10.37 o
   0   3   8         63.06         73.99         5.15 o
   1   3   8       1213.43       1360.43        30.48 o
   2   3   8         69.69         57.35         4.72 o
   3   3   8       1820.52       1925.22        41.44 o
   4   3   8         80.39         80.26         5.41 o
   5   3   8          2.91          5.80         4.26 o
   6   3   8         10.80          5.01         5.34 o
   7   3   8         12.20          7.44         5.32 o
   8   3   8         15.95          4.70         9.27 o
   9   3   8        121.02        107.71        13.09 o
  -6   4   8         48.34         65.62        18.39 o
  -5   4   8         10.18         12.56         9.95 o
  -4   4   8         32.79         20.74        12.64 o
  -3   4   8        891.26        852.75        20.70 o
  -2   4   8        686.95        652.71        18.15 o
  -1   4   8         37.03         37.69         4.34 o
   0   4   8        235.39        216.82         9.11 o
   1   4   8          3.75         -2.68         3.54 o
   2   4   8          2.88          5.61         5.85 o
   3   4   8          1.63          0.09         4.02 o
   4   4   8        316.24        299.53        10.16 o
   5   4   8         75.96         90.06         6.18 o
   6   4   8          2.39         -2.87         6.95 o
   7   4   8        185.79        193.12         9.74 o
   8   4   8         11.18          9.89         7.95 o
   9   4   8         17.97         -3.84        30.06 o
  -6   5   8        156.20        161.77        19.86 o
  -5   5   8        124.18        150.09        12.27 o
  -4   5   8          7.43         11.27        13.53 o
  -3   5   8         11.59          8.07        16.03 o
  -2   5   8         17.02         27.26         4.16 o
  -1   5   8         26.35         16.65         5.32 o
   0   5   8         21.21         27.39         5.26 o
   1   5   8        513.26        487.08        13.79 o
   2   5   8         94.33        103.39         7.82 o
   3   5   8        519.62        563.03        15.49 o
   4   5   8         65.32         63.74         5.69 o
   5   5   8        488.27        541.22        18.08 o
   6   5   8         19.21         15.40         5.15 o
   7   5   8          0.64         -6.01         6.01 o
   8   5   8          2.88          0.49         6.67 o
  -5   6   8         15.01         36.29        17.63 o
  -4   6   8         55.01         67.92        14.86 o
  -3   6   8         11.25         29.25         9.94 o
  -2   6   8         47.95         23.80        13.08 o
  -1   6   8       1018.52        997.55        24.30 o
   0   6   8        604.79        584.35        16.21 o
   1   6   8          4.40          3.29         5.43 o
   2   6   8        175.91        174.27        12.76 o
   3   6   8          6.86         -3.16         5.71 o
   4   6   8          5.11          7.73         5.59 o
   5   6   8          1.72          4.66         7.60 o
   6   6   8         33.04         18.53         5.71 o
   7   6   8         31.20         26.50         7.10 o
   8   6   8          0.78        -12.35        12.35 o
  -5   7   8        121.47        250.69        67.26 o
  -4   7   8        249.15        288.40        19.86 o
  -3   7   8        235.69        276.14        20.31 o
  -2   7   8          5.31         19.91         6.98 o
  -1   7   8         10.03         -2.07         4.41 o
   0   7   8         17.05         25.07         6.61 o
   1   7   8         10.00         11.36         5.08 o
   2   7   8          6.91          5.47         5.68 o
   3   7   8        319.27        299.16        11.26 o
   4   7   8         62.96         63.74         7.02 o
   5   7   8        149.49        167.14         8.50 o
   6   7   8         27.92         42.94         6.25 o
   7   7   8         89.36         89.30         8.44 o
   8   7   8          3.58          4.46        18.89 o
  -4   8   8          8.54         35.58        45.86 o
  -3   8   8          0.26         14.21        17.93 o
  -2   8   8         28.01         39.38         9.12 o
  -1   8   8          4.66          9.97        13.97 o
   0   8   8         63.18         36.40         8.33 o
   1   8   8        593.15        601.52        17.16 o
   2   8   8        304.83        305.50        11.70 o
   3   8   8          0.14         -6.67         6.67 o
   4   8   8         71.34         71.66         8.68 o
   5   8   8          1.29          8.56         7.72 o
   6   8   8          2.34          2.31         6.13 o
   7   8   8          4.76          6.17         7.40 o
  -3   9   8        126.51        152.94        30.74 o
  -2   9   8        275.58        316.99        15.95 o
  -1   9   8        235.02        246.42        14.11 o
   0   9   8          0.81          4.84         7.82 o
   1   9   8          9.54         11.50         6.42 o
   2   9   8          9.69         11.65         6.74 o
   3   9   8          1.46          2.40         6.78 o
   4   9   8          2.11         -4.02         6.43 o
   5   9   8        107.53        120.95        13.06 o
   6   9   8         22.71         23.09         6.75 o
  -1  10   8          5.58         16.97         8.51 o
   0  10   8          6.45         14.53         8.92 o
   1  10   8          1.20         -8.44         8.44 o
   2  10   8         74.33         55.93         8.24 o
   3  10   8        206.49        203.50        12.03 o
   4  10   8        103.32        107.91         9.75 o
   5  10   8          0.65         -0.97        11.01 o
   2  11   8          0.12         12.57        12.75 o
   3  11   8          6.66          2.04        14.27 o
  -1  -9   9          0.04          3.71         9.52 o
   0  -9   9         23.10         23.29        11.32 o
   1  -9   9         26.38         26.28        23.01 o
  -3  -8   9         59.36         92.44        19.12 o
  -2  -8   9         60.17         60.71        10.44 o
  -1  -8   9        329.86        362.59        18.68 o
   0  -8   9        311.03        312.74        19.24 o
   1  -8   9         90.36         83.51        16.35 o
   2  -8   9         16.68         26.64        23.44 o
   3  -8   9         24.79        117.19        27.52 o
  -4  -7   9         11.73         25.60         8.68 o
  -3  -7   9          4.12         14.70         8.24 o
  -2  -7   9        306.96        318.68        27.42 o
  -1  -7   9         62.35         47.77        10.70 o
   0  -7   9         47.39         42.51         8.53 o
   1  -7   9          0.03          4.62        10.29 o
   2  -7   9         37.87         28.91         8.79 o
   3  -7   9         43.36         59.71        35.16 o
   4  -7   9        261.90        261.07        16.31 o
  -5  -6   9          7.91         10.08         6.92 o
  -4  -6   9          4.12         -3.19         7.35 o
  -3  -6   9         12.73         11.27        11.83 o
  -2  -6   9          2.18          4.80        12.36 o
  -1  -6   9        262.81        273.79        14.37 o
   0  -6   9        153.38        149.34         9.66 o
   1  -6   9        801.25        804.47        24.43 o
   2  -6   9        738.48        747.17        22.84 o
   3  -6   9        157.89        176.90        13.05 o
   4  -6   9         46.47         51.21         7.26 o
   5  -6   9         72.55         86.70        11.41 o
  -6  -5   9          0.93         17.32        28.53 o
  -5  -5   9         37.77         27.68         7.09 o
  -4  -5   9         88.82         86.89        12.20 o
  -3  -5   9         43.86         55.27         8.58 o
  -2  -5   9         79.45         75.58         7.32 o
  -1  -5   9         28.02         24.72         6.65 o
   0  -5   9        945.57        909.16        26.69 o
   1  -5   9        103.25         92.71        10.30 o
   2  -5   9         68.28         67.78        11.47 o
   3  -5   9          2.53          8.62         5.40 o
   4  -5   9         33.52         31.73        10.54 o
   5  -5   9         48.94         57.94        10.49 o
   6  -5   9        212.38        195.66        17.32 o
  -6  -4   9         96.87         94.16         8.81 o
  -5  -4   9        269.13        264.20        11.16 o
  -4  -4   9         43.97         52.95         6.62 o
  -3  -4   9         41.70         42.82         8.20 o
  -2  -4   9          1.08          6.77         5.54 o
  -1  -4   9         18.02         20.21         5.10 o
   0  -4   9          5.11         10.83         7.38 o
   1  -4   9        688.81        689.32        19.95 o
   2  -4   9        285.50        287.65        12.05 o
   3  -4   9       1362.08       1489.35        43.54 o
   4  -4   9        965.76       1092.84        35.89 o
   5  -4   9        197.18        205.53        10.19 o
   6  -4   9         79.91         96.98        12.74 o
   7  -4   9         95.18         76.62        15.29 o
  -6  -3   9          9.53          9.64        14.12 o
  -5  -3   9          2.57          5.44         6.23 o
  -4  -3   9          4.12          1.65         5.95 o
  -3  -3   9        121.66        116.90         7.41 o
  -2  -3   9        215.82        208.13         9.06 o
  -1  -3   9        186.00        191.76        13.14 o
   0  -3   9        311.05        322.84        12.48 o
   1  -3   9         34.71         46.46         6.99 o
   2  -3   9       1627.60       1683.64        41.02 o
   3  -3   9        145.89        143.33         7.44 o
   4  -3   9         74.01         94.38         7.85 o
   5  -3   9         13.77         21.95         5.85 o
   6  -3   9         16.53          7.94        14.46 o
   7  -3   9         40.13         52.96        10.08 o
  -6  -2   9         31.85         31.82         6.57 o
  -5  -2   9        437.36        438.30        14.13 o
  -4  -2   9        254.79        267.45        10.91 o
  -3  -2   9        731.62        688.59        18.18 o
  -2  -2   9        197.13        177.53         8.63 o
  -1  -2   9        164.39        156.65         7.81 o
   0  -2   9          6.67         -1.21         4.35 o
   1  -2   9          4.20          2.57         5.35 o
   2  -2   9          2.95          0.40         4.69 o
   3  -2   9        994.18       1052.55        26.41 o
   4  -2   9        304.45        338.67        13.26 o
   5  -2   9       1385.99       1481.73        40.97 o
   6  -2   9        687.09        715.29        28.70 o
   7  -2   9        173.81        186.62        19.19 o
   8  -2   9         80.19         78.44        17.77 o
  -6  -1   9        218.32        222.61        11.73 o
  -5  -1   9         34.09         28.84         8.51 o
  -4  -1   9         22.32         26.60         6.32 o
  -3  -1   9          4.66          6.54         5.43 o
  -2  -1   9         22.51         21.95         5.18 o
  -1  -1   9        232.36        227.96        11.77 o
   0  -1   9        469.80        462.28        16.06 o
   1  -1   9        261.21        270.58        20.65 o
   2  -1   9        501.51        506.83        14.67 o
   3  -1   9         25.41         16.70         3.74 o
   4  -1   9       1438.27       1408.49        39.23 o
   5  -1   9        132.70        138.62         8.80 o
   6  -1   9         46.93         44.31         6.15 o
   7  -1   9         26.08         19.24        15.40 o
   8  -1   9          6.77         -4.46         8.11 o
  -6   0   9          0.48         13.43         9.11 o
  -5   0   9         57.53         51.88         7.52 o
  -4   0   9         55.04         52.62         7.20 o
  -3   0   9        835.49        812.11        21.65 o
  -2   0   9        531.95        523.73        19.37 o
  -1   0   9       1365.64       1469.98        33.04 o
   0   0   9        528.07        529.02        16.47 o
   1   0   9        382.48        359.93        10.84 o
   2   0   9         54.36         53.89         4.03 o
   3   0   9          7.03          6.36         3.54 o
   4   0   9          0.30         -2.24         6.91 o
   5   0   9        702.06        677.86        18.74 o
   6   0   9        194.15        194.18        10.03 o
   7   0   9        877.33        870.89        32.13 o
   8   0   9        293.58        281.26        15.94 o
  -6   1   9          0.00          5.53         9.33 o
  -5   1   9          9.47         14.86         7.84 o
  -4   1   9        659.71        613.09        17.31 o
  -3   1   9         46.77         39.48         5.91 o
  -2   1   9         82.32         87.17         7.21 o
  -1   1   9         13.75         13.42         6.84 o
   0   1   9         66.24         61.28         5.94 o
   1   1   9        234.21        218.86        13.18 o
   2   1   9        707.45        728.22        16.30 o
   3   1   9        154.72        158.40         9.49 o
   4   1   9        224.97        228.03         7.90 o
   5   1   9         27.69         21.11         5.23 o
   6   1   9        700.26        684.36        22.00 o
   7   1   9         58.33         48.80         7.43 o
   8   1   9         18.88         21.84        15.75 o
  -6   2   9          5.75         20.43         9.15 o
  -5   2   9          0.10          0.11         9.06 o
  -4   2   9          0.64         -3.80         6.46 o
  -3   2   9        166.29        166.40         8.49 o
  -2   2   9         37.83         34.26        11.01 o
  -1   2   9        981.41        940.04        29.57 o
   0   2   9        753.23        772.70        20.24 o
   1   2   9       1641.28       1908.83        41.53 o
   2   2   9        623.77        669.64        16.88 o
   3   2   9        394.99        397.26        11.42 o
   4   2   9         58.35         44.85         4.74 o
   5   2   9         22.83         25.86         5.49 o
   6   2   9          0.73         -0.67         5.05 o
   7   2   9        254.81        270.56        14.12 o
   8   2   9         79.57         64.26        19.56 o
  -6   3   9          8.64          1.01         9.14 o
  -5   3   9         71.13         68.74         9.93 o
  -4   3   9          0.43         13.40         5.22 o
  -3   3   9         51.64         52.76         6.44 o
  -2   3   9       1183.54       1167.32        26.82 o
  -1   3   9         20.69          7.56         5.77 o
   0   3   9        268.67        248.19        13.75 o
   1   3   9         11.53         19.16         4.33 o
   2   3   9         98.19        115.63         7.15 o
   3   3   9        114.36         99.40         5.83 o
   4   3   9        523.08        541.41        14.72 o
   5   3   9         33.07         37.30         5.73 o
   6   3   9         39.24         56.26         6.38 o
   7   3   9         11.04          4.21         5.33 o
   8   3   9        202.52        188.17        14.19 o
  -6   4   9        358.54        359.07        29.94 o
  -5   4   9         13.03          4.06         6.11 o
  -4   4   9         32.84         30.72        10.82 o
  -3   4   9          0.09          7.90        11.03 o
  -2   4   9          0.12         -0.85         4.41 o
  -1   4   9        238.83        226.77        17.24 o
   0   4   9         17.85          6.37         6.15 o
   1   4   9        644.44        627.70        16.81 o
   2   4   9        625.68        664.25        17.30 o
   3   4   9       1203.89       1283.23        29.48 o
   4   4   9        312.11        331.34        10.99 o
   5   4   9        235.12        236.69        10.30 o
   6   4   9         14.90         12.04         5.77 o
   7   4   9         14.53         13.36        11.12 o
   8   4   9          4.12         -6.98         7.78 o
  -5   5   9         75.59         91.10        32.80 o
  -4   5   9          7.65          5.91         7.50 o
  -3   5   9        121.94        123.74         8.67 o
  -2   5   9          1.29         25.94         6.53 o
  -1   5   9         80.11         74.00         5.46 o
   0   5   9       1227.33       1237.15        29.24 o
   1   5   9          6.22         11.06         5.39 o
   2   5   9        367.72        346.88        11.33 o
   3   5   9          5.22          6.04         4.60 o
   4   5   9         68.39         66.29         6.21 o
   5   5   9         40.55         28.05         6.78 o
   6   5   9        231.58        253.84        10.54 o
   7   5   9          0.39         -8.41         8.41 o
   8   5   9          3.61          2.98         6.69 o
  -5   6   9        251.99        265.23        23.87 o
  -4   6   9        540.46        556.51        26.62 o
  -3   6   9          5.04         13.30        14.36 o
  -2   6   9         56.32         47.77         6.37 o
  -1   6   9          1.11          5.02         4.48 o
   0   6   9          5.90          2.89         5.92 o
   1   6   9        182.83        172.34         8.20 o
   2   6   9          5.51         -4.67         4.67 o
   3   6   9        294.38        279.94        16.10 o
   4   6   9        344.46        341.88        11.88 o
   5   6   9        525.74        503.77        16.90 o
   6   6   9         86.34         99.63         7.40 o
   7   6   9         74.59         74.49         8.16 o
   8   6   9          1.33         -6.72         9.23 o
  -4   7   9          0.40          9.54        26.43 o
  -3   7   9         62.12         54.07        11.91 o
  -2   7   9          4.24          7.30         6.16 o
  -1   7   9         97.76        113.62         8.57 o
   0   7   9          0.33          5.56         4.88 o
   1   7   9         41.07         45.89         5.67 o
   2   7   9        721.70        725.37        19.52 o
   3   7   9          8.32          0.38         5.59 o
   4   7   9        243.39        232.09        10.22 o
   5   7   9          0.39         -8.64         9.12 o
   6   7   9         21.59         10.88         7.77 o
   7   7   9          8.50          0.41         8.52 o
  -3   8   9        270.20        285.39        37.51 o
  -2   8   9        494.90        499.14        39.07 o
  -1   8   9          1.37         -5.54        13.24 o
   0   8   9         35.00         35.50         5.91 o
   1   8   9          0.78          6.25         5.41 o
   2   8   9         10.71         11.33         5.71 o
   3   8   9         78.81         69.75         7.16 o
   4   8   9          0.85         -2.79         6.09 o
   5   8   9        123.45        144.49        12.84 o
   6   8   9        148.30        148.95         8.80 o
   7   8   9        166.07        125.13        20.36 o
  -2   9   9          2.17          5.97        16.58 o
  -1   9   9         24.42         41.89        10.85 o
   0   9   9          3.75          0.02         8.38 o
   1   9   9         35.18         41.52         6.86 o
   2   9   9          4.29          3.78         6.76 o
   3   9   9          9.19          1.29         6.90 o
   4   9   9        252.16        255.57        11.67 o
   5   9   9          3.09         -0.31         7.24 o
   6   9   9        104.94        106.39        11.15 o
   0  10   9        283.47        293.43        16.18 o
   1  10   9          0.42          4.87         8.64 o
   2  10   9          9.44          9.70         7.30 o
   3  10   9          0.01          6.13         7.67 o
   4  10   9         11.08         11.43         8.70 o
  -2  -8  10          1.40          2.44        14.56 o
  -1  -8  10          1.43         -1.29        13.87 o
   0  -8  10         22.29         20.24        14.68 o
   1  -8  10          0.73         -5.48        16.48 o
   2  -8  10         63.22         85.29        46.88 o
  -3  -7  10          0.46          7.02        15.83 o
  -2  -7  10          0.86          0.00         7.20 o
  -1  -7  10         37.42         27.73         9.20 o
   0  -7  10         11.47         12.34        12.03 o
   1  -7  10          6.73         27.74        18.92 o
   2  -7  10         31.42         41.78        10.81 o
   3  -7  10        111.19        138.23        13.07 o
   4  -7  10         22.35         26.10        15.29 o
  -4  -6  10          9.93         10.73         9.86 o
  -3  -6  10         10.09         60.50        19.42 o
  -2  -6  10         37.59         26.91        15.59 o
  -1  -6  10         44.42         34.54        14.45 o
   0  -6  10         13.19         13.39         7.21 o
   1  -6  10          0.09         -4.77        10.30 o
   2  -6  10          7.71         14.12        16.47 o
   3  -6  10          0.00          1.67        11.86 o
   4  -6  10        111.39        133.16         9.59 o
   5  -6  10         74.46         47.90        12.23 o
  -5  -5  10         60.31         49.62         8.12 o
  -4  -5  10         20.74         28.92        10.23 o
  -3  -5  10          0.45         -2.88         7.94 o
  -2  -5  10          8.16         12.23         8.24 o
  -1  -5  10          0.04         -2.46         6.55 o
   0  -5  10          0.93         -0.47         6.36 o
   1  -5  10         80.42         66.53         7.94 o
   2  -5  10         42.25         34.88        10.82 o
   3  -5  10         13.95         22.39        19.87 o
   4  -5  10         14.36         16.38         6.95 o
   5  -5  10        143.89        164.02        14.81 o
   6  -5  10         31.97          9.38        12.23 o
  -5  -4  10          0.09          7.64        11.24 o
  -4  -4  10         70.50         78.73        14.77 o
  -3  -4  10        103.18         92.60         9.32 o
  -2  -4  10         29.29         32.36         9.34 o
  -1  -4  10         57.31         47.91        11.31 o
   0  -4  10        107.49         76.75         7.29 o
   1  -4  10         66.29         64.56         7.32 o
   2  -4  10         50.71         49.71         6.99 o
   3  -4  10          4.78          1.46         7.57 o
   4  -4  10          0.55         -4.42         6.10 o
   5  -4  10          0.96         -2.88         6.05 o
   6  -4  10        104.25        127.89        19.36 o
  -6  -3  10        324.48        356.92        27.36 o
  -5  -3  10        601.19        631.94        32.50 o
  -4  -3  10         33.05         39.86         7.12 o
  -3  -3  10        237.02        248.89        10.51 o
  -2  -3  10         58.21         63.52         6.48 o
  -1  -3  10          0.08          2.14         5.12 o
   0  -3  10         18.29         27.80         9.61 o
   1  -3  10          1.97         -0.36         6.05 o
   2  -3  10         15.26         17.37         8.56 o
   3  -3  10        121.74        140.82         7.65 o
   4  -3  10         46.61         65.93         9.50 o
   5  -3  10         34.55         53.08        12.50 o
   6  -3  10          0.17         -7.34         8.22 o
   7  -3  10        114.76        117.76        20.89 o
  -6  -2  10         38.70         32.45        20.33 o
  -5  -2  10        248.30        228.81        12.09 o
  -4  -2  10         71.27         59.83         7.03 o
  -3  -2  10          0.90          0.73         5.59 o
  -2  -2  10        183.56        198.06         9.25 o
  -1  -2  10        168.95        165.29        10.83 o
   0  -2  10         28.89         27.64         6.74 o
   1  -2  10        146.04        171.04        11.43 o
   2  -2  10        189.51        192.69        11.18 o
   3  -2  10         56.43         79.07         5.57 o
   4  -2  10        103.47        125.54        14.32 o
   5  -2  10          9.86          1.04         5.88 o
   6  -2  10         10.40         10.73         8.58 o
   7  -2  10          1.17         -5.90        28.02 o
  -6  -1  10          6.33         11.81        10.71 o
  -5  -1  10         32.01         31.57        10.26 o
  -4  -1  10       1244.29       1205.04        28.99 o
  -3  -1  10       1437.32       1423.33        32.97 o
  -2  -1  10         33.16         34.05         5.99 o
  -1  -1  10        723.74        643.07        17.27 o
   0  -1  10         98.49        108.95         7.74 o
   1  -1  10          1.50         -2.73         5.60 o
   2  -1  10          5.83          6.10         4.70 o
   3  -1  10         14.34         20.00         4.59 o
   4  -1  10         24.93         29.57         6.01 o
   5  -1  10        119.46        125.81         8.85 o
   6  -1  10         15.63         13.11         5.54 o
   7  -1  10         57.41         76.38        12.16 o
   8  -1  10          3.41         -7.83        10.73 o
  -6   0  10          4.83         10.15        12.42 o
  -5   0  10        161.40        180.21        12.51 o
  -4   0  10         54.72         62.00        13.47 o
  -3   0  10        761.79        692.81        18.79 o
  -2   0  10        152.04        166.90        13.33 o
  -1   0  10          0.32         24.45         5.59 o
   0   0  10        268.31        273.63        18.84 o
   1   0  10        133.12        134.02         6.58 o
   2   0  10         10.85          6.99         3.74 o
   3   0  10        208.34        260.46         9.73 o
   4   0  10        219.15        200.10        13.34 o
   5   0  10         27.01         27.39         6.19 o
   6   0  10        109.36        105.93        11.91 o
   7   0  10          3.83         -6.90        10.70 o
   8   0  10         12.27          4.01        11.30 o
  -6   1  10          6.79         18.70         9.10 o
  -5   1  10         28.00         39.03         7.52 o
  -4   1  10         13.55         14.65         7.82 o
  -3   1  10         45.77         45.42         9.27 o
  -2   1  10       2940.98       2857.48        61.04 o
  -1   1  10       2523.42       2555.62        61.12 o
   0   1  10         14.93         24.83         5.92 o
   1   1  10       1305.23       1278.19        29.30 o
   2   1  10        112.53        120.73         6.40 o
   3   1  10         24.68         21.22         6.13 o
   4   1  10          0.14         -4.08         4.08 o
   5   1  10         24.58         20.44         5.18 o
   6   1  10         22.84         25.10         6.23 o
   7   1  10         66.23         70.47        18.85 o
   8   1  10          0.08         -9.25        14.19 o
  -6   2  10          2.26         39.01        35.72 o
  -5   2  10         51.38         49.00        18.76 o
  -4   2  10          8.42         16.67        10.61 o
  -3   2  10        333.14        318.65        11.68 o
  -2   2  10         68.25         68.11         6.48 o
  -1   2  10       1439.91       1374.14        39.54 o
   0   2  10        163.28        164.27         9.52 o
   1   2  10          0.33          1.66         4.40 o
   2   2  10        161.03        142.70        10.03 o
   3   2  10         45.52         51.84         5.02 o
   4   2  10         12.32         15.39         4.44 o
   5   2  10        161.82        166.12         9.17 o
   6   2  10        130.21        110.74        11.86 o
   7   2  10          9.21          2.15         5.82 o
   8   2  10         65.36         63.16        17.05 o
  -5   3  10         20.82         14.91        12.80 o
  -4   3  10         19.40         25.91        11.05 o
  -3   3  10         10.35         10.01         7.22 o
  -2   3  10         25.70         28.65         5.39 o
  -1   3  10         38.37         36.02         5.35 o
   0   3  10       3686.44       3880.37        81.22 o
   1   3  10       2748.92       2947.92        62.77 o
   2   3  10         22.14         27.84         4.77 o
   3   3  10       1072.43       1056.34        24.87 o
   4   3  10         89.76         92.24         6.00 o
   5   3  10         39.51         34.80         6.15 o
   6   3  10          1.00         -5.13         5.13 o
   7   3  10         15.21         12.63         6.36 o
   8   3  10         13.10          1.33         8.95 o
  -5   4  10        186.66        179.85        13.32 o
  -4   4  10         16.61         10.70         8.82 o
  -3   4  10        118.61        126.46        12.03 o
  -2   4  10         11.52         14.60         7.24 o
  -1   4  10        375.97        393.50        15.14 o
   0   4  10         50.14         57.63         6.46 o
   1   4  10       1425.37       1377.95        31.82 o
   2   4  10         99.17        107.73         6.50 o
   3   4  10          1.34          6.99         4.89 o
   4   4  10         38.95         38.53         5.47 o
   5   4  10          8.69          8.40         5.11 o
   6   4  10         10.17          7.11         7.54 o
   7   4  10         66.23         62.03         6.92 o
   8   4  10         38.53         18.37         8.53 o
  -5   5  10        281.90        317.74        21.48 o
  -4   5  10        554.18        544.83        19.86 o
  -3   5  10         32.72         26.11        13.72 o
  -2   5  10         29.24         29.30         4.94 o
  -1   5  10          0.09          9.99         4.58 o
   0   5  10         39.13         35.78         5.01 o
   1   5  10         11.99         25.00         4.95 o
   2   5  10       2391.52       2568.09        55.38 o
   3   5  10       1791.26       1881.70        41.72 o
   4   5  10         41.52         53.68         7.09 o
   5   5  10        537.02        520.53        15.38 o
   6   5  10         49.91         40.99        10.62 o
   7   5  10         20.09         10.37         6.32 o
   8   5  10          1.46         -8.14         8.14 o
  -4   6  10         15.21         18.63        21.41 o
  -3   6  10        240.84        257.95        22.74 o
  -2   6  10         48.74         44.81        10.60 o
  -1   6  10        178.47        195.27        10.56 o
   0   6  10         10.88         26.25         5.51 o
   1   6  10        226.81        248.14         9.94 o
   2   6  10         10.04         19.78         5.35 o
   3   6  10        669.01        675.47        19.27 o
   4   6  10         52.54         59.03         7.60 o
   5   6  10          0.09         -4.39         8.94 o
   6   6  10          8.76         11.12         7.08 o
   7   6  10          0.99         -7.87         7.87 o
  -3   7  10        425.04        377.07        16.30 o
  -2   7  10        675.32        657.54        21.87 o
  -1   7  10         27.05         17.18         6.94 o
   0   7  10         25.07         21.14         5.36 o
   1   7  10          7.70          5.42         5.07 o
   2   7  10         29.95         28.10         5.74 o
   3   7  10          5.15          8.03         5.68 o
   4   7  10        896.94        928.95        23.87 o
   5   7  10        815.40        781.99        23.67 o
   6   7  10         35.22         29.05         7.06 o
   7   7  10        191.04        191.62        15.29 o
  -2   8  10         19.45         18.44        15.77 o
  -1   8  10        186.75        180.21        21.62 o
   0   8  10         57.78         42.35         7.94 o
   1   8  10        153.06        170.74         8.94 o
   2   8  10          5.42          4.17         5.70 o
   3   8  10         87.01         82.54         7.62 o
   4   8  10          0.89          8.63         6.48 o
   5   8  10        179.48        194.43        24.36 o
   6   8  10         24.55         27.88         6.70 o
  -1   9  10        388.33        339.96        16.68 o
   0   9  10        487.12        520.64        21.24 o
   1   9  10         14.71          6.80         7.52 o
   2   9  10         12.79          5.96         6.45 o
   3   9  10          8.01          6.27         7.93 o
   4   9  10         13.98          0.99         8.56 o
   5   9  10          5.78         -5.29         6.87 o
   1  10  10         91.34          0.00        55.03 o
   2  10  10         39.80         31.47         9.53 o
   3  10  10         66.00         40.88        13.78 o
  -2  -7  11         21.00         30.05        15.59 o
  -1  -7  11        119.82        105.20        23.44 o
   0  -7  11          0.19          3.55        13.09 o
   1  -7  11          0.65          4.54        11.62 o
   2  -7  11          7.75         95.79        31.59 o
   3  -7  11          4.26         25.64        44.84 o
  -3  -6  11          0.00         34.80        21.58 o
  -2  -6  11          0.76          1.08        11.03 o
  -1  -6  11          8.87         67.41        19.81 o
   0  -6  11         56.29         36.29        10.33 o
   1  -6  11          0.83         -0.76        10.74 o
   2  -6  11        686.51        711.01        32.02 o
   3  -6  11         31.75         27.94        11.72 o
   4  -6  11          3.53         -3.84         6.70 o
  -4  -5  11          3.38         -2.75         9.71 o
  -3  -5  11        240.01        236.90        12.71 o
  -2  -5  11        122.47        120.83        14.71 o
  -1  -5  11        147.04        129.14        17.44 o
   0  -5  11         81.24         75.87         8.55 o
   1  -5  11        164.98        169.85        14.49 o
   2  -5  11          0.36          2.93         6.35 o
   3  -5  11          9.31         12.23        16.81 o
   4  -5  11          2.57          2.10         6.74 o
   5  -5  11          2.68         -4.80         9.82 o
  -4  -4  11          9.06         10.86         6.61 o
  -3  -4  11         19.77         40.66         9.44 o
  -2  -4  11        216.09        202.89        11.76 o
  -1  -4  11          3.21         22.45        12.36 o
   0  -4  11          0.47         -1.73         6.57 o
   1  -4  11         18.89         17.07         8.46 o
   2  -4  11         98.55        104.71         8.01 o
   3  -4  11          0.70         10.55         8.49 o
   4  -4  11        884.66        989.22        32.41 o
   5  -4  11         18.76         14.64         8.73 o
   6  -4  11          6.26          3.94         9.70 o
  -5  -3  11          0.17         -0.16         9.34 o
  -4  -3  11         19.10         23.53        10.33 o
  -3  -3  11         20.92         29.53        14.20 o
  -2  -3  11         17.01         26.02         8.28 o
  -1  -3  11        744.48        712.31        21.77 o
   0  -3  11        179.24        174.39        10.48 o
   1  -3  11        159.04        141.65         9.20 o
   2  -3  11        164.37        161.67         9.88 o
   3  -3  11        127.14        141.53        16.33 o
   4  -3  11          0.02         -8.80         9.31 o
   5  -3  11         30.05         36.36        15.30 o
   6  -3  11          0.86         -2.29        12.23 o
  -5  -2  11        103.36         87.75        16.63 o
  -4  -2  11        238.12        231.93        13.90 o
  -3  -2  11        495.58        502.95        15.89 o
  -2  -2  11         41.61         45.74         6.33 o
  -1  -2  11         51.44         47.53         5.88 o
   0  -2  11        499.20        448.47        17.23 o
   1  -2  11          9.43         12.76         6.21 o
   2  -2  11          0.07          4.78         6.12 o
   3  -2  11         35.28         37.70         5.33 o
   4  -2  11         97.01        106.10        10.74 o
   5  -2  11          0.31         -1.83         5.96 o
   6  -2  11        627.67        620.41        33.10 o
   7  -2  11          5.01         -1.42        17.44 o
  -5  -1  11        124.24        118.61        12.76 o
  -4  -1  11        263.69        246.65        11.00 o
  -3  -1  11         11.12          8.85         6.68 o
  -2  -1  11         17.57         15.25         6.00 o
  -1  -1  11         32.05         26.62         5.84 o
   0  -1  11         46.13         40.77         6.85 o
   1  -1  11       1348.37       1336.95        34.78 o
   2  -1  11        176.16        169.70         8.36 o
   3  -1  11        112.32         92.11         6.46 o
   4  -1  11        162.98        199.10        10.74 o
   5  -1  11         62.10         61.85         7.29 o
   6  -1  11          1.45         -6.78        13.97 o
   7  -1  11         41.42         15.14        16.54 o
  -5   0  11          0.26          6.18        10.72 o
  -4   0  11         71.03         74.71        12.61 o
  -3   0  11        209.66        190.61        12.76 o
  -2   0  11        570.78        548.56        21.01 o
  -1   0  11       1049.36       1078.11        26.16 o
   0   0  11        122.82        120.72         8.81 o
   1   0  11         81.18         79.53         9.58 o
   2   0  11        640.87        593.81        15.75 o
   3   0  11          4.19          3.84         6.09 o
   4   0  11          3.12          0.39         5.79 o
   5   0  11         44.85         42.21         6.94 o
   6   0  11         64.27         70.02         9.12 o
   7   0  11          0.06        -13.88        16.72 o
  -5   1  11         27.65         28.55        10.90 o
  -4   1  11         80.28         85.81        12.27 o
  -3   1  11        275.71        250.43        13.90 o
  -2   1  11        342.97        323.25        12.76 o
  -1   1  11         71.27         62.47         7.17 o
   0   1  11          0.00          1.27         6.19 o
   1   1  11         14.58         19.94         5.53 o
   2   1  11         57.05         67.24         7.07 o
   3   1  11       1303.71       1269.17        28.91 o
   4   1  11        130.26        117.11        10.61 o
   5   1  11         67.45         67.31         7.37 o
   6   1  11         78.76        100.33         8.21 o
   7   1  11         20.08          4.74        14.57 o
   8   1  11          3.11         -8.97         8.97 o
  -5   2  11         53.74         53.16        17.07 o
  -4   2  11         10.87         15.94         6.61 o
  -3   2  11          1.40          3.43        11.70 o
  -2   2  11        126.22        116.21         8.59 o
  -1   2  11        395.96        370.08        16.28 o
   0   2  11       1020.69        969.70        23.96 o
   1   2  11       1334.31       1494.15        34.11 o
   2   2  11        113.34        116.55         8.20 o
   3   2  11         97.15         90.02         6.04 o
   4   2  11        431.95        400.53        12.25 o
   5   2  11          3.39         -4.12         5.61 o
   6   2  11          4.67          2.62         6.77 o
   7   2  11         33.57         25.38         6.86 o
   8   2  11         27.98          9.74        13.58 o
  -5   3  11        157.57        148.64        11.53 o
  -4   3  11        277.67        285.70        38.15 o
  -3   3  11         48.07         40.67         7.43 o
  -2   3  11        155.96        164.82        11.49 o
  -1   3  11        394.97        379.45        13.47 o
   0   3  11        292.12        291.72        10.72 o
   1   3  11        160.63        154.86         7.88 o
   2   3  11         24.94         28.70         5.25 o
   3   3  11          0.17         -0.67         4.57 o
   4   3  11         36.73         45.28         7.45 o
   5   3  11        664.22        672.79        19.90 o
   6   3  11         70.88         64.20         6.87 o
   7   3  11         41.11         31.75        10.30 o
   8   3  11         21.34         13.98        13.86 o
  -4   4  11        303.05        313.68        17.12 o
  -3   4  11         94.79        100.57        17.45 o
  -2   4  11          1.00          0.53         4.82 o
  -1   4  11          6.69          9.62         4.94 o
   0   4  11        143.86        143.59         7.69 o
   1   4  11        502.89        501.14        26.97 o
   2   4  11       1046.15       1049.64        25.56 o
   3   4  11        993.34       1061.67        25.75 o
   4   4  11         30.48         29.86         5.54 o
   5   4  11         71.41         60.59         6.84 o
   6   4  11        157.29        135.04         8.95 o
   7   4  11          4.08          6.57        12.50 o
  -4   5  11          1.60         82.55        56.05 o
  -3   5  11        309.90        303.98        25.96 o
  -2   5  11        354.20        367.21        22.26 o
  -1   5  11         38.72         37.62         8.72 o
   0   5  11        157.85        168.86        13.48 o
   1   5  11        395.27        381.52        12.39 o
   2   5  11        171.53        182.75        10.74 o
   3   5  11        179.49        180.90         8.68 o
   4   5  11         28.17         24.87         5.70 o
   5   5  11          7.05          9.44         6.29 o
   6   5  11          7.52         -6.20         6.20 o
   7   5  11        197.78        186.68        13.77 o
  -3   6  11          2.09         21.02        24.42 o
  -2   6  11        394.21        393.79        15.44 o
  -1   6  11         85.39         85.33         9.49 o
   0   6  11          6.17          3.81         5.36 o
   1   6  11          8.03         12.72         5.08 o
   2   6  11        104.33        109.09         8.96 o
   3   6  11        388.06        363.57        13.36 o
   4   6  11        639.05        654.70        18.31 o
   5   6  11        506.54        519.10        16.02 o
   6   6  11          5.46         -7.28         8.34 o
   7   6  11         36.18         17.46         7.01 o
  -3   7  11          0.45        101.91        54.01 o
  -2   7  11          0.08         11.41         8.74 o
  -1   7  11        365.43        366.72        15.07 o
   0   7  11        268.99        291.09        20.07 o
   1   7  11         17.18         13.10         5.54 o
   2   7  11         83.43         83.49         6.82 o
   3   7  11        250.65        245.15        10.52 o
   4   7  11         91.89         86.03         8.65 o
   5   7  11        108.46         92.11         8.02 o
   6   7  11          9.95         14.34         7.81 o
  -1   8  11          2.28         -6.56         6.56 o
   0   8  11        318.15        299.59        18.09 o
   1   8  11         49.41         54.98         6.76 o
   2   8  11         19.97         19.13         9.38 o
   3   8  11          4.52          6.48         6.22 o
   4   8  11         38.84         27.27         6.74 o
   5   8  11        216.04        190.31        11.42 o
   0   9  11          0.25         19.07        10.15 o
   1   9  11        259.54        244.68        14.50 o
   2   9  11        124.65        128.84         9.11 o
   3   9  11          3.39         10.69         7.17 o
   4   9  11         23.98         20.30         7.74 o
  -2  -6  12        469.80        481.81        35.02 o
  -1  -6  12         66.02         62.04        17.21 o
   0  -6  12          2.12         52.82        19.09 o
   1  -6  12         30.01         31.25        21.18 o
   2  -6  12          6.57         12.87         9.56 o
   3  -6  12          6.89         60.13        25.48 o
  -3  -5  12         12.44         28.96        20.08 o
  -2  -5  12         12.06         20.90        10.59 o
  -1  -5  12          0.45          5.77        11.33 o
   0  -5  12          0.50          7.47        15.00 o
   1  -5  12         11.87          6.55        16.03 o
   2  -5  12        129.01        139.48        12.86 o
   3  -5  12        227.01        249.48        17.93 o
   4  -5  12        701.03        754.14        26.35 o
  -3  -4  12          0.02         72.22        21.18 o
  -2  -4  12          5.22          6.51        12.94 o
  -1  -4  12        114.42        103.60        12.06 o
   0  -4  12       1187.52       1152.76        33.01 o
   1  -4  12        141.29        109.30        13.60 o
   2  -4  12          0.09          4.42         8.20 o
   3  -4  12         59.65         58.69         8.14 o
   4  -4  12         10.92         17.76         7.39 o
   5  -4  12          7.64         10.48        14.83 o
  -4  -3  12         24.36         30.71        15.30 o
  -3  -3  12        117.41        124.56        18.32 o
  -2  -3  12         26.35         51.11        21.93 o
  -1  -3  12         24.77         37.33        10.23 o
   0  -3  12         17.85          5.94         9.46 o
   1  -3  12          0.79         10.50         6.43 o
   2  -3  12          9.51         -6.92         6.92 o
   3  -3  12          4.34          1.06         6.59 o
   4  -3  12        216.53        234.14        13.03 o
   5  -3  12        201.79        228.02        12.78 o
   6  -3  12        772.47        818.45        37.11 o
  -4  -2  12          2.20         17.52        21.65 o
  -3  -2  12          7.12         20.69        16.79 o
  -2  -2  12          0.26          9.91         9.96 o
  -1  -2  12          3.51          6.61         7.39 o
   0  -2  12         18.90         22.18         6.86 o
   1  -2  12        160.68        131.02         8.75 o
   2  -2  12       1847.28       1885.97        51.87 o
   3  -2  12        189.37        168.57        16.92 o
   4  -2  12          3.38          0.74        12.94 o
   5  -2  12         58.08         70.14        14.56 o
   6  -2  12          8.54        -10.96        17.48 o
  -4  -1  12         72.73         79.32        12.63 o
  -3  -1  12          0.85         14.99        14.43 o
  -2  -1  12         69.72         75.60        12.23 o
  -1  -1  12        260.75        272.42        21.67 o
   0  -1  12         45.57         47.39         8.51 o
   1  -1  12         22.61         14.93         6.49 o
   2  -1  12         22.18         10.00        10.92 o
   3  -1  12          3.41         10.59         8.27 o
   4  -1  12         24.81         14.28         6.66 o
   5  -1  12          0.20         -5.19         8.24 o
   6  -1  12        170.10        166.03        15.59 o
   7  -1  12        104.53         89.91        12.65 o
  -4   0  12        100.37         99.89        12.00 o
  -3   0  12         73.47         66.66        12.17 o
  -2   0  12          2.78          3.92        11.37 o
  -1   0  12          2.16          0.62         7.25 o
   0   0  12          4.95         -3.77         6.00 o
   1   0  12         19.39         20.17         6.50 o
   2   0  12         36.26         29.19         5.83 o
   3   0  12        206.58        175.92         8.84 o
   4   0  12       1682.10       1758.89        49.31 o
   5   0  12        152.76        127.36        14.71 o
   6   0  12          9.11         10.98         8.16 o
   7   0  12         30.09         17.43        17.75 o
  -4   1  12         15.63         24.53        13.67 o
  -3   1  12          1.87         18.43        22.51 o
  -2   1  12        174.36        199.21        14.28 o
  -1   1  12          0.08         -4.68         6.28 o
   0   1  12         90.86        107.12         6.99 o
   1   1  12        371.85        375.24        18.03 o
   2   1  12         57.90         61.25         5.84 o
   3   1  12         10.33          7.92         5.07 o
   4   1  12         27.94         27.54         7.35 o
   5   1  12          3.67          1.84         7.65 o
   6   1  12         28.24         23.01         6.26 o
   7   1  12          3.71          9.19        10.40 o
  -4   2  12        422.61        418.10        21.17 o
  -3   2  12        326.06        319.39        24.46 o
  -2   2  12         62.11         64.89        11.77 o
  -1   2  12        200.04        179.03        10.03 o
   0   2  12          3.32          0.01         5.16 o
   1   2  12          6.09          8.38         5.10 o
   2   2  12         26.19         30.54         7.14 o
   3   2  12         35.17         28.47         5.32 o
   4   2  12         32.13         42.27         7.11 o
   5   2  12        206.35        202.59        10.98 o
   6   2  12        913.90        921.78        29.00 o
   7   2  12         80.40         66.49        10.30 o
  -4   3  12          2.26         56.29        43.90 o
  -3   3  12         21.56         24.51         7.81 o
  -2   3  12         11.30         12.23         8.89 o
  -1   3  12          6.45          0.43         8.28 o
   0   3  12        208.82        228.23        10.33 o
   1   3  12         14.03         15.61         8.05 o
   2   3  12         61.02         73.25         6.33 o
   3   3  12        375.28        343.07        11.30 o
   4   3  12         44.89         31.51         6.82 o
   5   3  12          1.73         -6.09         6.22 o
   6   3  12         28.39         28.49         8.24 o
   7   3  12          1.00          6.61         6.89 o
  -4   4  12          5.21         69.25        25.33 o
  -3   4  12         25.43         29.79        14.78 o
  -2   4  12        777.34        790.20        23.17 o
  -1   4  12        499.91        462.06        14.40 o
   0   4  12         21.70         24.55         5.31 o
   1   4  12        260.71        245.62         9.87 o
   2   4  12          2.70          4.76         4.94 o
   3   4  12         32.76         24.67         5.43 o
   4   4  12         29.95         26.85         8.96 o
   5   4  12         28.07         22.14         6.29 o
   6   4  12         14.15         11.07         6.54 o
   7   4  12        126.08        128.33        11.16 o
  -3   5  12         37.22         36.48        13.64 o
  -2   5  12          7.07         17.96         6.38 o
  -1   5  12         60.84         63.60         9.20 o
   0   5  12          5.76         11.43         8.13 o
   1   5  12         18.07         19.25         5.51 o
   2   5  12        105.65        122.72         7.40 o
   3   5  12         67.80         68.12         6.44 o
   4   5  12         22.04         22.34         5.73 o
   5   5  12        256.95        251.62        12.32 o
   6   5  12         18.44         17.15        10.38 o
   7   5  12          0.38          5.10        12.23 o
  -2   6  12         11.42         15.59         6.39 o
  -1   6  12         33.88         45.58         7.05 o
   0   6  12        772.72        819.19        21.80 o
   1   6  12        445.62        425.10        13.85 o
   2   6  12         13.18         11.20         8.74 o
   3   6  12        177.10        172.00         8.82 o
   4   6  12          1.13          2.78         5.55 o
   5   6  12         36.23         27.47         8.25 o
   6   6  12         13.92          3.25         9.60 o
  -1   7  12         20.51         23.52        12.95 o
   0   7  12         15.17         11.31         8.96 o
   1   7  12         63.04         60.12         6.50 o
   2   7  12          1.48          6.09         5.23 o
   3   7  12         22.35         26.98         7.67 o
   4   7  12         22.71         28.66         6.59 o
   5   7  12         95.76         87.82        10.31 o
   0   8  12         14.68          9.96         7.25 o
   1   8  12         34.24         46.06         6.64 o
   2   8  12        414.42        428.79        14.55 o
   3   8  12        230.42        228.31        10.83 o
   4   8  12         12.15          6.77         6.60 o
  -1  -5  13        222.34        226.35        22.51 o
   0  -5  13        252.89        246.56        24.73 o
   1  -5  13        249.32        246.48        16.85 o
   2  -5  13          6.92          6.95        16.14 o
   3  -5  13         19.53         32.72         7.86 o
  -2  -4  13         20.33         26.29         7.89 o
  -1  -4  13          3.55          8.30         7.24 o
   0  -4  13          6.83         16.46         8.38 o
   1  -4  13         23.60         25.79        10.83 o
   2  -4  13        125.27        130.28        26.70 o
   3  -4  13          7.88         11.91         8.48 o
   4  -4  13        105.60        105.63         9.71 o
  -3  -3  13          1.77          6.96        13.83 o
  -2  -3  13          9.62         18.63        17.36 o
  -1  -3  13          7.36         16.02         7.26 o
   0  -3  13         19.16         10.69        14.86 o
   1  -3  13        384.61        360.21        15.26 o
   2  -3  13        537.18        503.78        25.69 o
   3  -3  13        356.71        351.40        15.92 o
   4  -3  13          4.39         -0.14         6.82 o
   5  -3  13          6.57         -2.23         7.00 o
  -3  -2  13        361.23        354.49        17.17 o
  -2  -2  13         70.21         88.28        19.94 o
  -1  -2  13         18.95         34.15         9.73 o
   0  -2  13         25.90         25.23         6.93 o
   1  -2  13          0.20         -4.93         7.12 o
   2  -2  13          9.29          4.82         5.47 o
   3  -2  13         28.07         29.81         7.37 o
   4  -2  13        116.80        132.64        10.13 o
   5  -2  13         10.98          4.46         6.82 o
  -3  -1  13          1.36         17.42        22.21 o
  -2  -1  13         43.99         50.27        15.42 o
  -1  -1  13          0.78         54.41        17.84 o
   0  -1  13         18.64         24.73        10.93 o
   1  -1  13         13.67         15.85         7.50 o
   2  -1  13         28.70         15.98         5.47 o
   3  -1  13        467.41        472.94        17.93 o
   4  -1  13        638.14        602.05        21.15 o
   5  -1  13        277.18        281.30        18.97 o
   6  -1  13          0.39        -15.59        15.59 o
  -4   0  13         69.75        162.56        47.90 o
  -3   0  13        121.42        119.80        19.68 o
  -2   0  13          0.46         13.32        12.76 o
  -1   0  13        948.80        938.62        27.12 o
   0   0  13         74.19         69.05        11.11 o
   1   0  13         64.84         80.71         6.95 o
   2   0  13         20.27         28.23         7.10 o
   3   0  13         12.97          7.92         6.47 o
   4   0  13          9.28         12.01         6.84 o
   5   0  13         16.22         11.15         7.96 o
   6   0  13         56.07         52.16        12.06 o
  -4   1  13          1.38        120.25        31.59 o
  -3   1  13        195.33        215.45        20.75 o
  -2   1  13        248.02        229.60        14.03 o
  -1   1  13          0.25          0.17         7.12 o
   0   1  13         90.48         87.89         9.31 o
   1   1  13          1.50          3.94         5.48 o
   2   1  13         15.27          7.42         5.49 o
   3   1  13         27.89         34.18         7.10 o
   4   1  13         26.66         14.37         6.69 o
   5   1  13        392.55        381.09        20.45 o
   6   1  13        435.00        406.65        16.34 o
  -3   2  13         10.27         22.70        23.24 o
  -2   2  13         73.70         52.99         8.06 o
  -1   2  13        184.74        164.82        11.17 o
   0   2  13          4.77         -0.72         6.91 o
   1   2  13       1306.42       1394.10        32.72 o
   2   2  13         60.45         58.45         6.11 o
   3   2  13         89.09         89.45         6.96 o
   4   2  13          9.95         15.04         6.72 o
   5   2  13         23.38         22.03         6.70 o
   6   2  13          6.90          7.63        12.95 o
  -3   3  13        369.01        384.96        16.46 o
  -2   3  13          8.01         16.36        10.49 o
  -1   3  13        333.41        342.36        20.20 o
   0   3  13        324.87        318.21        11.77 o
   1   3  13          0.11         -2.12         5.15 o
   2   3  13         92.73        102.53         9.13 o
   3   3  13          2.56          8.34         5.17 o
   4   3  13          6.07         -7.71        15.89 o
   5   3  13         39.69         27.03         7.93 o
   6   3  13         17.80          9.97        10.44 o
  -3   4  13         31.56        104.76        22.57 o
  -2   4  13         51.14         60.01        14.98 o
  -1   4  13          0.92          6.13         9.65 o
   0   4  13         26.48         23.57         6.36 o
   1   4  13        173.58        177.99         8.64 o
   2   4  13         12.91         18.25         5.33 o
   3   4  13        895.65        919.69        23.26 o
   4   4  13         44.91         44.14         7.57 o
   5   4  13         54.24         45.75         7.58 o
   6   4  13          2.86         -5.47         6.28 o
  -2   5  13         31.85         56.27        13.37 o
  -1   5  13        385.47        396.60        23.85 o
   0   5  13         18.34         21.14         6.00 o
   1   5  13        322.23        348.65        12.38 o
   2   5  13        244.66        239.25        13.10 o
   3   5  13          0.20         -0.79         5.16 o
   4   5  13         38.87         36.34         6.96 o
   5   5  13          0.39         -5.66        10.75 o
   6   5  13          0.78         -2.84         6.71 o
  -1   6  13         25.20         36.95        18.37 o
   0   6  13         65.28         70.10         6.58 o
   1   6  13          4.21          8.06         8.14 o
   2   6  13          1.22          0.15         5.62 o
   3   6  13        108.23         96.22         8.05 o
   4   6  13         11.96         17.84         5.90 o
   5   6  13        312.46        317.35        13.43 o
   0   7  13         27.62         47.48         7.66 o
   1   7  13        269.71        291.15        11.59 o
   2   7  13         16.84         26.59        11.08 o
   3   7  13        182.36        193.30        10.48 o
   4   7  13        121.59        114.91         8.35 o
   0  -4  14          0.77         12.21        14.56 o
   1  -4  14        176.66        160.85        17.74 o
   2  -4  14         57.44         55.51        11.35 o
  -1  -3  14          0.44         25.50        19.45 o
   0  -3  14         16.10         14.77        15.59 o
   1  -3  14          1.87         -3.91         8.92 o
   2  -3  14          4.37          3.69         9.56 o
   3  -3  14         26.93         22.12         7.55 o
  -2  -2  14          0.01         -1.73        17.21 o
  -1  -2  14         50.74         52.30        17.65 o
   0  -2  14          0.77          3.91         8.38 o
   1  -2  14        143.35        126.55        12.69 o
   2  -2  14          0.35          5.96        15.65 o
   3  -2  14        232.46        231.68        15.94 o
   4  -2  14        134.16        147.98        10.88 o
  -2  -1  14          0.93         60.27        25.40 o
  -1  -1  14          0.19          2.22         9.29 o
   0  -1  14        664.89        616.70        20.34 o
   1  -1  14          0.03          3.03         7.54 o
   2  -1  14         50.91         54.24         7.81 o
   3  -1  14          0.18          3.41         6.83 o
   4  -1  14          0.40          0.06         6.73 o
   5  -1  14         18.35          8.89        11.91 o
  -2   0  14          1.23         29.14        35.89 o
  -1   0  14          0.74         64.02        18.53 o
   0   0  14          0.01          5.59         6.74 o
   1   0  14         67.88         63.63         6.76 o
   2   0  14          0.71          2.21         8.68 o
   3   0  14        116.63        113.64        10.44 o
   4   0  14          0.50          1.55         6.50 o
   5   0  14        197.32        198.86        11.65 o
  -2   1  14         11.36         20.55        15.59 o
  -1   1  14          4.89          7.84         5.45 o
   0   1  14          0.01          6.81         7.92 o
   1   1  14          0.63          5.78         5.63 o
   2   1  14        808.49        804.91        22.69 o
   3   1  14          0.48         -1.78         6.49 o
   4   1  14         71.25         72.44         9.98 o
   5   1  14          0.01         -9.12         9.12 o
  -2   2  14        373.47        348.70        16.25 o
  -1   2  14         93.06         87.54        14.80 o
   0   2  14          0.74         10.66         6.91 o
   1   2  14          0.03         -2.19         5.63 o
   2   2  14          0.04         -0.01         5.48 o
   3   2  14         52.48         59.65         7.85 o
   4   2  14          0.41          6.28         6.50 o
   5   2  14         46.13         37.17         9.12 o
  -2   3  14         15.30         20.16        13.55 o
  -1   3  14         26.30         29.80         8.77 o
   0   3  14         35.75         33.88         5.96 o
   1   3  14          0.89         -1.25         5.15 o
   2   3  14          0.89         -0.46         5.96 o
   3   3  14          8.75          8.11         6.72 o
   4   3  14        585.29        564.79        23.45 o
   5   3  14          2.00         -3.17        11.18 o
  -1   4  14        747.68        805.86        21.97 o
   0   4  14        429.99        420.98        13.94 o
   1   4  14         91.86         90.42         7.17 o
   2   4  14          0.02         12.11         6.91 o
   3   4  14          0.69         -4.09         9.78 o
   4   4  14          0.26          2.91         6.49 o
   5   4  14         29.25         23.01         6.98 o
  -1   5  14         56.38         65.49        14.70 o
   0   5  14         19.26         14.77         5.75 o
   1   5  14         12.07         13.53         7.03 o
   2   5  14         51.05         39.76         6.15 o
   3   5  14          0.00          0.34         5.45 o
   4   5  14          0.59          1.42        10.44 o
   5   5  14         19.75         33.63        12.23 o
   0   6  14        218.23        206.87        17.32 o
   1   6  14        612.27        656.48        19.08 o
   2   6  14        278.16        272.63        14.20 o
   3   6  14         54.50         46.21         7.09 o
   4   6  14          0.13          9.17        11.21 o
   0  -2  15         87.15        117.19        35.67 o
   1  -2  15         38.21         51.18        11.35 o
   2  -2  15         26.49         31.64         8.66 o
   0  -1  15          1.67         14.68         7.50 o
   1  -1  15         62.75         47.72         6.60 o
   2  -1  15         93.96        103.26        19.86 o
   3  -1  15        215.83        186.05        12.06 o
  -1   0  15        202.26        165.06        24.03 o
   0   0  15         20.70         25.81         8.80 o
   1   0  15         58.16         66.36         6.97 o
   2   0  15        162.83        154.08        11.02 o
   3   0  15         69.15         73.05        11.77 o
   4   0  15         35.50         22.34         8.36 o
  -1   1  15          0.80          9.67        17.48 o
   0   1  15         72.31         66.52         8.08 o
   1   1  15          1.27          3.52         5.85 o
   2   1  15          1.72          1.20         7.06 o
   3   1  15         67.67         68.37        15.15 o
   4   1  15         56.15         80.41         9.12 o
  -1   2  15         21.74         53.19        36.22 o
   0   2  15          7.23          7.87        15.46 o
   1   2  15        273.69        249.13        11.28 o
   2   2  15         17.01         21.51         6.05 o
   3   2  15         51.32         58.51        11.62 o
   4   2  15        166.98        146.33        10.43 o
   0   3  15        148.94        147.25         9.32 o
   1   3  15          5.27          2.95         5.88 o
   2   3  15         60.40         59.24         8.88 o
   3   3  15          1.17          3.54         6.75 o
   4   3  15          1.51          7.02         8.38 o
   1   4  15         28.25         33.91         6.44 o
   2   4  15          4.93          6.05        11.20 o
   3   4  15        280.67        245.69        22.33 o
                                                
